# Supplementary material for: Systematic evaluation for the causal effects of blood metabolites on osteoporosis: Genetic risk score and Mendelian randomization
Source: Front Public Health. 2022 Aug 25;10:905178. doi: 10.3389/fpubh.2022.905178 (PMC9452842; doi:10.3389/fpubh.2022.905178)
Supplement: Supplementary file 2 [file Data_Sheet_2.xlsx]

## Sheet: Table S1
Table S1. Summary information for the genetic data used in the present study
Phenotypes		Year	Sample size	m	PMID
			(case/control)
Human metabolites		2014	7824	2545661	24816252
Fracture		2019	426795 (53,184/373,611)	13977204	30598549
eBMD			426824	13681377
Life course TB-BMD	0-15 years	2018	11807	10026671	29304378
	15-30 years		4180	9260665
	30-45 years		10062	10343119
	45-60 years		18805	11563715
	>60 years		22504	13486402
	All individuals		66628	15206491
DXA-BMD	Femoral neck	2015	32735	9890024	26367794
	Lumbar spine		28498	9890447
	Forearm		8143	9391221
Note: eBMD, estimated bone mineral density; TB-BMD, total body bone mineral density; DXA-BMD, dual-energy X-ray absorptiometry; m is the number of SNPs; m, the number of genetic variants.

## Sheet: Table S2
Table S2. The instrumental variables for significant metabolites used in MR analyses
Traits	SNP	Metabolites	Chromosome	Position	Metabolites								Outcomes (BMD and Fracture)
					Effect allele	BETA	SE	Z	P	N		Effect allele	BETA	SE	Z	P	N
eBMD	rs10060664	M32635	5	121270177	C	-0.1909	0.0431	-4.42923	9.439e-06	1767		C	-0.017109	0.00829889	-2.0616	0.078	426824
eBMD	rs1010069	M01110	1	16352937	A	0.0081	0.0018	4.5	8.583e-06	7367		G	0.00885565	0.00183991	4.81309	1.2e-05	426824
eBMD	rs10233803	M33228	7	29536564	T	0.0121	0.0027	4.48148	7.69e-06	7063		C	-0.000302292	0.00185253	-0.163178	0.99	426824
eBMD	rs10241964	M01110	7	19042114	A	0.0182	0.0035	5.2	2.247e-07	7367		G	-0.0108379	0.00305785	-3.54429	0.0035	426824
eBMD	rs1041755	M33228	21	33238952	T	0.0124	0.0028	4.42857	6.877e-06	7063		G	-0.00106613	0.00193975	-0.549622	0.36	426824
eBMD	rs10758151	M32635	9	32722876	T	-0.0222	0.0049	-4.53061	6.209e-06	7369		T	-0.000542074	0.00254	-0.213415	0.97	426824
eBMD	rs10924919	M32635	1	247272298	T	-0.0158	0.0035	-4.51429	5.476e-06	7369		C	-0.000964157	0.00188148	-0.512446	0.68	426824
eBMD	rs10963621	M32553	9	18515998	A	-0.0324	0.0073	-4.43836	9.779e-06	7361		A	-0.00457732	0.00251208	-1.82212	0.068	426824
eBMD	rs11045907	M32635	12	21409819	A	0.0165	0.0036	4.58333	4.273e-06	7369		A	0.00976488	0.0021544	4.53253	1.5e-05	426824
eBMD	rs11133365	M32553	4	56048707	T	-0.0715	0.016	-4.46875	7.617e-06	1766		C	0.00452914	0.0032932	1.3753	0.17	426824
eBMD	rs11202064	M33228	10	88299731	A	-0.0202	0.0046	-4.3913	9.496e-06	7063		A	-0.00708009	0.00315452	-2.24443	0.033	426824
eBMD	rs1146579	M33441	1	76209792	T	-0.0196	0.0036	-5.44444	5.777e-08	7365		T	-0.00159872	0.0019318	-0.82758	0.44	426824
eBMD	rs1171614	M33441	10	61469538	T	-0.0252	0.0048	-5.25	1.696e-07	7365		T	-0.00395476	0.00218953	-1.80621	0.07	426824
eBMD	rs11779285	M32553	8	126766725	A	0.0231	0.0051	4.52941	6.499e-06	7361		T	-0.00325682	0.00194174	-1.67727	0.11	426824
eBMD	rs11837423	M01110	12	124993538	A	0.0385	0.008	4.8125	1.519e-06	1766		G	-0.00378383	0.00329796	-1.14732	0.1	426824
eBMD	rs11954991	M33228	5	172876588	A	0.121	0.0269	4.49814	6.846e-06	1612		T	-0.0107522	0.00821322	-1.30913	0.15	426824
eBMD	rs12066643	M33801	1	56240278	T	-0.0482	0.0106	-4.54717	4.937e-06	3845		C	-0.00603589	0.00300711	-2.00721	0.045	426824
eBMD	rs12143106	M22175	1	242246843	T	0.0232	0.0051	4.54902	4.773e-06	3838		T	-0.00207558	0.00186025	-1.11575	0.42	426824
eBMD	rs12164231	M33230	8	130464007	T	0.02	0.0045	4.44444	9.666e-06	7364		G	6.12835e-05	0.00274266	0.0223445	0.94	426824
eBMD	rs12202350	M33441	6	160379096	T	0.0596	0.0069	8.63768	5.073e-18	7365		T	0.00884594	0.0030697	2.8817	0.012	426824
eBMD	rs12352829	M01110	9	74006667	A	-0.0134	0.0027	-4.96296	5.843e-07	7367		G	-0.00264129	0.00258085	-1.02342	0.26	426824
eBMD	rs12463674	M33228	2	179432185	A	0.015	0.0028	5.35714	5.14e-08	7063		A	0.000341834	0.00197747	0.172864	0.59	426824
eBMD	rs12532113	M01110	7	90484736	T	-0.028	0.006	-4.66667	3.061e-06	5601		T	-0.00277488	0.00491681	-0.564366	0.53	426824
eBMD	rs1260326	M32635	2	27730940	T	0.0179	0.0034	5.26471	1.637e-07	7369		T	-0.00480764	0.00187188	-2.56835	0.0064	426824
eBMD	rs12629505	M33441	3	99904783	A	0.017	0.0036	4.72222	2.208e-06	7365		G	-0.00218415	0.00189474	-1.15274	0.14	426824
eBMD	rs13057057	M22175	22	47868480	T	-0.0943	0.0212	-4.44811	8.368e-06	3838		C	0.00176775	0.0053419	0.330922	0.68	426824
eBMD	rs13140287	M33230	4	176711191	A	0.0133	0.0028	4.75	1.593e-06	7364		G	-0.00325732	0.00188036	-1.73229	0.15	426824
eBMD	rs13195040	M32553	6	27413924	A	-0.0373	0.008	-4.6625	3.592e-06	7361		A	-0.019372	0.00288506	-6.71459	1.8e-11	426824
eBMD	rs13198474	M32553	6	25874423	A	0.042	0.0081	5.18519	2.236e-07	7361		G	-0.0172828	0.00309436	-5.58526	2.5e-08	426824
eBMD	rs13211507	M32553	6	28257377	T	-0.0327	0.0073	-4.47945	6.866e-06	7361		T	-0.0203878	0.00283327	-7.19585	5.6e-13	426824
eBMD	rs13254318	M33228	8	52385606	T	0.0122	0.0027	4.51852	7.582e-06	7063		T	0.00086556	0.00204622	0.423004	0.8	426824
eBMD	rs13262318	M33441	8	61798817	A	0.0668	0.0143	4.67133	3.027e-06	7365		A	-0.00572312	0.00626321	-0.913768	0.35	426824
eBMD	rs1430209	M01110	2	222210212	T	-0.0086	0.0018	-4.77778	1.865e-06	7367		T	-0.00247797	0.00182951	-1.35444	0.06	426824
eBMD	rs1535	M32635	11	61597972	A	-0.0432	0.0035	-12.3429	4.205e-35	7369		A	-0.0158417	0.001931	-8.20388	1.9e-16	426824
eBMD	rs1567351	M33230	11	26636540	A	-0.0124	0.0028	-4.42857	6.508e-06	7364		A	-0.00125895	0.00183907	-0.684558	0.81	426824
eBMD	rs1572948	M33230	13	100241528	A	-0.0126	0.0028	-4.5	4.978e-06	7364		A	-0.00523121	0.00189819	-2.75589	0.0089	426824
eBMD	rs16901784	M32553	6	26555433	A	0.0365	0.0071	5.14085	2.64e-07	7361		C	-0.0147087	0.00264199	-5.56728	8.3e-09	426824
eBMD	rs16923647	M33230	12	21451395	T	0.0202	0.0044	4.59091	4.573e-06	7364		C	-0.0154802	0.00283939	-5.45195	5.2e-08	426824
eBMD	rs169660	M33228	16	22840704	A	-0.0126	0.0029	-4.34483	9.219e-06	7063		G	-0.00341194	0.00193098	-1.76695	0.19	426824
eBMD	rs16973789	M22175	18	3445826	A	-0.073	0.016	-4.5625	5.055e-06	2088		G	0.00705607	0.00424913	1.66059	0.11	426824
eBMD	rs17099239	M01110	14	62267508	A	-0.012	0.0027	-4.44444	6.74e-06	7367		A	0.00086183	0.00247274	0.348532	0.9	426824
eBMD	rs174548	M01110	11	61571348	C	0.0488	0.0025	19.52	1.429e-84	7367		C	-0.0158118	0.00197941	-7.98814	7.8e-15	426824
eBMD	rs174574	M33228	11	61600342	A	-0.0552	0.0027	-20.4444	1.97e-91	7063		A	0.0157323	0.00192667	8.16554	2.7e-16	426824
eBMD	rs17628016	M32553	4	170658092	A	0.0316	0.0069	4.57971	4.118e-06	7361		G	-0.000134593	0.00247007	-0.0544895	0.96	426824
eBMD	rs17642590	M32553	10	119643455	C	-0.0337	0.0072	-4.68056	2.665e-06	7361		C	0.00345339	0.00322052	1.07231	0.29	426824
eBMD	rs17764324	M01110	11	61635088	T	-0.0241	0.0041	-5.87805	3.305e-09	7367		G	-0.00986949	0.00290532	-3.39704	0.00016	426824
eBMD	rs17764324	M32635	11	61635088	T	0.0262	0.0059	4.44068	9.455e-06	7369		G	-0.00986949	0.00290532	-3.39704	0.00016	426824
eBMD	rs180022	M01110	6	16295861	T	0.0117	0.0026	4.5	9.431e-06	7367		T	0.00729618	0.00249215	2.92766	0.0025	426824
eBMD	rs1845546	M33228	4	70314998	T	-0.0126	0.0027	-4.66667	3.251e-06	7063		C	-0.00224364	0.00191165	-1.17367	0.22	426824
eBMD	rs198464	M33228	11	61521621	A	0.0158	0.0027	5.85185	3.69e-09	7063		G	0.00500471	0.0018431	2.71538	0.013	426824
eBMD	rs198476	M01110	11	61525730	A	0.0122	0.0024	5.08333	5.135e-07	7367		G	0.00545786	0.00184857	2.95248	0.0058	426824
eBMD	rs2031504	M22175	1	107058351	T	0.0225	0.005	4.5	8.138e-06	3838		G	-0.00291296	0.00185042	-1.57422	0.12	426824
eBMD	rs203846	M33228	1	167848810	T	-0.013	0.0027	-4.81481	1.626e-06	7063		T	0.00607221	0.00187996	3.22997	0.0009	426824
eBMD	rs2070895	M32635	15	58723939	A	0.0257	0.0042	6.11905	1.215e-09	7369		G	-0.0013216	0.00224566	-0.588513	0.48	426824
eBMD	rs2073824	M22175	9	136132633	A	-0.0238	0.0051	-4.66667	2.8e-06	3838		A	-0.0103275	0.00197001	-5.24236	1e-08	426824
eBMD	rs2073824	M33801	9	136132633	A	0.0311	0.006	5.18333	2.006e-07	3845		A	-0.0103275	0.00197001	-5.24236	1e-08	426824
eBMD	rs2132390	M33228	11	61424995	T	0.022	0.0046	4.78261	1.936e-06	7063		G	0.00874847	0.00316464	2.76444	0.0083	426824
eBMD	rs2199680	M32635	12	21415496	A	-0.0215	0.0043	-5	5.878e-07	7369		A	-0.0158314	0.00254743	-6.21466	2.7e-09	426824
eBMD	rs2275351	M01110	1	203150073	T	0.012	0.0027	4.44444	7.062e-06	7367		C	-0.00173379	0.00253804	-0.683122	0.61	426824
eBMD	rs227769	M33228	2	71858565	T	-0.0121	0.0027	-4.48148	9.32e-06	7063		C	0.000687599	0.00183208	0.375311	0.52	426824
eBMD	rs2391260	M01110	13	106584101	A	0.0094	0.0018	5.22222	1.696e-07	7367		A	-0.000841036	0.0018638	-0.451248	0.7	426824
eBMD	rs2404602	M33441	15	77030792	A	0.0259	0.0036	7.19444	3.558e-13	7365		A	0.00534209	0.00186932	2.85777	0.003	426824
eBMD	rs2657880	M33230	12	56863770	C	0.021	0.0044	4.77273	2.094e-06	7364		G	-0.00627205	0.00238942	-2.62493	0.005	426824
eBMD	rs2828209	M32635	21	24878381	T	-0.0361	0.0076	-4.75	1.777e-06	7369		C	-0.00199267	0.00424494	-0.469422	0.58	426824
eBMD	rs3010305	M32553	6	139761464	T	0.0327	0.0071	4.60563	4.436e-06	7361		C	0.00457473	0.0026873	1.70235	0.14	426824
eBMD	rs3133833	M01110	8	104280099	A	-0.0083	0.0018	-4.61111	4.268e-06	7367		A	0.00213864	0.00185663	1.15189	0.32	426824
eBMD	rs3134034	M33441	8	119819846	T	0.031	0.0068	4.55882	4.512e-06	1767		T	-0.000235317	0.00186413	-0.126234	0.71	426824
eBMD	rs3738544	M33228	1	236914576	T	0.0203	0.0035	5.8	8.051e-09	7063		C	-0.00405471	0.00232191	-1.74628	0.088	426824
eBMD	rs3798167	M33441	6	160567928	T	0.0433	0.0044	9.84091	2.199e-22	7365		G	-0.0103665	0.00230676	-4.49397	3.5e-06	426824
eBMD	rs3811273	M33230	14	22715158	A	-0.0281	0.0062	-4.53226	5.128e-06	7364		A	0.00345184	0.00357612	0.965247	0.35	426824
eBMD	rs412334	M01110	11	61560261	T	0.022	0.003	7.33333	2.245e-13	5601		C	0.00908631	0.00249501	3.64179	0.00011	426824
eBMD	rs418874	M33228	3	83345924	A	0.0126	0.0027	4.66667	3.635e-06	7063		G	0.00225325	0.00200242	1.12526	0.5	426824
eBMD	rs4240475	M33230	9	125390292	A	0.0286	0.0063	4.53968	6.207e-06	7364		C	-0.00222338	0.00392452	-0.566536	0.58	426824
eBMD	rs4324798	M32553	6	28776117	A	0.0354	0.0073	4.84932	1.083e-06	7361		G	-0.0191512	0.00281708	-6.79824	1e-11	426824
eBMD	rs4351	M22175	17	61569732	A	-0.0455	0.005	-9.1	1.24e-19	3838		G	-0.000680673	0.0018572	-0.366505	0.94	426824
eBMD	rs4392177	M33228	19	1684137	A	-0.014	0.003	-4.66667	3.061e-06	5451		G	-0.00303994	0.00187227	-1.62367	0.11	426824
eBMD	rs472031	M01110	11	61638420	A	0.0175	0.0035	5	4.434e-07	7367		G	0.008651	0.003198	2.70513	0.0036	426824
eBMD	rs4739402	M01110	8	35228273	T	-0.0085	0.0019	-4.47368	5.614e-06	7367		T	0.00182561	0.00185281	0.98532	0.35	426824
eBMD	rs4791124	M33801	17	63826736	C	-0.1463	0.0329	-4.44681	8.411e-06	1761		C	-0.0194246	0.0103899	-1.86957	0.1	426824
eBMD	rs4886484	M33441	15	76527955	C	-0.024	0.0036	-6.66667	2.686e-11	7365		G	0.00823802	0.00191334	4.30557	1.2e-05	426824
eBMD	rs4968748	M22175	17	61069500	A	-0.0307	0.0059	-5.20339	1.834e-07	3838		G	0.00440325	0.00222236	1.98134	0.05	426824
eBMD	rs4982495	M01110	14	22220569	T	-0.0084	0.0018	-4.66667	3.272e-06	7367		T	-0.00190564	0.0018795	-1.01391	0.57	426824
eBMD	rs532098	M01110	6	32578052	A	0.009	0.002	4.5	6.795e-06	5601		G	0.000896745	0.0018353	0.488609	0.45	426824
eBMD	rs540613	M33228	11	61680870	T	0.0214	0.0045	4.75556	1.922e-06	7063		T	0.00253787	0.00236435	1.07339	0.19	426824
eBMD	rs551488	M32635	3	182857426	T	0.0157	0.0035	4.48571	7.413e-06	7369		C	-0.00689725	0.00210782	-3.27222	0.0014	426824
eBMD	rs569688	M33230	8	60961821	T	0.017	0.0036	4.72222	2.492e-06	7364		G	4.82372e-05	0.00223066	0.0216246	0.76	426824
eBMD	rs575528	M33230	1	81563249	A	0.0127	0.0028	4.53571	4.142e-06	7364		A	0.00133415	0.00183701	0.726262	0.41	426824
eBMD	rs603424	M33230	10	102075479	A	-0.0274	0.0043	-6.37209	2.267e-10	7364		G	0.0301479	0.00246363	12.2372	2.3e-36	426824
eBMD	rs648253	M33441	6	160469149	A	-0.0413	0.0036	-11.4722	6.023e-31	7365		G	0.00220498	0.0018366	1.20058	0.25	426824
eBMD	rs651007	M33801	9	136153875	T	0.0653	0.0071	9.19718	6.344e-20	3845		C	0.0243599	0.00228933	10.6406	7.1e-29	426824
eBMD	rs6535974	M01110	4	140116326	A	-0.0122	0.0027	-4.51852	5.801e-06	7367		G	-0.00398683	0.00252569	-1.57851	0.053	426824
eBMD	rs6568389	M01110	6	106117118	T	0.0157	0.0033	4.75758	2.164e-06	7367		T	-6.66141e-05	0.00200105	-0.0332896	0.85	426824
eBMD	rs6597604	M33801	9	136049780	A	-0.0294	0.0065	-4.52308	5.726e-06	3845		A	0.00758408	0.00202619	3.74303	2.7e-05	426824
eBMD	rs662138	M33441	6	160564476	C	0.0767	0.0052	14.75	4.976e-49	7365		C	0.00660923	0.00234415	2.81946	0.0046	426824
eBMD	rs6784447	M33228	3	105500218	A	0.014	0.0027	5.18519	2.911e-07	7063		G	0.00116481	0.00195546	0.595671	0.38	426824
eBMD	rs7047770	M32553	9	139930945	A	-0.024	0.0052	-4.61538	4.487e-06	7361		G	0.00151815	0.0019329	0.785426	0.25	426824
eBMD	rs7104849	M33228	11	61638044	A	0.0343	0.0052	6.59615	3.261e-11	7063		G	0.00944015	0.00286352	3.29669	0.00021	426824
eBMD	rs7118058	M32553	11	7641875	T	0.0474	0.0106	4.4717	8.133e-06	7361		T	0.00736104	0.00348356	2.11308	0.052	426824
eBMD	rs712916	M01110	1	99709771	T	-0.0456	0.0102	-4.47059	8.193e-06	7367		T	0.00606472	0.00665399	0.911441	0.35	426824
eBMD	rs7210933	M32635	17	46812838	A	0.0163	0.0036	4.52778	8.172e-06	7369		A	-0.000156052	0.0021106	-0.0739373	0.87	426824
eBMD	rs7301800	M33230	12	106481036	A	0.0162	0.0036	4.5	8.725e-06	7364		G	-0.00104539	0.00227589	-0.459332	0.85	426824
eBMD	rs741886	M01110	11	61724787	T	-0.0187	0.0036	-5.19444	1.848e-07	7367		G	-0.00808291	0.00333262	-2.42539	0.018	426824
eBMD	rs748196	M33228	17	17422768	T	0.0152	0.0027	5.62963	1.7e-08	7063		T	-0.000762367	0.00185456	-0.411077	0.57	426824
eBMD	rs7529462	M32635	1	230442916	C	0.0164	0.0036	4.55556	4.927e-06	7369		G	0.000136849	0.00203704	0.0671803	0.83	426824
eBMD	rs7579137	M33801	2	112438639	A	-0.027	0.0059	-4.57627	4.766e-06	3845		G	-0.00139008	0.00184812	-0.752159	0.87	426824
eBMD	rs7603154	M33230	2	106935052	A	0.0134	0.0028	4.78571	1.182e-06	7364		G	-0.00162608	0.00183209	-0.887555	0.4	426824
eBMD	rs7939710	M01110	11	20512214	A	-0.0081	0.0018	-4.5	7.039e-06	7367		A	-0.000465233	0.00184331	-0.25239	0.98	426824
eBMD	rs8123073	M01110	20	31446858	A	-0.0372	0.0082	-4.53659	5.942e-06	7367		A	-0.000185685	0.00655119	-0.0283437	0.66	426824
eBMD	rs8127620	M33228	21	18732635	C	-0.0223	0.0049	-4.55102	5.926e-06	7063		G	-0.000512492	0.00225163	-0.227609	0.85	426824
eBMD	rs8191808	M33441	6	160469510	C	0.0928	0.0112	8.28571	1.284e-16	7365		C	0.0134326	0.0134242	1.00063	0.56	426824
eBMD	rs823554	M33228	2	2468365	A	-0.0188	0.0036	-5.22222	2.45e-07	7063		A	-0.00254205	0.00231937	-1.09601	0.26	426824
eBMD	rs9308699	M33801	2	115414918	T	-0.0501	0.0113	-4.43363	9.622e-06	3845		C	0.00283865	0.00347212	0.817555	0.54	426824
eBMD	rs9315938	M33230	13	43293347	T	0.0323	0.0072	4.48611	6.922e-06	7364		C	-0.00194691	0.0046053	-0.422754	0.8	426824
eBMD	rs9456496	M33441	6	160443390	A	0.031	0.0055	5.63636	1.364e-08	7365		A	0.000826211	0.00282602	0.292359	0.74	426824
eBMD	rs9456506	M33441	6	160593907	A	-0.0321	0.007	-4.58571	5.094e-06	7365		A	-0.00688882	0.00348434	-1.97708	0.028	426824
eBMD	rs9457843	M33441	6	160560933	T	0.0495	0.006	8.25	1.325e-16	7365		C	-0.00956245	0.00284258	-3.364	0.0027	426824
eBMD	rs9462177	M33228	6	36312907	A	0.0138	0.0027	5.11111	4.82e-07	7063		A	-0.000691489	0.00187042	-0.369697	0.77	426824
eBMD	rs9570044	M32635	13	59667807	A	0.0246	0.0052	4.73077	2.382e-06	7369		C	-0.00266482	0.00287138	-0.928062	0.19	426824
eBMD	rs959046	M33441	11	134158458	C	0.0178	0.0037	4.81081	1.118e-06	7365		C	0.000281317	0.00188071	0.14958	0.86	426824
eBMD	rs9682960	M32553	3	11089345	T	-0.0388	0.0083	-4.6747	3.362e-06	7361		T	0.00239678	0.00283415	0.845679	0.54	426824
Fracture	rs10060664	M32635	5	121270177	C	-0.1909	0.0431	-4.42923	9.439e-06	1767		C	0.038187	0.029377	1.29989	0.19	426795
Fracture	rs1010069	M01110	1	16352937	A	0.0081	0.0018	4.5	8.583e-06	7367		G	-0.018734	0.006572	-2.85058	0.0044	426795
Fracture	rs10233803	M33228	7	29536564	T	0.0121	0.0027	4.48148	7.69e-06	7063		C	-0.003815	0.006647	-0.573943	0.57	426795
Fracture	rs10241964	M01110	7	19042114	A	0.0182	0.0035	5.2	2.247e-07	7367		G	-0.004281	0.010972	-0.390175	0.7	426795
Fracture	rs1041755	M33228	21	33238952	T	0.0124	0.0028	4.42857	6.877e-06	7063		G	-0.005779	0.006812	-0.848356	0.4	426795
Fracture	rs10758151	M32635	9	32722876	T	-0.0222	0.0049	-4.53061	6.209e-06	7369		T	-0.00448	0.008972	-0.499331	0.62	426795
Fracture	rs10876239	M32635	12	52569096	T	0.0155	0.0035	4.42857	9.306e-06	7369		G	0.003013	0.00683	0.441142	0.66	426795
Fracture	rs10924919	M32635	1	247272298	T	-0.0158	0.0035	-4.51429	5.476e-06	7369		C	0.001786	0.006721	0.265734	0.79	426795
Fracture	rs10963621	M32553	9	18515998	A	-0.0324	0.0073	-4.43836	9.779e-06	7361		A	0.010617	0.008874	1.19642	0.23	426795
Fracture	rs11045907	M32635	12	21409819	A	0.0165	0.0036	4.58333	4.273e-06	7369		A	-0.000956	0.007629	-0.125311	0.9	426795
Fracture	rs11133365	M32553	4	56048707	T	-0.0715	0.016	-4.46875	7.617e-06	1766		C	-0.003505	0.011669	-0.300368	0.76	426795
Fracture	rs11202064	M33228	10	88299731	A	-0.0202	0.0046	-4.3913	9.496e-06	7063		A	0.000164	0.011195	0.0146494	0.99	426795
Fracture	rs1146579	M33441	1	76209792	T	-0.0196	0.0036	-5.44444	5.777e-08	7365		T	0.004751	0.006901	0.688451	0.49	426795
Fracture	rs11574452	M32635	4	74846661	A	-0.0379	0.008	-4.7375	1.96e-06	7369		C	-0.011407	0.016023	-0.711914	0.48	426795
Fracture	rs1171614	M33441	10	61469538	T	-0.0252	0.0048	-5.25	1.696e-07	7365		T	0.004251	0.007771	0.547034	0.58	426795
Fracture	rs11779285	M32553	8	126766725	A	0.0231	0.0051	4.52941	6.499e-06	7361		T	0.004194	0.006857	0.611638	0.54	426795
Fracture	rs11837423	M01110	12	124993538	A	0.0385	0.008	4.8125	1.519e-06	1766		G	0.012964	0.011678	1.11012	0.27	426795
Fracture	rs11954991	M33228	5	172876588	A	0.121	0.0269	4.49814	6.846e-06	1612		T	-0.051723	0.029081	-1.77858	0.075	426795
Fracture	rs12066643	M33801	1	56240278	T	-0.0482	0.0106	-4.54717	4.937e-06	3845		C	0.008162	0.010741	0.759892	0.45	426795
Fracture	rs12143106	M22175	1	242246843	T	0.0232	0.0051	4.54902	4.773e-06	3838		T	0.000998	0.006645	0.150188	0.88	426795
Fracture	rs12164231	M33230	8	130464007	T	0.02	0.0045	4.44444	9.666e-06	7364		G	0.004197	0.009685	0.433351	0.66	426795
Fracture	rs12202350	M33441	6	160379096	T	0.0596	0.0069	8.63768	5.073e-18	7365		T	0.00578	0.010972	0.526795	0.6	426795
Fracture	rs12352829	M01110	9	74006667	A	-0.0134	0.0027	-4.96296	5.843e-07	7367		G	0.014076	0.009117	1.54393	0.12	426795
Fracture	rs12463674	M33228	2	179432185	A	0.015	0.0028	5.35714	5.14e-08	7063		A	0.01204	0.007126	1.68959	0.091	426795
Fracture	rs12532113	M01110	7	90484736	T	-0.028	0.006	-4.66667	3.061e-06	5601		T	-0.003003	0.017641	-0.170228	0.86	426795
Fracture	rs1260326	M32635	2	27730940	T	0.0179	0.0034	5.26471	1.637e-07	7369		T	0.005359	0.006691	0.800927	0.42	426795
Fracture	rs12629505	M33441	3	99904783	A	0.017	0.0036	4.72222	2.208e-06	7365		G	0.01317	0.006712	1.96216	0.05	426795
Fracture	rs13057057	M22175	22	47868480	T	-0.0943	0.0212	-4.44811	8.368e-06	3838		C	-0.02879	0.018791	-1.53212	0.13	426795
Fracture	rs13140287	M33230	4	176711191	A	0.0133	0.0028	4.75	1.593e-06	7364		G	-0.003049	0.006664	-0.457533	0.65	426795
Fracture	rs13195040	M32553	6	27413924	A	-0.0373	0.008	-4.6625	3.592e-06	7361		A	0.003069	0.010311	0.297643	0.77	426795
Fracture	rs13198474	M32553	6	25874423	A	0.042	0.0081	5.18519	2.236e-07	7361		G	-0.00524	0.01106	-0.473779	0.64	426795
Fracture	rs13211507	M32553	6	28257377	T	-0.0327	0.0073	-4.47945	6.866e-06	7361		T	0.005023	0.010126	0.49605	0.62	426795
Fracture	rs13254318	M33228	8	52385606	T	0.0122	0.0027	4.51852	7.582e-06	7063		T	0.009887	0.007225	1.36844	0.17	426795
Fracture	rs13262318	M33441	8	61798817	A	0.0668	0.0143	4.67133	3.027e-06	7365		A	-0.012253	0.022119	-0.553958	0.58	426795
Fracture	rs1430209	M01110	2	222210212	T	-0.0086	0.0018	-4.77778	1.865e-06	7367		T	-0.00357	0.00654	-0.545872	0.59	426795
Fracture	rs1535	M32635	11	61597972	A	-0.0432	0.0035	-12.3429	4.205e-35	7369		A	0.025865	0.006863	3.76876	0.00016	426795
Fracture	rs1567351	M33230	11	26636540	A	-0.0124	0.0028	-4.42857	6.508e-06	7364		A	0.002141	0.006536	0.32757	0.74	426795
Fracture	rs1572948	M33230	13	100241528	A	-0.0126	0.0028	-4.5	4.978e-06	7364		A	0.004545	0.006696	0.678763	0.5	426795
Fracture	rs16901784	M32553	6	26555433	A	0.0365	0.0071	5.14085	2.64e-07	7361		C	-0.008606	0.009443	-0.911363	0.36	426795
Fracture	rs16923647	M33230	12	21451395	T	0.0202	0.0044	4.59091	4.573e-06	7364		C	-0.002093	0.010055	-0.208155	0.84	426795
Fracture	rs169660	M33228	16	22840704	A	-0.0126	0.0029	-4.34483	9.219e-06	7063		G	-0.00817	0.006825	-1.19707	0.23	426795
Fracture	rs16973789	M22175	18	3445826	A	-0.073	0.016	-4.5625	5.055e-06	2088		G	0.009151	0.014962	0.611616	0.54	426795
Fracture	rs17099239	M01110	14	62267508	A	-0.012	0.0027	-4.44444	6.74e-06	7367		A	-0.003445	0.008714	-0.395341	0.69	426795
Fracture	rs174548	M01110	11	61571348	C	0.0488	0.0025	19.52	1.429e-84	7367		C	0.027643	0.007035	3.92935	8.5e-05	426795
Fracture	rs174574	M33228	11	61600342	A	-0.0552	0.0027	-20.4444	1.97e-91	7063		A	-0.024725	0.006848	-3.61054	0.00031	426795
Fracture	rs174602	M01110	11	61624414	T	0.0353	0.004	8.825	2.417e-18	7367		T	0.010464	0.008456	1.23746	0.22	426795
Fracture	rs17628016	M32553	4	170658092	A	0.0316	0.0069	4.57971	4.118e-06	7361		G	-0.004469	0.008753	-0.510568	0.61	426795
Fracture	rs17642590	M32553	10	119643455	C	-0.0337	0.0072	-4.68056	2.665e-06	7361		C	0.007754	0.01143	0.67839	0.5	426795
Fracture	rs17764324	M01110	11	61635088	T	-0.0241	0.0041	-5.87805	3.305e-09	7367		G	0.010003	0.010327	0.968626	0.33	426795
Fracture	rs17764324	M32635	11	61635088	T	0.0262	0.0059	4.44068	9.455e-06	7369		G	0.010003	0.010327	0.968626	0.33	426795
Fracture	rs180022	M01110	6	16295861	T	0.0117	0.0026	4.5	9.431e-06	7367		T	0.001303	0.008907	0.146289	0.88	426795
Fracture	rs1845546	M33228	4	70314998	T	-0.0126	0.0027	-4.66667	3.251e-06	7063		C	0.001649	0.006775	0.243395	0.81	426795
Fracture	rs198464	M33228	11	61521621	A	0.0158	0.0027	5.85185	3.69e-09	7063		G	-0.011458	0.006551	-1.74905	0.08	426795
Fracture	rs198476	M01110	11	61525730	A	0.0122	0.0024	5.08333	5.135e-07	7367		G	-0.010819	0.00657	-1.64673	0.1	426795
Fracture	rs2031504	M22175	1	107058351	T	0.0225	0.005	4.5	8.138e-06	3838		G	0.008545	0.00661	1.29274	0.2	426795
Fracture	rs203846	M33228	1	167848810	T	-0.013	0.0027	-4.81481	1.626e-06	7063		T	-0.003926	0.006715	-0.584661	0.56	426795
Fracture	rs2070895	M32635	15	58723939	A	0.0257	0.0042	6.11905	1.215e-09	7369		G	0.005358	0.007912	0.677199	0.5	426795
Fracture	rs2073824	M33801	9	136132633	A	0.0311	0.006	5.18333	2.006e-07	3845		A	-0.001078	0.006959	-0.154907	0.88	426795
Fracture	rs2073824	M22175	9	136132633	A	-0.0238	0.0051	-4.66667	2.8e-06	3838		A	-0.001078	0.006959	-0.154907	0.88	426795
Fracture	rs2132390	M33228	11	61424995	T	0.022	0.0046	4.78261	1.936e-06	7063		G	-0.007758	0.011248	-0.689723	0.49	426795
Fracture	rs2199680	M32635	12	21415496	A	-0.0215	0.0043	-5	5.878e-07	7369		A	-0.005308	0.009021	-0.588405	0.56	426795
Fracture	rs2275351	M01110	1	203150073	T	0.012	0.0027	4.44444	7.062e-06	7367		C	-0.018317	0.009065	-2.02063	0.043	426795
Fracture	rs227769	M33228	2	71858565	T	-0.0121	0.0027	-4.48148	9.32e-06	7063		C	0.010976	0.00655	1.67573	0.094	426795
Fracture	rs2391260	M01110	13	106584101	A	0.0094	0.0018	5.22222	1.696e-07	7367		A	-0.002336	0.006575	-0.355285	0.72	426795
Fracture	rs2404602	M33441	15	77030792	A	0.0259	0.0036	7.19444	3.558e-13	7365		A	-0.000719	0.006586	-0.109171	0.91	426795
Fracture	rs2657880	M33230	12	56863770	C	0.021	0.0044	4.77273	2.094e-06	7364		G	0.01366	0.008461	1.61447	0.11	426795
Fracture	rs2828209	M32635	21	24878381	T	-0.0361	0.0076	-4.75	1.777e-06	7369		C	-0.013676	0.01491	-0.917237	0.36	426795
Fracture	rs3010305	M32553	6	139761464	T	0.0327	0.0071	4.60563	4.436e-06	7361		C	-0.025591	0.009605	-2.66434	0.0077	426795
Fracture	rs3133833	M01110	8	104280099	A	-0.0083	0.0018	-4.61111	4.268e-06	7367		A	-0.006809	0.006556	-1.03859	0.3	426795
Fracture	rs3134034	M33441	8	119819846	T	0.031	0.0068	4.55882	4.512e-06	1767		T	0.00017	0.006583	0.0258241	0.98	426795
Fracture	rs368654	M33801	19	49116555	A	0.0473	0.0083	5.6988	1.389e-08	3845		A	0.00125	0.007403	0.16885	0.87	426795
Fracture	rs3738544	M33228	1	236914576	T	0.0203	0.0035	5.8	8.051e-09	7063		C	-0.003536	0.008294	-0.426332	0.67	426795
Fracture	rs3798167	M33441	6	160567928	T	0.0433	0.0044	9.84091	2.199e-22	7365		G	0.009656	0.008245	1.17113	0.24	426795
Fracture	rs3811273	M33230	14	22715158	A	-0.0281	0.0062	-4.53226	5.128e-06	7364		A	-0.021685	0.012602	-1.72076	0.085	426795
Fracture	rs412334	M01110	11	61560261	T	0.022	0.003	7.33333	2.245e-13	5601		C	-0.016492	0.008868	-1.85972	0.063	426795
Fracture	rs418874	M33228	3	83345924	A	0.0126	0.0027	4.66667	3.635e-06	7063		G	-0.004225	0.007078	-0.59692	0.55	426795
Fracture	rs4240475	M33230	9	125390292	A	0.0286	0.0063	4.53968	6.207e-06	7364		C	0.023986	0.013864	1.73009	0.084	426795
Fracture	rs4324798	M32553	6	28776117	A	0.0354	0.0073	4.84932	1.083e-06	7361		G	0.008731	0.010068	0.867203	0.39	426795
Fracture	rs4351	M22175	17	61569732	A	-0.0455	0.005	-9.1	1.24e-19	3838		G	0.00357	0.006575	0.542966	0.59	426795
Fracture	rs4392177	M33228	19	1684137	A	-0.014	0.003	-4.66667	3.061e-06	5451		G	0.001273	0.006599	0.192908	0.85	426795
Fracture	rs472031	M01110	11	61638420	A	0.0175	0.0035	5	4.434e-07	7367		G	-0.006827	0.011367	-0.600598	0.55	426795
Fracture	rs4739402	M01110	8	35228273	T	-0.0085	0.0019	-4.47368	5.614e-06	7367		T	0.003657	0.006543	0.558918	0.58	426795
Fracture	rs4791124	M33801	17	63826736	C	-0.1463	0.0329	-4.44681	8.411e-06	1761		C	0.037571	0.036775	1.02165	0.31	426795
Fracture	rs4802503	M33801	19	49279628	A	0.0418	0.0086	4.86047	1.163e-06	3845		G	0.008223	0.00693	1.18658	0.24	426795
Fracture	rs4886484	M33441	15	76527955	C	-0.024	0.0036	-6.66667	2.686e-11	7365		G	-0.000435	0.006741	-0.0645305	0.95	426795
Fracture	rs495828	M22175	9	136154867	T	-0.0312	0.0059	-5.28814	1.433e-07	3838		G	-0.012831	0.008046	-1.59471	0.11	426795
Fracture	rs4968748	M22175	17	61069500	A	-0.0307	0.0059	-5.20339	1.834e-07	3838		G	-0.010557	0.007868	-1.34176	0.18	426795
Fracture	rs4982495	M01110	14	22220569	T	-0.0084	0.0018	-4.66667	3.272e-06	7367		T	-0.004976	0.006624	-0.751208	0.45	426795
Fracture	rs526126	M01110	11	61624885	C	0.0249	0.0039	6.38462	2.108e-10	7367		G	-0.004335	0.008813	-0.491887	0.62	426795
Fracture	rs532098	M01110	6	32578052	A	0.009	0.002	4.5	6.795e-06	5601		G	0.000641	0.00656	0.0977134	0.92	426795
Fracture	rs540613	M33228	11	61680870	T	0.0214	0.0045	4.75556	1.922e-06	7063		T	0.000812	0.008404	0.0966207	0.92	426795
Fracture	rs551488	M32635	3	182857426	T	0.0157	0.0035	4.48571	7.413e-06	7369		C	0.001915	0.007468	0.256427	0.8	426795
Fracture	rs569688	M33230	8	60961821	T	0.017	0.0036	4.72222	2.492e-06	7364		G	-0.006572	0.007877	-0.834328	0.4	426795
Fracture	rs575528	M33230	1	81563249	A	0.0127	0.0028	4.53571	4.142e-06	7364		A	0.011245	0.006562	1.71365	0.087	426795
Fracture	rs603424	M33230	10	102075479	A	-0.0274	0.0043	-6.37209	2.267e-10	7364		G	0.001831	0.008744	0.209401	0.83	426795
Fracture	rs622591	M33441	6	160579527	T	0.0215	0.0045	4.77778	1.395e-06	7365		C	-0.002243	0.008231	-0.272506	0.79	426795
Fracture	rs648253	M33441	6	160469149	A	-0.0413	0.0036	-11.4722	6.023e-31	7365		G	0.000827	0.006564	0.12599	0.9	426795
Fracture	rs651007	M33801	9	136153875	T	0.0653	0.0071	9.19718	6.344e-20	3845		C	-0.012486	0.008087	-1.54396	0.12	426795
Fracture	rs6535974	M01110	4	140116326	A	-0.0122	0.0027	-4.51852	5.801e-06	7367		G	-0.002093	0.008949	-0.233881	0.82	426795
Fracture	rs6568389	M01110	6	106117118	T	0.0157	0.0033	4.75758	2.164e-06	7367		T	-0.0018	0.007152	-0.251678	0.8	426795
Fracture	rs6597604	M33801	9	136049780	A	-0.0294	0.0065	-4.52308	5.726e-06	3845		A	0.001274	0.007157	0.178008	0.86	426795
Fracture	rs662138	M33441	6	160564476	C	0.0767	0.0052	14.75	4.976e-49	7365		C	-0.009396	0.008379	-1.12137	0.26	426795
Fracture	rs6784447	M33228	3	105500218	A	0.014	0.0027	5.18519	2.911e-07	7063		G	0.011512	0.006927	1.6619	0.097	426795
Fracture	rs7047770	M32553	9	139930945	A	-0.024	0.0052	-4.61538	4.487e-06	7361		G	0.004646	0.006828	0.680434	0.5	426795
Fracture	rs706041	M33228	7	16735586	T	-0.0125	0.0027	-4.62963	4.453e-06	7063		T	-0.020818	0.007385	-2.81896	0.0048	426795
Fracture	rs7104849	M33228	11	61638044	A	0.0343	0.0052	6.59615	3.261e-11	7063		G	-0.004185	0.010178	-0.411181	0.68	426795
Fracture	rs7118058	M32553	11	7641875	T	0.0474	0.0106	4.4717	8.133e-06	7361		T	0.002389	0.012381	0.192957	0.85	426795
Fracture	rs712916	M01110	1	99709771	T	-0.0456	0.0102	-4.47059	8.193e-06	7367		T	-0.044767	0.02377	-1.88334	0.06	426795
Fracture	rs7210933	M32635	17	46812838	A	0.0163	0.0036	4.52778	8.172e-06	7369		A	-0.008233	0.007472	-1.10185	0.27	426795
Fracture	rs7301800	M33230	12	106481036	A	0.0162	0.0036	4.5	8.725e-06	7364		G	-0.006077	0.008059	-0.754064	0.45	426795
Fracture	rs741886	M01110	11	61724787	T	-0.0187	0.0036	-5.19444	1.848e-07	7367		G	0.008065	0.011845	0.680878	0.5	426795
Fracture	rs748196	M33228	17	17422768	T	0.0152	0.0027	5.62963	1.7e-08	7063		T	0.002219	0.006566	0.337953	0.74	426795
Fracture	rs7529462	M32635	1	230442916	C	0.0164	0.0036	4.55556	4.927e-06	7369		G	-0.003534	0.007276	-0.485706	0.63	426795
Fracture	rs7579137	M33801	2	112438639	A	-0.027	0.0059	-4.57627	4.766e-06	3845		G	-0.007794	0.006607	-1.17966	0.24	426795
Fracture	rs7603154	M33230	2	106935052	A	0.0134	0.0028	4.78571	1.182e-06	7364		G	0.00808	0.006549	1.23378	0.22	426795
Fracture	rs7820633	M33441	8	26683792	A	-0.017	0.0036	-4.72222	2.944e-06	7365		G	-0.008161	0.00698	-1.1692	0.24	426795
Fracture	rs7939710	M01110	11	20512214	A	-0.0081	0.0018	-4.5	7.039e-06	7367		A	-0.009254	0.006551	-1.41261	0.16	426795
Fracture	rs8123073	M01110	20	31446858	A	-0.0372	0.0082	-4.53659	5.942e-06	7367		A	-0.04174	0.023105	-1.80654	0.071	426795
Fracture	rs8127620	M33228	21	18732635	C	-0.0223	0.0049	-4.55102	5.926e-06	7063		G	0.002844	0.007907	0.359681	0.72	426795
Fracture	rs8191808	M33441	6	160469510	C	0.0928	0.0112	8.28571	1.284e-16	7365		C	0.048963	0.047979	1.02051	0.31	426795
Fracture	rs823554	M33228	2	2468365	A	-0.0188	0.0036	-5.22222	2.45e-07	7063		A	0.006332	0.008292	0.763628	0.45	426795
Fracture	rs9308699	M33801	2	115414918	T	-0.0501	0.0113	-4.43363	9.622e-06	3845		C	-0.013436	0.012412	-1.0825	0.28	426795
Fracture	rs9315938	M33230	13	43293347	T	0.0323	0.0072	4.48611	6.922e-06	7364		C	-0.031188	0.016245	-1.91985	0.055	426795
Fracture	rs9456496	M33441	6	160443390	A	0.031	0.0055	5.63636	1.364e-08	7365		A	0.006256	0.010101	0.619345	0.54	426795
Fracture	rs9456506	M33441	6	160593907	A	-0.0321	0.007	-4.58571	5.094e-06	7365		A	0.02135	0.012454	1.71431	0.086	426795
Fracture	rs9457843	M33441	6	160560933	T	0.0495	0.006	8.25	1.325e-16	7365		C	-0.004742	0.01016	-0.466732	0.64	426795
Fracture	rs9462177	M33228	6	36312907	A	0.0138	0.0027	5.11111	4.82e-07	7063		A	-0.006364	0.006685	-0.951982	0.34	426795
Fracture	rs9570044	M32635	13	59667807	A	0.0246	0.0052	4.73077	2.382e-06	7369		C	0.009338	0.010128	0.921998	0.36	426795
Fracture	rs959046	M33441	11	134158458	C	0.0178	0.0037	4.81081	1.118e-06	7365		C	-0.002245	0.006684	-0.335877	0.74	426795
Fracture	rs9682960	M32553	3	11089345	T	-0.0388	0.0083	-4.6747	3.362e-06	7361		T	-0.01571	0.010041	-1.56459	0.12	426795
TB-BMD	rs10060664	M32635	5	121270177	C	-0.1909	0.0431	-4.42923	9.439e-06	1767		C	-0.0045	0.0362	-0.124309	0.9016	37834
TB-BMD	rs1010069	M01110	1	16352937	A	0.0081	0.0018	4.5	8.583e-06	7367		A	-0.0035	0.0058	-0.603448	0.5465	66000
TB-BMD	rs10233803	M33228	7	29536564	T	0.0121	0.0027	4.48148	7.69e-06	7063		T	0.0053	0.0057	0.929825	0.3489	66449
TB-BMD	rs10241964	M01110	7	19042114	A	0.0182	0.0035	5.2	2.247e-07	7367		A	0.0097	0.0092	1.05435	0.2923	66447
TB-BMD	rs1041755	M33228	21	33238952	T	0.0124	0.0028	4.42857	6.877e-06	7063		T	0.0028	0.0059	0.474576	0.6299	65961
TB-BMD	rs10758151	M32635	9	32722876	T	-0.0222	0.0049	-4.53061	6.209e-06	7369		T	-0.0115	0.0078	-1.47436	0.1385	66432
TB-BMD	rs10876239	M32635	12	52569096	T	0.0155	0.0035	4.42857	9.306e-06	7369		T	-0.0023	0.006	-0.383333	0.6969	63801
TB-BMD	rs10924919	M32635	1	247272298	T	-0.0158	0.0035	-4.51429	5.476e-06	7369		T	-0.0012	0.006	-0.2	0.8343	65410
TB-BMD	rs10963621	M32553	9	18515998	A	-0.0324	0.0073	-4.43836	9.779e-06	7361		A	-0.0093	0.0079	-1.17722	0.2421	66286
TB-BMD	rs11045907	M32635	12	21409819	A	0.0165	0.0036	4.58333	4.273e-06	7369		A	0.0056	0.0066	0.848485	0.3959	66628
TB-BMD	rs11133365	M32553	4	56048707	T	-0.0715	0.016	-4.46875	7.617e-06	1766		T	-0.0067	0.0092	-0.728261	0.4698	66445
TB-BMD	rs11202064	M33228	10	88299731	A	-0.0202	0.0046	-4.3913	9.496e-06	7063		A	-0.0093	0.0097	-0.958763	0.3395	66559
TB-BMD	rs1146579	M33441	1	76209792	T	-0.0196	0.0036	-5.44444	5.777e-08	7365		T	-0.0039	0.006	-0.65	0.5206	66612
TB-BMD	rs11574452	M32635	4	74846661	A	-0.0379	0.008	-4.7375	1.96e-06	7369		A	0.0098	0.0141	0.695035	0.4881	66451
TB-BMD	rs1171614	M33441	10	61469538	T	-0.0252	0.0048	-5.25	1.696e-07	7365		T	-0.0064	0.0067	-0.955224	0.346	66566
TB-BMD	rs11779285	M32553	8	126766725	A	0.0231	0.0051	4.52941	6.499e-06	7361		A	0.0023	0.0062	0.370968	0.7076	66454.9
TB-BMD	rs11837423	M01110	12	124993538	A	0.0385	0.008	4.8125	1.519e-06	1766		A	-0.0068	0.0116	-0.586207	0.5545	56690
TB-BMD	rs11954991	M33228	5	172876588	A	0.121	0.0269	4.49814	6.846e-06	1612		A	-0.027	0.0266	-1.01504	0.3091	47637
TB-BMD	rs12066643	M33801	1	56240278	T	-0.0482	0.0106	-4.54717	4.937e-06	3845		T	-0.0019	0.0093	-0.204301	0.84	66149
TB-BMD	rs12143106	M22175	1	242246843	T	0.0232	0.0051	4.54902	4.773e-06	3838		T	0.0049	0.0058	0.844828	0.4023	65294
TB-BMD	rs12164231	M33230	8	130464007	T	0.02	0.0045	4.44444	9.666e-06	7364		T	-0.0077	0.0084	-0.916667	0.3591	66570
TB-BMD	rs12202350	M33441	6	160379096	T	0.0596	0.0069	8.63768	5.073e-18	7365		T	0.0165	0.0103	1.60194	0.1077	65089
TB-BMD	rs12352829	M01110	9	74006667	A	-0.0134	0.0027	-4.96296	5.843e-07	7367		A	0.0061	0.0078	0.782051	0.439	66493
TB-BMD	rs12463674	M33228	2	179432185	A	0.015	0.0028	5.35714	5.14e-08	7063		A	-0.0093	0.0062	-1.5	0.1342	66158
TB-BMD	rs12532113	M01110	7	90484736	T	-0.028	0.006	-4.66667	3.061e-06	5601		T	-0.0079	0.015	-0.526667	0.599	66579
TB-BMD	rs1260326	M32635	2	27730940	T	0.0179	0.0034	5.26471	1.637e-07	7369		T	-0.0314	0.0058	-5.41379	7.48e-08	66132
TB-BMD	rs12629505	M33441	3	99904783	A	0.017	0.0036	4.72222	2.208e-06	7365		A	0.0017	0.0058	0.293103	0.7643	66608
TB-BMD	rs13057057	M22175	22	47868480	T	-0.0943	0.0212	-4.44811	8.368e-06	3838		T	-0.0039	0.017	-0.229412	0.8176	65285
TB-BMD	rs13140287	M33230	4	176711191	A	0.0133	0.0028	4.75	1.593e-06	7364		A	0.0006	0.0058	0.103448	0.9217	66509
TB-BMD	rs13195040	M32553	6	27413924	A	-0.0373	0.008	-4.6625	3.592e-06	7361		A	-0.0267	0.01	-2.67	0.007745	66166
TB-BMD	rs13198474	M32553	6	25874423	A	0.042	0.0081	5.18519	2.236e-07	7361		A	0.0081	0.011	0.736364	0.4653	66145
TB-BMD	rs13211507	M32553	6	28257377	T	-0.0327	0.0073	-4.47945	6.866e-06	7361		T	-0.0237	0.0101	-2.34653	0.01906	66173
TB-BMD	rs13254318	M33228	8	52385606	T	0.0122	0.0027	4.51852	7.582e-06	7063		T	0.001	0.0061	0.163934	0.8682	66603
TB-BMD	rs13262318	M33441	8	61798817	A	0.0668	0.0143	4.67133	3.027e-06	7365		A	0.0036	0.0171	0.210526	0.8319	63835
TB-BMD	rs1430209	M01110	2	222210212	T	-0.0086	0.0018	-4.77778	1.865e-06	7367		T	-0.0049	0.0057	-0.859649	0.3845	66475
TB-BMD	rs1535	M32635	11	61597972	A	-0.0432	0.0035	-12.3429	4.205e-35	7369		A	0.0025	0.006	0.416667	0.679	65911
TB-BMD	rs1567351	M33230	11	26636540	A	-0.0124	0.0028	-4.42857	6.508e-06	7364		A	0.0006	0.0056	0.107143	0.9155	66623
TB-BMD	rs1572948	M33230	13	100241528	A	-0.0126	0.0028	-4.5	4.978e-06	7364		A	-0.0055	0.0058	-0.948276	0.3372	66555
TB-BMD	rs16901784	M32553	6	26555433	A	0.0365	0.0071	5.14085	2.64e-07	7361		A	0.0267	0.0088	3.03409	0.00248	66605
TB-BMD	rs16923647	M33230	12	21451395	T	0.0202	0.0044	4.59091	4.573e-06	7364		T	0.0229	0.0088	2.60227	0.009116	66181
TB-BMD	rs169660	M33228	16	22840704	A	-0.0126	0.0029	-4.34483	9.219e-06	7063		A	-0.0018	0.0059	-0.305085	0.7585	66292
TB-BMD	rs16973789	M22175	18	3445826	A	-0.073	0.016	-4.5625	5.055e-06	2088		A	-0.0147	0.0139	-1.05755	0.2918	54267
TB-BMD	rs17099239	M01110	14	62267508	A	-0.012	0.0027	-4.44444	6.74e-06	7367		A	0.0026	0.0076	0.342105	0.7307	66068
TB-BMD	rs174548	M01110	11	61571348	C	0.0488	0.0025	19.52	1.429e-84	7367		C	-0.0016	0.0062	-0.258065	0.7962	65647
TB-BMD	rs174574	M33228	11	61600342	A	-0.0552	0.0027	-20.4444	1.97e-91	7063		A	-0.0017	0.006	-0.283333	0.7797	65918
TB-BMD	rs174602	M01110	11	61624414	T	0.0353	0.004	8.825	2.417e-18	7367		T	-0.003	0.0077	-0.38961	0.694	65805
TB-BMD	rs17628016	M32553	4	170658092	A	0.0316	0.0069	4.57971	4.118e-06	7361		A	-0.0041	0.0076	-0.539474	0.593	66467
TB-BMD	rs17642590	M32553	10	119643455	C	-0.0337	0.0072	-4.68056	2.665e-06	7361		C	0.0002	0.0104	0.0192308	0.982	66428
TB-BMD	rs17764324	M01110	11	61635088	T	-0.0241	0.0041	-5.87805	3.305e-09	7367		T	-0.0019	0.0091	-0.208791	0.837	66276
TB-BMD	rs17764324	M32635	11	61635088	T	0.0262	0.0059	4.44068	9.455e-06	7369		T	-0.0019	0.0091	-0.208791	0.837	66276
TB-BMD	rs180022	M01110	6	16295861	T	0.0117	0.0026	4.5	9.431e-06	7367		T	-0.0036	0.0078	-0.461538	0.6481	66185
TB-BMD	rs1845546	M33228	4	70314998	T	-0.0126	0.0027	-4.66667	3.251e-06	7063		T	-0.0022	0.0059	-0.372881	0.708	66615
TB-BMD	rs198464	M33228	11	61521621	A	0.0158	0.0027	5.85185	3.69e-09	7063		A	0.0074	0.0057	1.29825	0.1887	65909
TB-BMD	rs198476	M01110	11	61525730	A	0.0122	0.0024	5.08333	5.135e-07	7367		A	0.0066	0.0057	1.15789	0.2522	65883
TB-BMD	rs2031504	M22175	1	107058351	T	0.0225	0.005	4.5	8.138e-06	3838		T	0.0092	0.0057	1.61404	0.1055	66589
TB-BMD	rs203846	M33228	1	167848810	T	-0.013	0.0027	-4.81481	1.626e-06	7063		T	-0.0086	0.0058	-1.48276	0.1402	66525
TB-BMD	rs2070895	M32635	15	58723939	A	0.0257	0.0042	6.11905	1.215e-09	7369		A	0.0003	0.0068	0.0441176	0.9683	66417
TB-BMD	rs2073824	M22175	9	136132633	A	-0.0238	0.0051	-4.66667	2.8e-06	3838		A	-0.0156	0.0059	-2.64407	0.008528	66168
TB-BMD	rs2073824	M33801	9	136132633	A	0.0311	0.006	5.18333	2.006e-07	3845		A	-0.0156	0.0059	-2.64407	0.008528	66168
TB-BMD	rs2132390	M33228	11	61424995	T	0.022	0.0046	4.78261	1.936e-06	7063		T	0.0128	0.0094	1.3617	0.1738	66223
TB-BMD	rs2199680	M32635	12	21415496	A	-0.0215	0.0043	-5	5.878e-07	7369		A	-0.0233	0.0077	-3.02597	0.002463	66625
TB-BMD	rs2275351	M01110	1	203150073	T	0.012	0.0027	4.44444	7.062e-06	7367		T	0.0089	0.0075	1.18667	0.2329	66436
TB-BMD	rs227769	M33228	2	71858565	T	-0.0121	0.0027	-4.48148	9.32e-06	7063		T	-0.0052	0.0058	-0.896552	0.3696	66295.1
TB-BMD	rs2391260	M01110	13	106584101	A	0.0094	0.0018	5.22222	1.696e-07	7367		A	0.0009	0.0057	0.157895	0.8795	65246
TB-BMD	rs2404602	M33441	15	77030792	A	0.0259	0.0036	7.19444	3.558e-13	7365		A	0.0008	0.0058	0.137931	0.8912	66582
TB-BMD	rs2657880	M33230	12	56863770	C	0.021	0.0044	4.77273	2.094e-06	7364		C	0.0073	0.0076	0.960526	0.3333	66326
TB-BMD	rs2828209	M32635	21	24878381	T	-0.0361	0.0076	-4.75	1.777e-06	7369		T	0.0016	0.0126	0.126984	0.8965	66599
TB-BMD	rs3010305	M32553	6	139761464	T	0.0327	0.0071	4.60563	4.436e-06	7361		T	-0.0072	0.0084	-0.857143	0.3924	66403
TB-BMD	rs3133833	M01110	8	104280099	A	-0.0083	0.0018	-4.61111	4.268e-06	7367		A	0.0025	0.0057	0.438596	0.6613	66448.1
TB-BMD	rs3134034	M33441	8	119819846	T	0.031	0.0068	4.55882	4.512e-06	1767		T	-0.0322	0.0057	-5.64912	1.799e-08	66428
TB-BMD	rs368654	M33801	19	49116555	A	0.0473	0.0083	5.6988	1.389e-08	3845		A	-0.0245	0.0068	-3.60294	0.0003026	59838
TB-BMD	rs3738544	M33228	1	236914576	T	0.0203	0.0035	5.8	8.051e-09	7063		T	0.0004	0.007	0.0571429	0.9496	65492
TB-BMD	rs3798167	M33441	6	160567928	T	0.0433	0.0044	9.84091	2.199e-22	7365		T	0.0121	0.0072	1.68056	0.09139	65032.1
TB-BMD	rs3811273	M33230	14	22715158	A	-0.0281	0.0062	-4.53226	5.128e-06	7364		A	0.0028	0.0107	0.261682	0.7952	63949
TB-BMD	rs412334	M01110	11	61560261	T	0.022	0.003	7.33333	2.245e-13	5601		T	-0.0034	0.0082	-0.414634	0.6773	65958
TB-BMD	rs418874	M33228	3	83345924	A	0.0126	0.0027	4.66667	3.635e-06	7063		A	-0.0012	0.0062	-0.193548	0.852	66592
TB-BMD	rs4240475	M33230	9	125390292	A	0.0286	0.0063	4.53968	6.207e-06	7364		A	0.0053	0.0116	0.456897	0.644	66601
TB-BMD	rs4324798	M32553	6	28776117	A	0.0354	0.0073	4.84932	1.083e-06	7361		A	0.0315	0.0118	2.66949	0.007655	48167
TB-BMD	rs4351	M22175	17	61569732	A	-0.0455	0.005	-9.1	1.24e-19	3838		A	0.0004	0.0057	0.0701754	0.9394	66553
TB-BMD	rs4392177	M33228	19	1684137	A	-0.014	0.003	-4.66667	3.061e-06	5451		A	-0.0025	0.0062	-0.403226	0.6835	58516
TB-BMD	rs472031	M01110	11	61638420	A	0.0175	0.0035	5	4.434e-07	7367		A	0.0145	0.0102	1.42157	0.1556	63641
TB-BMD	rs4739402	M01110	8	35228273	T	-0.0085	0.0019	-4.47368	5.614e-06	7367		T	-0.0047	0.0057	-0.824561	0.4091	66577.9
TB-BMD	rs4791124	M33801	17	63826736	C	-0.1463	0.0329	-4.44681	8.411e-06	1761		C	-0.0132	0.0279	-0.473118	0.6363	61556
TB-BMD	rs4802503	M33801	19	49279628	A	0.0418	0.0086	4.86047	1.163e-06	3845		A	-0.0023	0.0068	-0.338235	0.7381	56041
TB-BMD	rs4886484	M33441	15	76527955	C	-0.024	0.0036	-6.66667	2.686e-11	7365		C	0.0018	0.0058	0.310345	0.7547	66512
TB-BMD	rs495828	M22175	9	136154867	T	-0.0312	0.0059	-5.28814	1.433e-07	3838		T	-0.0082	0.007	-1.17143	0.245	66169
TB-BMD	rs4968748	M22175	17	61069500	A	-0.0307	0.0059	-5.20339	1.834e-07	3838		A	0.0018	0.0068	0.264706	0.7851	66556
TB-BMD	rs4982495	M01110	14	22220569	T	-0.0084	0.0018	-4.66667	3.272e-06	7367		T	-0.0022	0.0057	-0.385965	0.7008	66121
TB-BMD	rs526126	M01110	11	61624885	C	0.0249	0.0039	6.38462	2.108e-10	7367		C	0.0022	0.0081	0.271605	0.7834	63174
TB-BMD	rs532098	M01110	6	32578052	A	0.009	0.002	4.5	6.795e-06	5601		A	0.0088	0.0061	1.44262	0.1485	59716
TB-BMD	rs540613	M33228	11	61680870	T	0.0214	0.0045	4.75556	1.922e-06	7063		T	0.0002	0.0075	0.0266667	0.9755	65795
TB-BMD	rs551488	M32635	3	182857426	T	0.0157	0.0035	4.48571	7.413e-06	7369		T	0.0173	0.0064	2.70312	0.006784	66591
TB-BMD	rs569688	M33230	8	60961821	T	0.017	0.0036	4.72222	2.492e-06	7364		T	-0.0037	0.007	-0.528571	0.601	66131
TB-BMD	rs575528	M33230	1	81563249	A	0.0127	0.0028	4.53571	4.142e-06	7364		A	-0.0016	0.0057	-0.280702	0.7802	66120
TB-BMD	rs603424	M33230	10	102075479	A	-0.0274	0.0043	-6.37209	2.267e-10	7364		A	0.0096	0.0073	1.31507	0.1906	66143
TB-BMD	rs622591	M33441	6	160579527	T	0.0215	0.0045	4.77778	1.395e-06	7365		T	0.0024	0.0069	0.347826	0.7295	65015
TB-BMD	rs648253	M33441	6	160469149	A	-0.0413	0.0036	-11.4722	6.023e-31	7365		A	-0.0028	0.0057	-0.491228	0.6187	64974
TB-BMD	rs651007	M33801	9	136153875	T	0.0653	0.0071	9.19718	6.344e-20	3845		T	-0.0073	0.007	-1.04286	0.3008	66146
TB-BMD	rs6535974	M01110	4	140116326	A	-0.0122	0.0027	-4.51852	5.801e-06	7367		A	0.0015	0.0079	0.189873	0.8528	66522
TB-BMD	rs6568389	M01110	6	106117118	T	0.0157	0.0033	4.75758	2.164e-06	7367		T	-0.0016	0.0061	-0.262295	0.7898	66545
TB-BMD	rs6597604	M33801	9	136049780	A	-0.0294	0.0065	-4.52308	5.726e-06	3845		A	0.0103	0.0062	1.66129	0.09888	66078
TB-BMD	rs662138	M33441	6	160564476	C	0.0767	0.0052	14.75	4.976e-49	7365		C	0.0035	0.0075	0.466667	0.6382	65040
TB-BMD	rs6784447	M33228	3	105500218	A	0.014	0.0027	5.18519	2.911e-07	7063		A	-0.0026	0.006	-0.433333	0.6619	66616.1
TB-BMD	rs7047770	M32553	9	139930945	A	-0.024	0.0052	-4.61538	4.487e-06	7361		A	0.0042	0.0064	0.65625	0.514	58339.9
TB-BMD	rs706041	M33228	7	16735586	T	-0.0125	0.0027	-4.62963	4.453e-06	7063		T	0.0005	0.0067	0.0746269	0.9398	57756
TB-BMD	rs7104849	M33228	11	61638044	A	0.0343	0.0052	6.59615	3.261e-11	7063		A	0.0008	0.009	0.0888889	0.9323	65831
TB-BMD	rs7118058	M32553	11	7641875	T	0.0474	0.0106	4.4717	8.133e-06	7361		T	0.0096	0.0104	0.923077	0.3528	66552
TB-BMD	rs712916	M01110	1	99709771	T	-0.0456	0.0102	-4.47059	8.193e-06	7367		T	0.0068	0.0178	0.382022	0.7012	65069
TB-BMD	rs7210933	M32635	17	46812838	A	0.0163	0.0036	4.52778	8.172e-06	7369		A	-0.0027	0.0065	-0.415385	0.6727	66531.9
TB-BMD	rs7301800	M33230	12	106481036	A	0.0162	0.0036	4.5	8.725e-06	7364		A	0.0105	0.007	1.5	0.1346	66567.1
TB-BMD	rs741886	M01110	11	61724787	T	-0.0187	0.0036	-5.19444	1.848e-07	7367		T	0.0141	0.011	1.28182	0.1995	65838
TB-BMD	rs748196	M33228	17	17422768	T	0.0152	0.0027	5.62963	1.7e-08	7063		T	0.0031	0.0058	0.534483	0.5929	66529.9
TB-BMD	rs7529462	M32635	1	230442916	C	0.0164	0.0036	4.55556	4.927e-06	7369		C	0.0039	0.0065	0.6	0.5515	65382
TB-BMD	rs7579137	M33801	2	112438639	A	-0.027	0.0059	-4.57627	4.766e-06	3845		A	-0.0013	0.0057	-0.22807	0.8197	66498
TB-BMD	rs7603154	M33230	2	106935052	A	0.0134	0.0028	4.78571	1.182e-06	7364		A	-0.0004	0.0058	-0.0689655	0.9412	63757
TB-BMD	rs7820633	M33441	8	26683792	A	-0.017	0.0036	-4.72222	2.944e-06	7365		A	0.0087	0.006	1.45	0.1441	66611.9
TB-BMD	rs7939710	M01110	11	20512214	A	-0.0081	0.0018	-4.5	7.039e-06	7367		A	-0.0061	0.0057	-1.07018	0.2804	66555
TB-BMD	rs8123073	M01110	20	31446858	A	-0.0372	0.0082	-4.53659	5.942e-06	7367		A	0.0132	0.0178	0.741573	0.4574	66532
TB-BMD	rs8127620	M33228	21	18732635	C	-0.0223	0.0049	-4.55102	5.926e-06	7063		C	-0.0038	0.0072	-0.527778	0.5942	60854
TB-BMD	rs8191808	M33441	6	160469510	C	0.0928	0.0112	8.28571	1.284e-16	7365		C	-0.01	0.0376	-0.265957	0.7903	53123
TB-BMD	rs823554	M33228	2	2468365	A	-0.0188	0.0036	-5.22222	2.45e-07	7063		A	-0.0018	0.0071	-0.253521	0.8035	66517
TB-BMD	rs9308699	M33801	2	115414918	T	-0.0501	0.0113	-4.43363	9.622e-06	3845		T	-0.0036	0.01	-0.36	0.7183	66332
TB-BMD	rs9315938	M33230	13	43293347	T	0.0323	0.0072	4.48611	6.922e-06	7364		T	-0.0059	0.0136	-0.433824	0.6663	66623
TB-BMD	rs9456496	M33441	6	160443390	A	0.031	0.0055	5.63636	1.364e-08	7365		A	-0.0013	0.0091	-0.142857	0.8856	64995
TB-BMD	rs9456506	M33441	6	160593907	A	-0.0321	0.007	-4.58571	5.094e-06	7365		A	-0.008	0.0104	-0.769231	0.4409	65451.9
TB-BMD	rs9457843	M33441	6	160560933	T	0.0495	0.006	8.25	1.325e-16	7365		T	-0.001	0.0089	-0.11236	0.9143	65057
TB-BMD	rs9462177	M33228	6	36312907	A	0.0138	0.0027	5.11111	4.82e-07	7063		A	0.0066	0.0058	1.13793	0.2541	65968
TB-BMD	rs9570044	M32635	13	59667807	A	0.0246	0.0052	4.73077	2.382e-06	7369		A	0.0002	0.009	0.0222222	0.9808	66522
TB-BMD	rs959046	M33441	11	134158458	C	0.0178	0.0037	4.81081	1.118e-06	7365		C	-0.0026	0.0058	-0.448276	0.6508	65252
TB-BMD	rs9682960	M32553	3	11089345	T	-0.0388	0.0083	-4.6747	3.362e-06	7361		T	-0.0044	0.0096	-0.458333	0.6469	60720
FN-BMD	rs10060664	M32635	5	121270177	C	-0.1909	0.0431	-4.42923	9.439e-06	1767		G	-0.045208	0.039187	-1.15366	0.258957	32965
FN-BMD	rs1010069	M01110	1	16352937	A	0.0081	0.0018	4.5	8.583e-06	7367		A	-0.006697	0.007504	-0.892431	0.381294	32965
FN-BMD	rs10233803	M33228	7	29536564	T	0.0121	0.0027	4.48148	7.69e-06	7063		C	0.003591	0.007554	0.475406	0.641832	32965
FN-BMD	rs10241964	M01110	7	19042114	A	0.0182	0.0035	5.2	2.247e-07	7367		A	-0.00467	0.012508	-0.373383	0.714868	32965
FN-BMD	rs1041755	M33228	21	33238952	T	0.0124	0.0028	4.42857	6.877e-06	7063		T	-0.005021	0.00771	-0.651146	0.524062	32965
FN-BMD	rs10758151	M32635	9	32722876	T	-0.0222	0.0049	-4.53061	6.209e-06	7369		T	0.015473	0.010214	1.51499	0.138231	32965
FN-BMD	rs10876239	M32635	12	52569096	T	0.0155	0.0035	4.42857	9.306e-06	7369		T	-0.00648	0.007693	-0.842237	0.409884	32965
FN-BMD	rs10924919	M32635	1	247272298	T	-0.0158	0.0035	-4.51429	5.476e-06	7369		T	0.00068	0.007631	0.08905	0.930545	32965
FN-BMD	rs10963621	M32553	9	18515998	A	-0.0324	0.0073	-4.43836	9.779e-06	7361		T	-0.024002	0.01019	-2.35548	0.021202	32965
FN-BMD	rs11045907	M32635	12	21409819	A	0.0165	0.0036	4.58333	4.273e-06	7369		T	-0.003747	0.008685	-0.431478	0.672907	32965
FN-BMD	rs11133365	M32553	4	56048707	T	-0.0715	0.016	-4.46875	7.617e-06	1766		C	-0.010822	0.013509	-0.801099	0.433135	32965
FN-BMD	rs11202064	M33228	10	88299731	A	-0.0202	0.0046	-4.3913	9.496e-06	7063		G	0.00063	0.012616	0.049932	0.961017	32965
FN-BMD	rs1146579	M33441	1	76209792	T	-0.0196	0.0036	-5.44444	5.777e-08	7365		C	-0.000257	0.008016	-0.032104	0.974862	32965
FN-BMD	rs11574452	M32635	4	74846661	A	-0.0379	0.008	-4.7375	1.96e-06	7369		C	-0.019258	0.018009	-1.06936	0.294126	32965
FN-BMD	rs1171614	M33441	10	61469538	T	-0.0252	0.0048	-5.25	1.696e-07	7365		T	-0.002631	0.009403	-0.279822	0.784241	32965
FN-BMD	rs11779285	M32553	8	126766725	A	0.0231	0.0051	4.52941	6.499e-06	7361		A	0.014703	0.007901	1.86099	0.068628	32965
FN-BMD	rs11837423	M01110	12	124993538	A	0.0385	0.008	4.8125	1.519e-06	1766		A	-0.034676	0.01474	-2.35252	0.021365	32965
FN-BMD	rs11954991	M33228	5	172876588	A	0.121	0.0269	4.49814	6.846e-06	1612		A	0.075624	0.034219	2.21003	0.030606	32965
FN-BMD	rs12066643	M33801	1	56240278	T	-0.0482	0.0106	-4.54717	4.937e-06	3845		T	0.013184	0.012047	1.09435	0.284246	32965
FN-BMD	rs12143106	M22175	1	242246843	T	0.0232	0.0051	4.54902	4.773e-06	3838		C	-0.006161	0.007559	-0.815025	0.42518	32965
FN-BMD	rs12164231	M33230	8	130464007	T	0.02	0.0045	4.44444	9.666e-06	7364		T	0.008774	0.011074	0.792277	0.438218	32965
FN-BMD	rs12202350	M33441	6	160379096	T	0.0596	0.0069	8.63768	5.073e-18	7365		C	-0.013361	0.012816	-1.04251	0.307685	32965
FN-BMD	rs12352829	M01110	9	74006667	A	-0.0134	0.0027	-4.96296	5.843e-07	7367		A	0.012856	0.010719	1.19933	0.240572	32965
FN-BMD	rs12463674	M33228	2	179432185	A	0.015	0.0028	5.35714	5.14e-08	7063		G	-0.006831	0.007838	-0.871544	0.392541	32965
FN-BMD	rs12532113	M01110	7	90484736	T	-0.028	0.006	-4.66667	3.061e-06	5601		C	0.039799	0.020288	1.96169	0.054941	32965
FN-BMD	rs1260326	M32635	2	27730940	T	0.0179	0.0034	5.26471	1.637e-07	7369		C	0.016902	0.00744	2.27174	0.025858	32965
FN-BMD	rs12629505	M33441	3	99904783	A	0.017	0.0036	4.72222	2.208e-06	7365		A	0.011608	0.007685	1.51058	0.138346	32965
FN-BMD	rs13057057	M22175	22	47868480	T	-0.0943	0.0212	-4.44811	8.368e-06	3838		T	-0.035437	0.02605	-1.36036	0.183148	32965
FN-BMD	rs13140287	M33230	4	176711191	A	0.0133	0.0028	4.75	1.593e-06	7364		G	-0.012287	0.007613	-1.61397	0.11428	32965
FN-BMD	rs13195040	M32553	6	27413924	A	-0.0373	0.008	-4.6625	3.592e-06	7361		G	-0.004081	0.013698	-0.297915	0.770672	32965
FN-BMD	rs13198474	M32553	6	25874423	A	0.042	0.0081	5.18519	2.236e-07	7361		A	-0.011074	0.014585	-0.759267	0.457542	32965
FN-BMD	rs13211507	M32553	6	28257377	T	-0.0327	0.0073	-4.47945	6.866e-06	7361		C	-0.004541	0.013578	-0.334468	0.743475	32965
FN-BMD	rs13254318	M33228	8	52385606	T	0.0122	0.0027	4.51852	7.582e-06	7063		T	0.002822	0.00817	0.345449	0.735365	32965
FN-BMD	rs13262318	M33441	8	61798817	A	0.0668	0.0143	4.67133	3.027e-06	7365		G	0.004325	0.023912	0.180895	0.859493	32965
FN-BMD	rs1430209	M01110	2	222210212	T	-0.0086	0.0018	-4.77778	1.865e-06	7367		C	0.006798	0.00749	0.907524	0.374546	32965
FN-BMD	rs1535	M32635	11	61597972	A	-0.0432	0.0035	-12.3429	4.205e-35	7369		G	-0.004235	0.007948	-0.532812	0.602154	32965
FN-BMD	rs1567351	M33230	11	26636540	A	-0.0124	0.0028	-4.42857	6.508e-06	7364		A	-0.006165	0.007449	-0.827683	0.418024	32965
FN-BMD	rs1572948	M33230	13	100241528	A	-0.0126	0.0028	-4.5	4.978e-06	7364		A	0.001747	0.007582	0.230375	0.821648	32965
FN-BMD	rs16901784	M32553	6	26555433	A	0.0365	0.0071	5.14085	2.64e-07	7361		A	0.006253	0.011999	0.521088	0.610167	32965
FN-BMD	rs16923647	M33230	12	21451395	T	0.0202	0.0044	4.59091	4.573e-06	7364		T	-0.001661	0.011262	-0.14753	0.885202	32965
FN-BMD	rs169660	M33228	16	22840704	A	-0.0126	0.0029	-4.34483	9.219e-06	7063		A	0.000219	0.007797	0.028054	0.97809	32965
FN-BMD	rs16973789	M22175	18	3445826	A	-0.073	0.016	-4.5625	5.055e-06	2088		A	-0.021226	0.018138	-1.17029	0.252151	32965
FN-BMD	rs17099239	M01110	14	62267508	A	-0.012	0.0027	-4.44444	6.74e-06	7367		G	0.021198	0.010008	2.11824	0.038226	32965
FN-BMD	rs174548	M01110	11	61571348	C	0.0488	0.0025	19.52	1.429e-84	7367		G	0.001529	0.008459	0.180786	0.859577	32965
FN-BMD	rs174574	M33228	11	61600342	A	-0.0552	0.0027	-20.4444	1.97e-91	7063		A	-0.002421	0.008109	-0.298578	0.769589	32965
FN-BMD	rs174602	M01110	11	61624414	T	0.0353	0.004	8.825	2.417e-18	7367		C	-0.000859	0.010386	-0.082737	0.935288	32965
FN-BMD	rs17628016	M32553	4	170658092	A	0.0316	0.0069	4.57971	4.118e-06	7361		A	0.006463	0.010055	0.642838	0.529371	32965
FN-BMD	rs17642590	M32553	10	119643455	C	-0.0337	0.0072	-4.68056	2.665e-06	7361		G	0.003301	0.013227	0.249593	0.807056	32965
FN-BMD	rs17764324	M01110	11	61635088	T	-0.0241	0.0041	-5.87805	3.305e-09	7367		T	0.001946	0.012074	0.16117	0.874675	32965
FN-BMD	rs17764324	M32635	11	61635088	T	0.0262	0.0059	4.44068	9.455e-06	7369		T	0.001946	0.012074	0.16117	0.874675	32965
FN-BMD	rs180022	M01110	6	16295861	T	0.0117	0.0026	4.5	9.431e-06	7367		T	-0.002	0.010386	-0.192573	0.85014	32965
FN-BMD	rs1845546	M33228	4	70314998	T	-0.0126	0.0027	-4.66667	3.251e-06	7063		T	0.003106	0.007784	0.399047	0.696216	32965
FN-BMD	rs198464	M33228	11	61521621	A	0.0158	0.0027	5.85185	3.69e-09	7063		A	0.000999	0.007499	0.133184	0.896296	32965
FN-BMD	rs198476	M01110	11	61525730	A	0.0122	0.0024	5.08333	5.135e-07	7367		A	0.004398	0.007767	0.566253	0.578565	32965
FN-BMD	rs2031504	M22175	1	107058351	T	0.0225	0.005	4.5	8.138e-06	3838		T	0.00369	0.00771	0.478675	0.639543	32965
FN-BMD	rs203846	M33228	1	167848810	T	-0.013	0.0027	-4.81481	1.626e-06	7063		C	0.011583	0.007612	1.52169	0.136496	32965
FN-BMD	rs2070895	M32635	15	58723939	A	0.0257	0.0042	6.11905	1.215e-09	7369		A	0.007742	0.009092	0.851548	0.403493	32965
FN-BMD	rs2073824	M22175	9	136132633	A	-0.0238	0.0051	-4.66667	2.8e-06	3838		G	0.014109	0.00796	1.77264	0.082035	32965
FN-BMD	rs2073824	M33801	9	136132633	A	0.0311	0.006	5.18333	2.006e-07	3845		G	0.014109	0.00796	1.77264	0.082035	32965
FN-BMD	rs2132390	M33228	11	61424995	T	0.022	0.0046	4.78261	1.936e-06	7063		T	0.012306	0.012564	0.979412	0.33789	32965
FN-BMD	rs2199680	M32635	12	21415496	A	-0.0215	0.0043	-5	5.878e-07	7369		T	0.006108	0.010199	0.598859	0.557922	32965
FN-BMD	rs2275351	M01110	1	203150073	T	0.012	0.0027	4.44444	7.062e-06	7367		T	-0.015417	0.01019	-1.51292	0.138771	32965
FN-BMD	rs227769	M33228	2	71858565	T	-0.0121	0.0027	-4.48148	9.32e-06	7063		T	0.011442	0.007476	1.53052	0.134236	32965
FN-BMD	rs2391260	M01110	13	106584101	A	0.0094	0.0018	5.22222	1.696e-07	7367		T	0.008887	0.007502	1.18471	0.246353	32965
FN-BMD	rs2404602	M33441	15	77030792	A	0.0259	0.0036	7.19444	3.558e-13	7365		A	-0.007388	0.00767	-0.963315	0.345891	32965
FN-BMD	rs2657880	M33230	12	56863770	C	0.021	0.0044	4.77273	2.094e-06	7364		C	0.017684	0.009449	1.87147	0.067084	32965
FN-BMD	rs2828209	M32635	21	24878381	T	-0.0361	0.0076	-4.75	1.777e-06	7369		T	-0.007091	0.017041	-0.416146	0.68389	32965
FN-BMD	rs3010305	M32553	6	139761464	T	0.0327	0.0071	4.60563	4.436e-06	7361		T	-0.011601	0.010813	-1.07285	0.293818	32965
FN-BMD	rs3133833	M01110	8	104280099	A	-0.0083	0.0018	-4.61111	4.268e-06	7367		A	0.004147	0.007549	0.549293	0.590969	32965
FN-BMD	rs3134034	M33441	8	119819846	T	0.031	0.0068	4.55882	4.512e-06	1767		C	0.024895	0.007556	3.29475	0.001271	32965
FN-BMD	rs368654	M33801	19	49116555	A	0.0473	0.0083	5.6988	1.389e-08	3845		G	0.00149	0.008484	0.175649	0.863171	32965
FN-BMD	rs3738544	M33228	1	236914576	T	0.0203	0.0035	5.8	8.051e-09	7063		C	-0.009203	0.009228	-0.997335	0.329123	32965
FN-BMD	rs3798167	M33441	6	160567928	T	0.0433	0.0044	9.84091	2.199e-22	7365		T	0.007581	0.009212	0.822881	0.42073	32965
FN-BMD	rs3811273	M33230	14	22715158	A	-0.0281	0.0062	-4.53226	5.128e-06	7364		G	0.02298	0.013971	1.64481	0.107527	32965
FN-BMD	rs412334	M01110	11	61560261	T	0.022	0.003	7.33333	2.245e-13	5601		T	-0.01134	0.01085	-1.04523	0.305156	32965
FN-BMD	rs418874	M33228	3	83345924	A	0.0126	0.0027	4.66667	3.635e-06	7063		G	0.015327	0.00807	1.89939	0.06311	32965
FN-BMD	rs4240475	M33230	9	125390292	A	0.0286	0.0063	4.53968	6.207e-06	7364		A	0.012009	0.01589	0.755746	0.45963	32965
FN-BMD	rs4324798	M32553	6	28776117	A	0.0354	0.0073	4.84932	1.083e-06	7361		A	-0.000999	0.01415	-0.070609	0.9449	32965
FN-BMD	rs4351	M22175	17	61569732	A	-0.0455	0.005	-9.1	1.24e-19	3838		A	-0.005	0.007962	-0.627928	0.538967	32965
FN-BMD	rs4392177	M33228	19	1684137	A	-0.014	0.003	-4.66667	3.061e-06	5451		G	0.014771	0.00817	1.80803	0.076884	32965
FN-BMD	rs472031	M01110	11	61638420	A	0.0175	0.0035	5	4.434e-07	7367		A	0.025769	0.01287	2.00225	0.050113	32965
FN-BMD	rs4739402	M01110	8	35228273	T	-0.0085	0.0019	-4.47368	5.614e-06	7367		C	-0.000685	0.007446	-0.092058	0.928206	32965
FN-BMD	rs4791124	M33801	17	63826736	C	-0.1463	0.0329	-4.44681	8.411e-06	1761		C	-0.016415	0.038336	-0.428194	0.675254	32965
FN-BMD	rs4802503	M33801	19	49279628	A	0.0418	0.0086	4.86047	1.163e-06	3845		G	-0.003528	0.008106	-0.435237	0.670225	32965
FN-BMD	rs4886484	M33441	15	76527955	C	-0.024	0.0036	-6.66667	2.686e-11	7365		G	-0.000442	0.007816	-0.056544	0.955861	32965
FN-BMD	rs495828	M22175	9	136154867	T	-0.0312	0.0059	-5.28814	1.433e-07	3838		T	-0.005384	0.009077	-0.593206	0.561644	32965
FN-BMD	rs4968748	M22175	17	61069500	A	-0.0307	0.0059	-5.20339	1.834e-07	3838		A	-0.006865	0.009081	-0.755911	0.459533	32965
FN-BMD	rs4982495	M01110	14	22220569	T	-0.0084	0.0018	-4.66667	3.272e-06	7367		T	-0.000227	0.00759	-0.029955	0.976606	32965
FN-BMD	rs526126	M01110	11	61624885	C	0.0249	0.0039	6.38462	2.108e-10	7367		G	-0.011228	0.010142	-1.10707	0.277427	32965
FN-BMD	rs532098	M01110	6	32578052	A	0.009	0.002	4.5	6.795e-06	5601		A	-0.006508	0.009746	-0.6677	0.513566	32965
FN-BMD	rs540613	M33228	11	61680870	T	0.0214	0.0045	4.75556	1.922e-06	7063		T	0.009461	0.009939	0.951821	0.350413	32965
FN-BMD	rs551488	M32635	3	182857426	T	0.0157	0.0035	4.48571	7.413e-06	7369		C	-0.015707	0.008497	-1.8484	0.070522	32965
FN-BMD	rs569688	M33230	8	60961821	T	0.017	0.0036	4.72222	2.492e-06	7364		T	0.001987	0.00912	0.217892	0.83116	32965
FN-BMD	rs575528	M33230	1	81563249	A	0.0127	0.0028	4.53571	4.142e-06	7364		G	0.01294	0.007566	1.71035	0.094226	32965
FN-BMD	rs603424	M33230	10	102075479	A	-0.0274	0.0043	-6.37209	2.267e-10	7364		A	0.015905	0.010702	1.48619	0.144826	32965
FN-BMD	rs622591	M33441	6	160579527	T	0.0215	0.0045	4.77778	1.395e-06	7365		T	0.00282	0.008892	0.317203	0.755663	32965
FN-BMD	rs648253	M33441	6	160469149	A	-0.0413	0.0036	-11.4722	6.023e-31	7365		A	-0.016907	0.007656	-2.2083	0.030299	32965
FN-BMD	rs651007	M33801	9	136153875	T	0.0653	0.0071	9.19718	6.344e-20	3845		T	-0.00458	0.009098	-0.503456	0.622307	32965
FN-BMD	rs6535974	M01110	4	140116326	A	-0.0122	0.0027	-4.51852	5.801e-06	7367		G	0.000522	0.010355	0.050408	0.960646	32965
FN-BMD	rs6568389	M01110	6	106117118	T	0.0157	0.0033	4.75758	2.164e-06	7367		C	-0.003557	0.008065	-0.441014	0.666111	32965
FN-BMD	rs6597604	M33801	9	136049780	A	-0.0294	0.0065	-4.52308	5.726e-06	3845		G	-0.016908	0.008185	-2.0658	0.043264	32965
FN-BMD	rs662138	M33441	6	160564476	C	0.0767	0.0052	14.75	4.976e-49	7365		G	-0.01171	0.009748	-1.20121	0.238602	32965
FN-BMD	rs6784447	M33228	3	105500218	A	0.014	0.0027	5.18519	2.911e-07	7063		A	0.002437	0.008131	0.299662	0.769365	32965
FN-BMD	rs7047770	M32553	9	139930945	A	-0.024	0.0052	-4.61538	4.487e-06	7361		G	0.000854	0.008071	0.105833	0.917502	32965
FN-BMD	rs706041	M33228	7	16735586	T	-0.0125	0.0027	-4.62963	4.453e-06	7063		T	0.001084	0.008207	0.132118	0.897121	32965
FN-BMD	rs7104849	M33228	11	61638044	A	0.0343	0.0052	6.59615	3.261e-11	7063		G	0.004771	0.011959	0.398953	0.696285	32965
FN-BMD	rs7118058	M32553	11	7641875	T	0.0474	0.0106	4.4717	8.133e-06	7361		T	-0.007804	0.01391	-0.561067	0.583038	32965
FN-BMD	rs712916	M01110	1	99709771	T	-0.0456	0.0102	-4.47059	8.193e-06	7367		C	0.002022	0.026397	0.076584	0.940247	32965
FN-BMD	rs7210933	M32635	17	46812838	A	0.0163	0.0036	4.52778	8.172e-06	7369		T	0.011184	0.008483	1.31833	0.197052	32965
FN-BMD	rs7301800	M33230	12	106481036	A	0.0162	0.0036	4.5	8.725e-06	7364		A	-0.002082	0.009116	-0.228342	0.823196	32965
FN-BMD	rs741886	M01110	11	61724787	T	-0.0187	0.0036	-5.19444	1.848e-07	7367		G	-0.007857	0.013701	-0.573471	0.573732	32965
FN-BMD	rs748196	M33228	17	17422768	T	0.0152	0.0027	5.62963	1.7e-08	7063		T	0.009332	0.00751	1.24267	0.223997	32965
FN-BMD	rs7529462	M32635	1	230442916	C	0.0164	0.0036	4.55556	4.927e-06	7369		G	-0.00054	0.008436	-0.063998	0.950051	32965
FN-BMD	rs7579137	M33801	2	112438639	A	-0.027	0.0059	-4.57627	4.766e-06	3845		G	0.010318	0.007543	1.3678	0.180763	32965
FN-BMD	rs7603154	M33230	2	106935052	A	0.0134	0.0028	4.78571	1.182e-06	7364		G	0.006173	0.007533	0.819502	0.422641	32965
FN-BMD	rs7820633	M33441	8	26683792	A	-0.017	0.0036	-4.72222	2.944e-06	7365		G	-0.004225	0.007809	-0.541092	0.596523	32965
FN-BMD	rs7939710	M01110	11	20512214	A	-0.0081	0.0018	-4.5	7.039e-06	7367		A	-0.014363	0.008772	-1.63735	0.109131	32965
FN-BMD	rs8123073	M01110	20	31446858	A	-0.0372	0.0082	-4.53659	5.942e-06	7367		G	-0.04974	0.027447	-1.81221	0.075435	32965
FN-BMD	rs8127620	M33228	21	18732635	C	-0.0223	0.0049	-4.55102	5.926e-06	7063		C	-0.003258	0.010169	-0.320401	0.753905	32965
FN-BMD	rs8191808	M33441	6	160469510	C	0.0928	0.0112	8.28571	1.284e-16	7365		C	0.047107	0.05142	0.916117	0.368783	32965
FN-BMD	rs823554	M33228	2	2468365	A	-0.0188	0.0036	-5.22222	2.45e-07	7063		T	-0.016535	0.009401	-1.75893	0.085244	32965
FN-BMD	rs9308699	M33801	2	115414918	T	-0.0501	0.0113	-4.43363	9.622e-06	3845		T	-0.005011	0.015254	-0.328492	0.7479	32965
FN-BMD	rs9315938	M33230	13	43293347	T	0.0323	0.0072	4.48611	6.922e-06	7364		T	0.013514	0.018441	0.732848	0.473345	32965
FN-BMD	rs9456496	M33441	6	160443390	A	0.031	0.0055	5.63636	1.364e-08	7365		G	-0.011322	0.012056	-0.939124	0.356878	32965
FN-BMD	rs9456506	M33441	6	160593907	A	-0.0321	0.007	-4.58571	5.094e-06	7365		G	-0.015091	0.014244	-1.05942	0.299904	32965
FN-BMD	rs9457843	M33441	6	160560933	T	0.0495	0.006	8.25	1.325e-16	7365		C	3.8e-05	0.011176	0.003386	0.997348	32965
FN-BMD	rs9462177	M33228	6	36312907	A	0.0138	0.0027	5.11111	4.82e-07	7063		G	-0.004848	0.007608	-0.637231	0.532969	32965
FN-BMD	rs9570044	M32635	13	59667807	A	0.0246	0.0052	4.73077	2.382e-06	7369		A	0.020568	0.011901	1.72824	0.090834	32965
FN-BMD	rs959046	M33441	11	134158458	C	0.0178	0.0037	4.81081	1.118e-06	7365		C	0.006956	0.007721	0.900917	0.376782	32965
FN-BMD	rs9682960	M32553	3	11089345	T	-0.0388	0.0083	-4.6747	3.362e-06	7361		C	-0.012147	0.012298	-0.987706	0.333814	32965
FA-BMD	rs10060664	M32635	5	121270177	C	-0.1909	0.0431	-4.42923	9.439e-06	1767		G	0.034804	0.075989	0.458019	0.653384	32965
FA-BMD	rs1010069	M01110	1	16352937	A	0.0081	0.0018	4.5	8.583e-06	7367		A	-0.03704	0.015663	-2.36484	0.02043	32965
FA-BMD	rs10233803	M33228	7	29536564	T	0.0121	0.0027	4.48148	7.69e-06	7063		C	-0.014769	0.015658	-0.943224	0.355038	32965
FA-BMD	rs10241964	M01110	7	19042114	A	0.0182	0.0035	5.2	2.247e-07	7367		A	-0.015754	0.025604	-0.615305	0.546319	32965
FA-BMD	rs1041755	M33228	21	33238952	T	0.0124	0.0028	4.42857	6.877e-06	7063		T	-0.014666	0.015917	-0.921407	0.366279	32965
FA-BMD	rs10758151	M32635	9	32722876	T	-0.0222	0.0049	-4.53061	6.209e-06	7369		T	-0.004065	0.0208	-0.195446	0.848012	32965
FA-BMD	rs10876239	M32635	12	52569096	T	0.0155	0.0035	4.42857	9.306e-06	7369		T	-0.010608	0.01582	-0.670582	0.510867	32965
FA-BMD	rs10924919	M32635	1	247272298	T	-0.0158	0.0035	-4.51429	5.476e-06	7369		T	0.004566	0.015851	0.288038	0.777618	32965
FA-BMD	rs10963621	M32553	9	18515998	A	-0.0324	0.0073	-4.43836	9.779e-06	7361		T	3.4e-05	0.020769	0.001643	0.998714	32965
FA-BMD	rs11045907	M32635	12	21409819	A	0.0165	0.0036	4.58333	4.273e-06	7369		T	-0.01585	0.018466	-0.858313	0.400018	32965
FA-BMD	rs11133365	M32553	4	56048707	T	-0.0715	0.016	-4.46875	7.617e-06	1766		C	-0.019342	0.027314	-0.708141	0.487481	32965
FA-BMD	rs11202064	M33228	10	88299731	A	-0.0202	0.0046	-4.3913	9.496e-06	7063		G	0.039899	0.026451	1.50845	0.139114	32965
FA-BMD	rs1146579	M33441	1	76209792	T	-0.0196	0.0036	-5.44444	5.777e-08	7365		C	-0.029629	0.016663	-1.77813	0.081254	32965
FA-BMD	rs11574452	M32635	4	74846661	A	-0.0379	0.008	-4.7375	1.96e-06	7369		C	0.026033	0.037456	0.695014	0.495685	32965
FA-BMD	rs1171614	M33441	10	61469538	T	-0.0252	0.0048	-5.25	1.696e-07	7365		T	0.022958	0.018249	1.25808	0.217343	32965
FA-BMD	rs11779285	M32553	8	126766725	A	0.0231	0.0051	4.52941	6.499e-06	7361		A	0.033851	0.016449	2.05797	0.043622	32965
FA-BMD	rs11837423	M01110	12	124993538	A	0.0385	0.008	4.8125	1.519e-06	1766		A	0.017845	0.027734	0.643418	0.528137	32965
FA-BMD	rs11954991	M33228	5	172876588	A	0.121	0.0269	4.49814	6.846e-06	1612		A	0.007195	0.076332	0.094265	0.926337	32965
FA-BMD	rs12066643	M33801	1	56240278	T	-0.0482	0.0106	-4.54717	4.937e-06	3845		T	0.024242	0.025581	0.947639	0.35279	32965
FA-BMD	rs12143106	M22175	1	242246843	T	0.0232	0.0051	4.54902	4.773e-06	3838		C	0.000689	0.015746	0.043755	0.965765	32965
FA-BMD	rs12164231	M33230	8	130464007	T	0.02	0.0045	4.44444	9.666e-06	7364		T	-0.057561	0.022685	-2.53741	0.012868	32965
FA-BMD	rs12202350	M33441	6	160379096	T	0.0596	0.0069	8.63768	5.073e-18	7365		C	0.003842	0.025848	0.148646	0.8841	32965
FA-BMD	rs12352829	M01110	9	74006667	A	-0.0134	0.0027	-4.96296	5.843e-07	7367		A	0.007062	0.022216	0.317859	0.7553	32965
FA-BMD	rs12463674	M33228	2	179432185	A	0.015	0.0028	5.35714	5.14e-08	7063		G	-0.003337	0.016748	-0.199255	0.845088	32965
FA-BMD	rs12532113	M01110	7	90484736	T	-0.028	0.006	-4.66667	3.061e-06	5601		C	0.02742	0.042678	0.642485	0.528735	32965
FA-BMD	rs1260326	M32635	2	27730940	T	0.0179	0.0034	5.26471	1.637e-07	7369		T	-0.036789	0.015846	-2.32169	0.022841	32965
FA-BMD	rs12629505	M33441	3	99904783	A	0.017	0.0036	4.72222	2.208e-06	7365		A	-0.031653	0.016037	-1.97379	0.052965	32965
FA-BMD	rs13057057	M22175	22	47868480	T	-0.0943	0.0212	-4.44811	8.368e-06	3838		T	0.018239	0.047273	0.385829	0.705214	32965
FA-BMD	rs13140287	M33230	4	176711191	A	0.0133	0.0028	4.75	1.593e-06	7364		G	-0.025709	0.015643	-1.64352	0.107068	32965
FA-BMD	rs13195040	M32553	6	27413924	A	-0.0373	0.008	-4.6625	3.592e-06	7361		G	-0.05568	0.030636	-1.81747	0.074747	32965
FA-BMD	rs13198474	M32553	6	25874423	A	0.042	0.0081	5.18519	2.236e-07	7361		A	-0.002402	0.031023	-0.077443	0.939452	32965
FA-BMD	rs13211507	M32553	6	28257377	T	-0.0327	0.0073	-4.47945	6.866e-06	7361		C	-0.025652	0.030879	-0.830728	0.415338	32965
FA-BMD	rs13254318	M33228	8	52385606	T	0.0122	0.0027	4.51852	7.582e-06	7063		T	-0.015958	0.017025	-0.937304	0.358067	32965
FA-BMD	rs13262318	M33441	8	61798817	A	0.0668	0.0143	4.67133	3.027e-06	7365		G	-0.086131	0.047594	-1.80972	0.075994	32965
FA-BMD	rs1430209	M01110	2	222210212	T	-0.0086	0.0018	-4.77778	1.865e-06	7367		C	0.002243	0.015508	0.144667	0.88718	32965
FA-BMD	rs1535	M32635	11	61597972	A	-0.0432	0.0035	-12.3429	4.205e-35	7369		G	0.044591	0.016534	2.69685	0.008203	32965
FA-BMD	rs1567351	M33230	11	26636540	A	-0.0124	0.0028	-4.42857	6.508e-06	7364		A	0.00316	0.015529	0.203466	0.841857	32965
FA-BMD	rs1572948	M33230	13	100241528	A	-0.0126	0.0028	-4.5	4.978e-06	7364		A	-0.00315	0.015817	-0.199166	0.845156	32965
FA-BMD	rs16901784	M32553	6	26555433	A	0.0365	0.0071	5.14085	2.64e-07	7361		A	-0.026513	0.026377	-1.00517	0.324325	32965
FA-BMD	rs16923647	M33230	12	21451395	T	0.0202	0.0044	4.59091	4.573e-06	7364		T	0.009469	0.023532	0.402377	0.693201	32965
FA-BMD	rs169660	M33228	16	22840704	A	-0.0126	0.0029	-4.34483	9.219e-06	7063		A	-0.017025	0.015949	-1.06745	0.295243	32965
FA-BMD	rs16973789	M22175	18	3445826	A	-0.073	0.016	-4.5625	5.055e-06	2088		A	-0.040892	0.035305	-1.15824	0.256073	32965
FA-BMD	rs17099239	M01110	14	62267508	A	-0.012	0.0027	-4.44444	6.74e-06	7367		G	-0.015565	0.020625	-0.75467	0.459331	32965
FA-BMD	rs174548	M01110	11	61571348	C	0.0488	0.0025	19.52	1.429e-84	7367		G	0.050058	0.016901	2.96186	0.003694	32965
FA-BMD	rs174574	M33228	11	61600342	A	-0.0552	0.0027	-20.4444	1.97e-91	7063		A	0.04042	0.016834	2.40113	0.018603	32965
FA-BMD	rs174602	M01110	11	61624414	T	0.0353	0.004	8.825	2.417e-18	7367		C	-0.018224	0.020683	-0.881111	0.387617	32965
FA-BMD	rs17628016	M32553	4	170658092	A	0.0316	0.0069	4.57971	4.118e-06	7361		A	0.017709	0.020951	0.84526	0.407224	32965
FA-BMD	rs17642590	M32553	10	119643455	C	-0.0337	0.0072	-4.68056	2.665e-06	7361		G	0.003898	0.027051	0.144107	0.887614	32965
FA-BMD	rs17764324	M32635	11	61635088	T	0.0262	0.0059	4.44068	9.455e-06	7369		T	0.007791	0.024567	0.317127	0.755846	32965
FA-BMD	rs17764324	M01110	11	61635088	T	-0.0241	0.0041	-5.87805	3.305e-09	7367		T	0.007791	0.024567	0.317127	0.755846	32965
FA-BMD	rs180022	M01110	6	16295861	T	0.0117	0.0026	4.5	9.431e-06	7367		T	0.017289	0.020752	0.833101	0.414111	32965
FA-BMD	rs1845546	M33228	4	70314998	T	-0.0126	0.0027	-4.66667	3.251e-06	7063		T	-0.019498	0.016063	-1.21383	0.233953	32965
FA-BMD	rs198464	M33228	11	61521621	A	0.0158	0.0027	5.85185	3.69e-09	7063		A	-0.008938	0.015736	-0.567969	0.577616	32965
FA-BMD	rs198476	M01110	11	61525730	A	0.0122	0.0024	5.08333	5.135e-07	7367		A	-0.004696	0.016087	-0.291892	0.774772	32965
FA-BMD	rs2031504	M22175	1	107058351	T	0.0225	0.005	4.5	8.138e-06	3838		T	1.3e-05	0.015694	0.00081	0.999366	32965
FA-BMD	rs203846	M33228	1	167848810	T	-0.013	0.0027	-4.81481	1.626e-06	7063		C	0.004463	0.015892	0.280839	0.783034	32965
FA-BMD	rs2070895	M32635	15	58723939	A	0.0257	0.0042	6.11905	1.215e-09	7369		A	0.026718	0.018988	1.40711	0.167662	32965
FA-BMD	rs2073824	M33801	9	136132633	A	0.0311	0.006	5.18333	2.006e-07	3845		G	-0.025832	0.016477	-1.56772	0.124242	32965
FA-BMD	rs2073824	M22175	9	136132633	A	-0.0238	0.0051	-4.66667	2.8e-06	3838		G	-0.025832	0.016477	-1.56772	0.124242	32965
FA-BMD	rs2132390	M33228	11	61424995	T	0.022	0.0046	4.78261	1.936e-06	7063		T	-0.011966	0.02679	-0.446673	0.661428	32965
FA-BMD	rs2199680	M32635	12	21415496	A	-0.0215	0.0043	-5	5.878e-07	7369		T	0.01006	0.020983	0.479454	0.638296	32965
FA-BMD	rs2275351	M01110	1	203150073	T	0.012	0.0027	4.44444	7.062e-06	7367		T	-0.005696	0.02112	-0.269712	0.791426	32965
FA-BMD	rs227769	M33228	2	71858565	T	-0.0121	0.0027	-4.48148	9.32e-06	7063		T	0.013746	0.015518	0.885829	0.38508	32965
FA-BMD	rs2391260	M01110	13	106584101	A	0.0094	0.0018	5.22222	1.696e-07	7367		T	0.002034	0.015545	0.130835	0.897902	32965
FA-BMD	rs2404602	M33441	15	77030792	A	0.0259	0.0036	7.19444	3.558e-13	7365		A	-0.014791	0.016203	-0.912863	0.370741	32965
FA-BMD	rs2657880	M33230	12	56863770	C	0.021	0.0044	4.77273	2.094e-06	7364		C	0.001988	0.019843	0.100204	0.921712	32965
FA-BMD	rs2828209	M32635	21	24878381	T	-0.0361	0.0076	-4.75	1.777e-06	7369		T	-0.01771	0.035453	-0.499531	0.624299	32965
FA-BMD	rs3010305	M32553	6	139761464	T	0.0327	0.0071	4.60563	4.436e-06	7361		T	0.048506	0.022573	2.14885	0.035139	32965
FA-BMD	rs3133833	M01110	8	104280099	A	-0.0083	0.0018	-4.61111	4.268e-06	7367		A	0.008992	0.015781	0.569786	0.576399	32965
FA-BMD	rs3134034	M33441	8	119819846	T	0.031	0.0068	4.55882	4.512e-06	1767		C	0.037882	0.015859	2.38874	0.019192	32965
FA-BMD	rs368654	M33801	19	49116555	A	0.0473	0.0083	5.6988	1.389e-08	3845		A	-0.041606	0.017147	-2.42641	0.017375	32965
FA-BMD	rs3738544	M33228	1	236914576	T	0.0203	0.0035	5.8	8.051e-09	7063		C	-0.027624	0.018981	-1.45536	0.153563	32965
FA-BMD	rs3798167	M33441	6	160567928	T	0.0433	0.0044	9.84091	2.199e-22	7365		T	0.032229	0.019128	1.68487	0.098524	32965
FA-BMD	rs3811273	M33230	14	22715158	A	-0.0281	0.0062	-4.53226	5.128e-06	7364		G	0.052299	0.028259	1.85067	0.069592	32965
FA-BMD	rs412334	M01110	11	61560261	T	0.022	0.003	7.33333	2.245e-13	5601		C	0.025587	0.021449	1.19293	0.242214	32965
FA-BMD	rs418874	M33228	3	83345924	A	0.0126	0.0027	4.66667	3.635e-06	7063		G	-0.023764	0.017018	-1.39641	0.170919	32965
FA-BMD	rs4240475	M33230	9	125390292	A	0.0286	0.0063	4.53968	6.207e-06	7364		A	0.016511	0.03318	0.497618	0.625627	32965
FA-BMD	rs4324798	M32553	6	28776117	A	0.0354	0.0073	4.84932	1.083e-06	7361		A	-0.044936	0.033077	-1.35853	0.182822	32965
FA-BMD	rs4351	M22175	17	61569732	A	-0.0455	0.005	-9.1	1.24e-19	3838		A	-0.003651	0.015542	-0.234925	0.817814	32965
FA-BMD	rs4392177	M33228	19	1684137	A	-0.014	0.003	-4.66667	3.061e-06	5451		G	0.01077	0.015495	0.695046	0.495568	32965
FA-BMD	rs472031	M01110	11	61638420	A	0.0175	0.0035	5	4.434e-07	7367		A	-0.036892	0.026918	-1.37052	0.178988	32965
FA-BMD	rs4739402	M01110	8	35228273	T	-0.0085	0.0019	-4.47368	5.614e-06	7367		C	0.023959	0.015627	1.53322	0.13274	32965
FA-BMD	rs4791124	M33801	17	63826736	C	-0.1463	0.0329	-4.44681	8.411e-06	1761		C	-0.019232	0.078488	-0.245033	0.810123	32965
FA-BMD	rs4802503	M33801	19	49279628	A	0.0418	0.0086	4.86047	1.163e-06	3845		G	0.010489	0.016315	0.642872	0.528487	32965
FA-BMD	rs4886484	M33441	15	76527955	C	-0.024	0.0036	-6.66667	2.686e-11	7365		G	0.016804	0.016495	1.01871	0.317847	32965
FA-BMD	rs495828	M22175	9	136154867	T	-0.0312	0.0059	-5.28814	1.433e-07	3838		T	0.025076	0.018337	1.36746	0.179962	32965
FA-BMD	rs4968748	M22175	17	61069500	A	-0.0307	0.0059	-5.20339	1.834e-07	3838		A	-0.0053	0.01878	-0.282209	0.782003	32965
FA-BMD	rs4982495	M01110	14	22220569	T	-0.0084	0.0018	-4.66667	3.272e-06	7367		T	-0.006064	0.015811	-0.383518	0.706897	32965
FA-BMD	rs526126	M01110	11	61624885	C	0.0249	0.0039	6.38462	2.108e-10	7367		G	-0.028016	0.020955	-1.33694	0.189875	32965
FA-BMD	rs532098	M01110	6	32578052	A	0.009	0.002	4.5	6.795e-06	5601		A	0.025871	0.018235	1.41874	0.164178	32965
FA-BMD	rs540613	M33228	11	61680870	T	0.0214	0.0045	4.75556	1.922e-06	7063		T	-0.017545	0.019999	-0.877322	0.389768	32965
FA-BMD	rs551488	M32635	3	182857426	T	0.0157	0.0035	4.48571	7.413e-06	7369		C	-0.008564	0.01787	-0.479219	0.638461	32965
FA-BMD	rs569688	M33230	8	60961821	T	0.017	0.0036	4.72222	2.492e-06	7364		T	-0.024742	0.018609	-1.32954	0.192338	32965
FA-BMD	rs575528	M33230	1	81563249	A	0.0127	0.0028	4.53571	4.142e-06	7364		G	-0.013993	0.015751	-0.888391	0.383707	32965
FA-BMD	rs603424	M33230	10	102075479	A	-0.0274	0.0043	-6.37209	2.267e-10	7364		A	0.006772	0.0202	0.335268	0.742363	32965
FA-BMD	rs622591	M33441	6	160579527	T	0.0215	0.0045	4.77778	1.395e-06	7365		T	-0.011676	0.018661	-0.625696	0.539654	32965
FA-BMD	rs648253	M33441	6	160469149	A	-0.0413	0.0036	-11.4722	6.023e-31	7365		A	-0.028622	0.015712	-1.82164	0.074147	32965
FA-BMD	rs651007	M33801	9	136153875	T	0.0653	0.0071	9.19718	6.344e-20	3845		T	0.027248	0.01847	1.47522	0.14803	32965
FA-BMD	rs6535974	M01110	4	140116326	A	-0.0122	0.0027	-4.51852	5.801e-06	7367		G	-0.007161	0.021423	-0.334281	0.743095	32965
FA-BMD	rs6568389	M01110	6	106117118	T	0.0157	0.0033	4.75758	2.164e-06	7367		C	-0.018897	0.016894	-1.11857	0.272723	32965
FA-BMD	rs6597604	M33801	9	136049780	A	-0.0294	0.0065	-4.52308	5.726e-06	3845		G	0.021439	0.016721	1.28213	0.208679	32965
FA-BMD	rs662138	M33441	6	160564476	C	0.0767	0.0052	14.75	4.976e-49	7365		G	-0.035118	0.020224	-1.73649	0.088635	32965
FA-BMD	rs6784447	M33228	3	105500218	A	0.014	0.0027	5.18519	2.911e-07	7063		A	-0.016602	0.016385	-1.01325	0.320448	32965
FA-BMD	rs7047770	M32553	9	139930945	A	-0.024	0.0052	-4.61538	4.487e-06	7361		G	-0.0024	0.016174	-0.148403	0.884287	32965
FA-BMD	rs706041	M33228	7	16735586	T	-0.0125	0.0027	-4.62963	4.453e-06	7063		T	-0.021081	0.016298	-1.2935	0.204672	32965
FA-BMD	rs7104849	M33228	11	61638044	A	0.0343	0.0052	6.59615	3.261e-11	7063		G	0.001178	0.024272	0.048553	0.962013	32965
FA-BMD	rs7118058	M32553	11	7641875	T	0.0474	0.0106	4.4717	8.133e-06	7361		T	-0.041736	0.028892	-1.44455	0.156641	32965
FA-BMD	rs712916	M01110	1	99709771	T	-0.0456	0.0102	-4.47059	8.193e-06	7367		C	0.004669	0.056169	0.083131	0.935015	32965
FA-BMD	rs7210933	M32635	17	46812838	A	0.0163	0.0036	4.52778	8.172e-06	7369		T	0.042932	0.017594	2.44009	0.016753	32965
FA-BMD	rs7301800	M33230	12	106481036	A	0.0162	0.0036	4.5	8.725e-06	7364		A	-0.003045	0.018679	-0.162993	0.873007	32965
FA-BMD	rs741886	M01110	11	61724787	T	-0.0187	0.0036	-5.19444	1.848e-07	7367		G	0.014781	0.028132	0.525399	0.606543	32965
FA-BMD	rs748196	M33228	17	17422768	T	0.0152	0.0027	5.62963	1.7e-08	7063		T	-0.009549	0.015396	-0.620218	0.54312	32965
FA-BMD	rs7529462	M32635	1	230442916	C	0.0164	0.0036	4.55556	4.927e-06	7369		G	-0.012235	0.017112	-0.714983	0.483284	32965
FA-BMD	rs7579137	M33801	2	112438639	A	-0.027	0.0059	-4.57627	4.766e-06	3845		G	0.023444	0.015743	1.48921	0.144223	32965
FA-BMD	rs7603154	M33230	2	106935052	A	0.0134	0.0028	4.78571	1.182e-06	7364		G	0.029329	0.015362	1.90915	0.061225	32965
FA-BMD	rs7820633	M33441	8	26683792	A	-0.017	0.0036	-4.72222	2.944e-06	7365		G	0.001622	0.015944	0.101742	0.920514	32965
FA-BMD	rs7939710	M01110	11	20512214	A	-0.0081	0.0018	-4.5	7.039e-06	7367		A	-0.047646	0.015406	-3.09268	0.002435	32965
FA-BMD	rs8123073	M01110	20	31446858	A	-0.0372	0.0082	-4.53659	5.942e-06	7367		G	-0.088778	0.055094	-1.61138	0.114105	32965
FA-BMD	rs8127620	M33228	21	18732635	C	-0.0223	0.0049	-4.55102	5.926e-06	7063		C	-0.020618	0.018559	-1.11093	0.276012	32965
FA-BMD	rs8191808	M33441	6	160469510	C	0.0928	0.0112	8.28571	1.284e-16	7365		C	-0.083723	0.103991	-0.805096	0.429982	32965
FA-BMD	rs823554	M33228	2	2468365	A	-0.0188	0.0036	-5.22222	2.45e-07	7063		T	0.00828	0.019628	0.42184	0.67917	32965
FA-BMD	rs9308699	M33801	2	115414918	T	-0.0501	0.0113	-4.43363	9.622e-06	3845		T	0.010068	0.029619	0.339904	0.738931	32965
FA-BMD	rs9315938	M33230	13	43293347	T	0.0323	0.0072	4.48611	6.922e-06	7364		T	-0.050042	0.037695	-1.32757	0.192996	32965
FA-BMD	rs9456496	M33441	6	160443390	A	0.031	0.0055	5.63636	1.364e-08	7365		G	-0.019207	0.024258	-0.791766	0.437658	32965
FA-BMD	rs9456506	M33441	6	160593907	A	-0.0321	0.007	-4.58571	5.094e-06	7365		G	0.007412	0.029576	0.250614	0.805885	32965
FA-BMD	rs9457843	M33441	6	160560933	T	0.0495	0.006	8.25	1.325e-16	7365		C	0.004753	0.023667	0.20084	0.843906	32965
FA-BMD	rs9462177	M33228	6	36312907	A	0.0138	0.0027	5.11111	4.82e-07	7063		G	-0.024551	0.015664	-1.56732	0.124337	32965
FA-BMD	rs9570044	M32635	13	59667807	A	0.0246	0.0052	4.73077	2.382e-06	7369		A	0.018383	0.024687	0.744637	0.465323	32965
FA-BMD	rs959046	M33441	11	134158458	C	0.0178	0.0037	4.81081	1.118e-06	7365		C	-0.007717	0.015761	-0.489653	0.63117	32965
FA-BMD	rs9682960	M32553	3	11089345	T	-0.0388	0.0083	-4.6747	3.362e-06	7361		C	-0.016573	0.023979	-0.691168	0.497977	32965
LS-BMD	rs10060664	M32635	5	121270177	C	-0.1909	0.0431	-4.42923	9.439e-06	1767		G	-0.056113	0.045619	-1.23003	0.229609	32965
LS-BMD	rs1010069	M01110	1	16352937	A	0.0081	0.0018	4.5	8.583e-06	7367		A	-0.013138	0.008706	-1.50914	0.139034	32965
LS-BMD	rs10233803	M33228	7	29536564	T	0.0121	0.0027	4.48148	7.69e-06	7063		C	0.007179	0.008784	0.817284	0.424758	32965
LS-BMD	rs10241964	M01110	7	19042114	A	0.0182	0.0035	5.2	2.247e-07	7367		A	0.021025	0.014573	1.44268	0.158821	32965
LS-BMD	rs1041755	M33228	21	33238952	T	0.0124	0.0028	4.42857	6.877e-06	7063		T	0.008198	0.008965	0.914445	0.371802	32965
LS-BMD	rs10758151	M32635	9	32722876	T	-0.0222	0.0049	-4.53061	6.209e-06	7369		T	-0.012832	0.011831	-1.08462	0.289446	32965
LS-BMD	rs10876239	M32635	12	52569096	T	0.0155	0.0035	4.42857	9.306e-06	7369		T	-0.00228	0.008945	-0.254847	0.803436	32965
LS-BMD	rs10924919	M32635	1	247272298	T	-0.0158	0.0035	-4.51429	5.476e-06	7369		T	-0.006801	0.008891	-0.764942	0.455024	32965
LS-BMD	rs10963621	M32553	9	18515998	A	-0.0324	0.0073	-4.43836	9.779e-06	7361		T	-0.00144	0.011829	-0.121705	0.905362	32965
LS-BMD	rs11045907	M32635	12	21409819	A	0.0165	0.0036	4.58333	4.273e-06	7369		T	-0.021785	0.010143	-2.14778	0.035957	32965
LS-BMD	rs11133365	M32553	4	56048707	T	-0.0715	0.016	-4.46875	7.617e-06	1766		C	-0.00814	0.016189	-0.502844	0.623376	32965
LS-BMD	rs11202064	M33228	10	88299731	A	-0.0202	0.0046	-4.3913	9.496e-06	7063		G	-0.004725	0.014702	-0.32139	0.753614	32965
LS-BMD	rs1146579	M33441	1	76209792	T	-0.0196	0.0036	-5.44444	5.777e-08	7365		C	-0.007373	0.009297	-0.793086	0.43691	32965
LS-BMD	rs11574452	M32635	4	74846661	A	-0.0379	0.008	-4.7375	1.96e-06	7369		C	-0.013893	0.020931	-0.663739	0.515298	32965
LS-BMD	rs1171614	M33441	10	61469538	T	-0.0252	0.0048	-5.25	1.696e-07	7365		T	-0.00219	0.010289	-0.21289	0.835281	32965
LS-BMD	rs11779285	M32553	8	126766725	A	0.0231	0.0051	4.52941	6.499e-06	7361		A	0.001245	0.009206	0.135274	0.894873	32965
LS-BMD	rs11837423	M01110	12	124993538	A	0.0385	0.008	4.8125	1.519e-06	1766		A	-0.024143	0.017044	-1.41652	0.166512	32965
LS-BMD	rs11954991	M33228	5	172876588	A	0.121	0.0269	4.49814	6.846e-06	1612		A	0.021067	0.040589	0.51903	0.612239	32965
LS-BMD	rs12066643	M33801	1	56240278	T	-0.0482	0.0106	-4.54717	4.937e-06	3845		T	0.006842	0.014015	0.488204	0.633523	32965
LS-BMD	rs12143106	M22175	1	242246843	T	0.0232	0.0051	4.54902	4.773e-06	3838		C	-0.009142	0.008798	-1.03904	0.310195	32965
LS-BMD	rs12164231	M33230	8	130464007	T	0.02	0.0045	4.44444	9.666e-06	7364		T	-0.012416	0.012846	-0.966538	0.345175	32965
LS-BMD	rs12202350	M33441	6	160379096	T	0.0596	0.0069	8.63768	5.073e-18	7365		C	0.005374	0.014897	0.360742	0.72461	32965
LS-BMD	rs12352829	M01110	9	74006667	A	-0.0134	0.0027	-4.96296	5.843e-07	7367		A	0.00308	0.012601	0.244445	0.811302	32965
LS-BMD	rs12463674	M33228	2	179432185	A	0.015	0.0028	5.35714	5.14e-08	7063		G	-0.003003	0.009109	-0.32962	0.746616	32965
LS-BMD	rs12532113	M01110	7	90484736	T	-0.028	0.006	-4.66667	3.061e-06	5601		C	0.014617	0.02369	0.616995	0.546802	32965
LS-BMD	rs1260326	M32635	2	27730940	T	0.0179	0.0034	5.26471	1.637e-07	7369		C	0.021934	0.008647	2.53666	0.012917	32965
LS-BMD	rs12629505	M33441	3	99904783	A	0.017	0.0036	4.72222	2.208e-06	7365		A	-0.003524	0.008932	-0.3945	0.698984	32965
LS-BMD	rs13057057	M22175	22	47868480	T	-0.0943	0.0212	-4.44811	8.368e-06	3838		T	-0.041504	0.030045	-1.38136	0.177284	32965
LS-BMD	rs13140287	M33230	4	176711191	A	0.0133	0.0028	4.75	1.593e-06	7364		G	-0.006076	0.008848	-0.686721	0.502436	32965
LS-BMD	rs13195040	M32553	6	27413924	A	-0.0373	0.008	-4.6625	3.592e-06	7361		G	-0.007904	0.016585	-0.476588	0.641623	32965
LS-BMD	rs13198474	M32553	6	25874423	A	0.042	0.0081	5.18519	2.236e-07	7361		A	0.01669	0.017511	0.953102	0.351924	32965
LS-BMD	rs13211507	M32553	6	28257377	T	-0.0327	0.0073	-4.47945	6.866e-06	7361		C	0.006466	0.016484	0.392288	0.701639	32965
LS-BMD	rs13254318	M33228	8	52385606	T	0.0122	0.0027	4.51852	7.582e-06	7063		T	0.002159	0.009581	0.225289	0.825839	32965
LS-BMD	rs13262318	M33441	8	61798817	A	0.0668	0.0143	4.67133	3.027e-06	7365		G	-0.004635	0.027724	-0.167164	0.870296	32965
LS-BMD	rs1430209	M01110	2	222210212	T	-0.0086	0.0018	-4.77778	1.865e-06	7367		C	-0.008413	0.008735	-0.963174	0.346857	32965
LS-BMD	rs1535	M32635	11	61597972	A	-0.0432	0.0035	-12.3429	4.205e-35	7369		G	0.020708	0.009265	2.23519	0.029057	32965
LS-BMD	rs1567351	M33230	11	26636540	A	-0.0124	0.0028	-4.42857	6.508e-06	7364		A	0.000768	0.008682	0.088417	0.931165	32965
LS-BMD	rs1572948	M33230	13	100241528	A	-0.0126	0.0028	-4.5	4.978e-06	7364		A	0.0155	0.008861	1.7493	0.087555	32965
LS-BMD	rs16901784	M32553	6	26555433	A	0.0365	0.0071	5.14085	2.64e-07	7361		A	0.021081	0.014351	1.46903	0.151349	32965
LS-BMD	rs16923647	M33230	12	21451395	T	0.0202	0.0044	4.59091	4.573e-06	7364		T	0.024969	0.013129	1.90183	0.063262	32965
LS-BMD	rs169660	M33228	16	22840704	A	-0.0126	0.0029	-4.34483	9.219e-06	7063		A	-0.012905	0.009049	-1.42611	0.163659	32965
LS-BMD	rs16973789	M22175	18	3445826	A	-0.073	0.016	-4.5625	5.055e-06	2088		A	-0.00273	0.020806	-0.131234	0.897994	32965
LS-BMD	rs17099239	M01110	14	62267508	A	-0.012	0.0027	-4.44444	6.74e-06	7367		G	0.01276	0.011618	1.09825	0.28343	32965
LS-BMD	rs174548	M01110	11	61571348	C	0.0488	0.0025	19.52	1.429e-84	7367		G	0.019492	0.009484	2.05533	0.044731	32965
LS-BMD	rs174574	M33228	11	61600342	A	-0.0552	0.0027	-20.4444	1.97e-91	7063		A	0.021124	0.00944	2.23781	0.028282	32965
LS-BMD	rs174602	M01110	11	61624414	T	0.0353	0.004	8.825	2.417e-18	7367		C	-0.006057	0.012458	-0.486174	0.633685	32965
LS-BMD	rs17628016	M32553	4	170658092	A	0.0316	0.0069	4.57971	4.118e-06	7361		A	-0.014276	0.011718	-1.21831	0.234079	32965
LS-BMD	rs17642590	M32553	10	119643455	C	-0.0337	0.0072	-4.68056	2.665e-06	7361		G	-0.02171	0.015481	-1.4024	0.170776	32965
LS-BMD	rs17764324	M01110	11	61635088	T	-0.0241	0.0041	-5.87805	3.305e-09	7367		T	0.007986	0.01404	0.568797	0.578564	32965
LS-BMD	rs17764324	M32635	11	61635088	T	0.0262	0.0059	4.44068	9.455e-06	7369		T	0.007986	0.01404	0.568797	0.578564	32965
LS-BMD	rs180022	M01110	6	16295861	T	0.0117	0.0026	4.5	9.431e-06	7367		T	-0.021201	0.012046	-1.75991	0.0845	32965
LS-BMD	rs1845546	M33228	4	70314998	T	-0.0126	0.0027	-4.66667	3.251e-06	7063		T	0.001731	0.009072	0.190816	0.852147	32965
LS-BMD	rs198464	M33228	11	61521621	A	0.0158	0.0027	5.85185	3.69e-09	7063		A	0.005202	0.008736	0.595456	0.56089	32965
LS-BMD	rs198476	M01110	11	61525730	A	0.0122	0.0024	5.08333	5.135e-07	7367		A	0.007589	0.009021	0.84124	0.40958	32965
LS-BMD	rs2031504	M22175	1	107058351	T	0.0225	0.005	4.5	8.138e-06	3838		T	-0.000619	0.008954	-0.06912	0.94616	32965
LS-BMD	rs203846	M33228	1	167848810	T	-0.013	0.0027	-4.81481	1.626e-06	7063		C	0.003128	0.008855	0.353196	0.730143	32965
LS-BMD	rs2070895	M32635	15	58723939	A	0.0257	0.0042	6.11905	1.215e-09	7369		A	-0.005862	0.01054	-0.556166	0.585646	32965
LS-BMD	rs2073824	M22175	9	136132633	A	-0.0238	0.0051	-4.66667	2.8e-06	3838		G	0.025317	0.009218	2.7464	0.007115	32965
LS-BMD	rs2073824	M33801	9	136132633	A	0.0311	0.006	5.18333	2.006e-07	3845		G	0.025317	0.009218	2.7464	0.007115	32965
LS-BMD	rs2132390	M33228	11	61424995	T	0.022	0.0046	4.78261	1.936e-06	7063		T	0.003091	0.014603	0.211651	0.836225	32965
LS-BMD	rs2199680	M32635	12	21415496	A	-0.0215	0.0043	-5	5.878e-07	7369		T	0.033605	0.011868	2.83147	0.005701	32965
LS-BMD	rs2275351	M01110	1	203150073	T	0.012	0.0027	4.44444	7.062e-06	7367		T	-0.002326	0.011887	-0.195669	0.848433	32965
LS-BMD	rs227769	M33228	2	71858565	T	-0.0121	0.0027	-4.48148	9.32e-06	7063		T	0.021696	0.008689	2.49705	0.014759	32965
LS-BMD	rs2391260	M01110	13	106584101	A	0.0094	0.0018	5.22222	1.696e-07	7367		T	0.00574	0.008729	0.65761	0.520725	32965
LS-BMD	rs2404602	M33441	15	77030792	A	0.0259	0.0036	7.19444	3.558e-13	7365		A	-0.007577	0.008975	-0.844234	0.409645	32965
LS-BMD	rs2657880	M33230	12	56863770	C	0.021	0.0044	4.77273	2.094e-06	7364		C	-0.001621	0.011004	-0.14727	0.885614	32965
LS-BMD	rs2828209	M32635	21	24878381	T	-0.0361	0.0076	-4.75	1.777e-06	7369		T	0.013517	0.019809	0.682337	0.505169	32965
LS-BMD	rs3010305	M32553	6	139761464	T	0.0327	0.0071	4.60563	4.436e-06	7361		T	0.005293	0.012637	0.418845	0.682509	32965
LS-BMD	rs3133833	M01110	8	104280099	A	-0.0083	0.0018	-4.61111	4.268e-06	7367		A	0.004435	0.008833	0.502049	0.623924	32965
LS-BMD	rs3134034	M33441	8	119819846	T	0.031	0.0068	4.55882	4.512e-06	1767		C	0.036534	0.008789	4.15693	4.96e-05	32965
LS-BMD	rs368654	M33801	19	49116555	A	0.0473	0.0083	5.6988	1.389e-08	3845		G	0.0202	0.009813	2.05849	0.043624	32965
LS-BMD	rs3738544	M33228	1	236914576	T	0.0203	0.0035	5.8	8.051e-09	7063		C	-0.010717	0.010684	-1.00305	0.327254	32965
LS-BMD	rs3798167	M33441	6	160567928	T	0.0433	0.0044	9.84091	2.199e-22	7365		T	0.012282	0.010685	1.14944	0.261588	32965
LS-BMD	rs3811273	M33230	14	22715158	A	-0.0281	0.0062	-4.53226	5.128e-06	7364		G	0.018141	0.016171	1.12179	0.273235	32965
LS-BMD	rs412334	M01110	11	61560261	T	0.022	0.003	7.33333	2.245e-13	5601		T	-0.009295	0.01257	-0.739453	0.46855	32965
LS-BMD	rs418874	M33228	3	83345924	A	0.0126	0.0027	4.66667	3.635e-06	7063		G	0.005714	0.009419	0.606666	0.553536	32965
LS-BMD	rs4240475	M33230	9	125390292	A	0.0286	0.0063	4.53968	6.207e-06	7364		A	0.015546	0.018394	0.845207	0.409105	32965
LS-BMD	rs4324798	M32553	6	28776117	A	0.0354	0.0073	4.84932	1.083e-06	7361		A	0.006248	0.017271	0.361789	0.723843	32965
LS-BMD	rs4351	M22175	17	61569732	A	-0.0455	0.005	-9.1	1.24e-19	3838		A	0.004402	0.008867	0.496436	0.627808	32965
LS-BMD	rs4392177	M33228	19	1684137	A	-0.014	0.003	-4.66667	3.061e-06	5451		G	0.020409	0.009471	2.15486	0.035351	32965
LS-BMD	rs472031	M01110	11	61638420	A	0.0175	0.0035	5	4.434e-07	7367		A	0.00132	0.015048	0.087702	0.93172	32965
LS-BMD	rs4739402	M01110	8	35228273	T	-0.0085	0.0019	-4.47368	5.614e-06	7367		C	0.00835	0.008702	0.959608	0.348645	32965
LS-BMD	rs4791124	M33801	17	63826736	C	-0.1463	0.0329	-4.44681	8.411e-06	1761		C	0.032526	0.044217	0.7356	0.472508	32965
LS-BMD	rs4802503	M33801	19	49279628	A	0.0418	0.0086	4.86047	1.163e-06	3845		G	0.016419	0.009393	1.74793	0.087802	32965
LS-BMD	rs4886484	M33441	15	76527955	C	-0.024	0.0036	-6.66667	2.686e-11	7365		G	0.007361	0.009124	0.806782	0.430735	32965
LS-BMD	rs495828	M22175	9	136154867	T	-0.0312	0.0059	-5.28814	1.433e-07	3838		T	-0.020141	0.010549	-1.90932	0.062229	32965
LS-BMD	rs4968748	M22175	17	61069500	A	-0.0307	0.0059	-5.20339	1.834e-07	3838		A	-0.005603	0.010556	-0.530777	0.604213	32965
LS-BMD	rs4982495	M01110	14	22220569	T	-0.0084	0.0018	-4.66667	3.272e-06	7367		T	-0.001507	0.008838	-0.170483	0.867745	32965
LS-BMD	rs526126	M01110	11	61624885	C	0.0249	0.0039	6.38462	2.108e-10	7367		G	0.008474	0.011787	0.718919	0.480992	32965
LS-BMD	rs532098	M01110	6	32578052	A	0.009	0.002	4.5	6.795e-06	5601		A	-0.011031	0.011306	-0.975621	0.34066	32965
LS-BMD	rs540613	M33228	11	61680870	T	0.0214	0.0045	4.75556	1.922e-06	7063		T	-0.008658	0.011515	-0.751899	0.461097	32965
LS-BMD	rs551488	M32635	3	182857426	T	0.0157	0.0035	4.48571	7.413e-06	7369		C	-0.009164	0.009873	-0.928192	0.364655	32965
LS-BMD	rs569688	M33230	8	60961821	T	0.017	0.0036	4.72222	2.492e-06	7364		T	-0.012049	0.010563	-1.14071	0.265228	32965
LS-BMD	rs575528	M33230	1	81563249	A	0.0127	0.0028	4.53571	4.142e-06	7364		G	0.006985	0.00879	0.794672	0.437686	32965
LS-BMD	rs603424	M33230	10	102075479	A	-0.0274	0.0043	-6.37209	2.267e-10	7364		A	0.011502	0.012719	0.904289	0.375376	32965
LS-BMD	rs622591	M33441	6	160579527	T	0.0215	0.0045	4.77778	1.395e-06	7365		T	0.00442	0.010283	0.429854	0.673503	32965
LS-BMD	rs648253	M33441	6	160469149	A	-0.0413	0.0036	-11.4722	6.023e-31	7365		A	-0.008583	0.008892	-0.965258	0.344033	32965
LS-BMD	rs651007	M33801	9	136153875	T	0.0653	0.0071	9.19718	6.344e-20	3845		T	-0.019828	0.010569	-1.87616	0.066908	32965
LS-BMD	rs6535974	M01110	4	140116326	A	-0.0122	0.0027	-4.51852	5.801e-06	7367		G	-0.010146	0.012063	-0.84107	0.411402	32965
LS-BMD	rs6568389	M01110	6	106117118	T	0.0157	0.0033	4.75758	2.164e-06	7367		C	0.006097	0.009392	0.649138	0.526112	32965
LS-BMD	rs6597604	M33801	9	136049780	A	-0.0294	0.0065	-4.52308	5.726e-06	3845		G	-0.01995	0.009513	-2.09714	0.040561	32965
LS-BMD	rs662138	M33441	6	160564476	C	0.0767	0.0052	14.75	4.976e-49	7365		G	-0.00645	0.011301	-0.570779	0.575834	32965
LS-BMD	rs6784447	M33228	3	105500218	A	0.014	0.0027	5.18519	2.911e-07	7063		A	-0.000613	0.009431	-0.064952	0.949401	32965
LS-BMD	rs7047770	M32553	9	139930945	A	-0.024	0.0052	-4.61538	4.487e-06	7361		G	-0.001569	0.009449	-0.166072	0.871135	32965
LS-BMD	rs706041	M33228	7	16735586	T	-0.0125	0.0027	-4.62963	4.453e-06	7063		T	0.00711	0.009475	0.750304	0.4637	32965
LS-BMD	rs7104849	M33228	11	61638044	A	0.0343	0.0052	6.59615	3.261e-11	7063		G	0.010019	0.013892	0.721178	0.481235	32965
LS-BMD	rs7118058	M32553	11	7641875	T	0.0474	0.0106	4.4717	8.133e-06	7361		T	-0.006271	0.01607	-0.390269	0.703102	32965
LS-BMD	rs712916	M01110	1	99709771	T	-0.0456	0.0102	-4.47059	8.193e-06	7367		C	0.0033	0.031081	0.10618	0.917386	32965
LS-BMD	rs7210933	M32635	17	46812838	A	0.0163	0.0036	4.52778	8.172e-06	7369		T	-0.002779	0.009875	-0.281387	0.783457	32965
LS-BMD	rs7301800	M33230	12	106481036	A	0.0162	0.0036	4.5	8.725e-06	7364		A	-0.005878	0.010602	-0.554414	0.588207	32965
LS-BMD	rs741886	M01110	11	61724787	T	-0.0187	0.0036	-5.19444	1.848e-07	7367		G	0.010975	0.015789	0.695092	0.495651	32965
LS-BMD	rs748196	M33228	17	17422768	T	0.0152	0.0027	5.62963	1.7e-08	7063		T	0.009178	0.00873	1.05135	0.3045	32965
LS-BMD	rs7529462	M32635	1	230442916	C	0.0164	0.0036	4.55556	4.927e-06	7369		G	0.014469	0.009791	1.47777	0.148931	32965
LS-BMD	rs7579137	M33801	2	112438639	A	-0.027	0.0059	-4.57627	4.766e-06	3845		G	-0.007375	0.008793	-0.838807	0.412662	32965
LS-BMD	rs7603154	M33230	2	106935052	A	0.0134	0.0028	4.78571	1.182e-06	7364		G	0.00223	0.008759	0.254655	0.803581	32965
LS-BMD	rs7820633	M33441	8	26683792	A	-0.017	0.0036	-4.72222	2.944e-06	7365		G	0.002315	0.009153	0.252884	0.804919	32965
LS-BMD	rs7939710	M01110	11	20512214	A	-0.0081	0.0018	-4.5	7.039e-06	7367		A	-0.023018	0.009987	-2.30469	0.024415	32965
LS-BMD	rs8123073	M01110	20	31446858	A	-0.0372	0.0082	-4.53659	5.942e-06	7367		G	-0.013117	0.031791	-0.412597	0.685896	32965
LS-BMD	rs8127620	M33228	21	18732635	C	-0.0223	0.0049	-4.55102	5.926e-06	7063		C	-0.013835	0.01214	-1.1396	0.265692	32965
LS-BMD	rs8191808	M33441	6	160469510	C	0.0928	0.0112	8.28571	1.284e-16	7365		C	0.014326	0.060548	0.236598	0.816586	32965
LS-BMD	rs823554	M33228	2	2468365	A	-0.0188	0.0036	-5.22222	2.45e-07	7063		T	-0.008302	0.01097	-0.756764	0.45986	32965
LS-BMD	rs9308699	M33801	2	115414918	T	-0.0501	0.0113	-4.43363	9.622e-06	3845		T	0.004588	0.018193	0.252164	0.805463	32965
LS-BMD	rs9315938	M33230	13	43293347	T	0.0323	0.0072	4.48611	6.922e-06	7364		T	-0.005703	0.021738	-0.26235	0.797774	32965
LS-BMD	rs9456496	M33441	6	160443390	A	0.031	0.0055	5.63636	1.364e-08	7365		G	0.012732	0.014059	0.905623	0.374672	32965
LS-BMD	rs9456506	M33441	6	160593907	A	-0.0321	0.007	-4.58571	5.094e-06	7365		G	-0.003273	0.01663	-0.196816	0.847555	32965
LS-BMD	rs9457843	M33441	6	160560933	T	0.0495	0.006	8.25	1.325e-16	7365		C	-0.00617	0.012902	-0.478274	0.63921	32965
LS-BMD	rs9462177	M33228	6	36312907	A	0.0138	0.0027	5.11111	4.82e-07	7063		G	-0.000235	0.008848	-0.02653	0.979319	32965
LS-BMD	rs9570044	M32635	13	59667807	A	0.0246	0.0052	4.73077	2.382e-06	7369		A	0.004046	0.013857	0.292005	0.775502	32965
LS-BMD	rs959046	M33441	11	134158458	C	0.0178	0.0037	4.81081	1.118e-06	7365		C	-0.016746	0.008933	-1.87464	0.066126	32965
LS-BMD	rs9682960	M32553	3	11089345	T	-0.0388	0.0083	-4.6747	3.362e-06	7361		C	0.009717	0.014212	0.683698	0.504319	32965
Note:

## Sheet: Table S3
Table S3. Causal association of Metabolites on eBMD estimated by both GRS and MR.
metabolites.ID	Metabolite	GRS (eBMD)		MR-IVW (eBMD)		GRS (fracture)		MR-IVW (fracture)
		BETA (95%CI)	p	BETA (95%CI)	p	BETA (95%CI)	p	BETA (95%CI)	p
M33441	isobutyrylcarnitine	0.01 (0.006,0.014)	3.62995e-06	0.117 (0.072, 0.162)	4.08261e-07	1.028 (0.427,2.636)	0.642322	0.927 (0.832, 1.032)	0.168
M33973	epiandrosterone sulfate	0.004 (0.001,0.006)	0.00177411	0.07 (0.04, 0.1)	4.38544e-06	0.951 (16.486,0.065)	0.15799	0.899 (0.84, 0.963)	0.00222
M35854	threitol	-0.013 (-0.022,-0.004)	0.00314919	-0.105 (-0.159, -0.05)	0.000166294	1.198 (0.069,18.613)	0.153544	1.094 (0.908, 1.318)	0.346
M15630	N-acetylornithine	-0.001 (-0.003,0)	0.0788518	-0.038 (-0.057, -0.018)	0.00017202	0.97 (13.409,0.078)	0.189367	0.975 (0.927, 1.026)	0.343
M31591	androsterone sulfate	0.003 (0.001,0.004)	0.00169297	0.043 (0.02, 0.065)	0.000243574	0.961 (31.332,0.033)	0.0808154	0.926 (0.885, 0.969)	0.000748
M01110	arachidonate (20:4n6)	-0.02 (-0.027,-0.013)	2.84569e-08	-0.197 (-0.305, -0.089)	0.000339179	1.357 (0.003,366.232)	0.00308415	1.426 (1.168, 1.742)	0.000514
M33228	1-arachidonoylglycerophosphocholine	-0.013 (-0.018,-0.007)	2.88065e-05	-0.136 (-0.215, -0.056)	0.000800918	1.275 (0.004,291.746)	0.00433895	1.26 (1.052, 1.509)	0.0117
M15677	3-methylhistidine	-0.005 (-0.01,0.001)	0.0776174	-0.057 (-0.091, -0.023)	0.000908725	0.996 (1.191,0.982)	0.960641	0.992 (0.88, 1.118)	0.893
M01573	guanosine	0.002 (-0.002,0.007)	0.341522	0.049 (0.019, 0.079)	0.00121728	1.002 (1.001,1.147)	0.972205	0.984 (0.885, 1.094)	0.759
M01303	malate	-0.018 (-0.028,-0.008)	0.000638415	-0.184 (-0.296, -0.072)	0.00131648	0.782 (29.833,0.045)	0.0975514	0.842 (0.675, 1.051)	0.13
M35669	tetradecanedioate	0.003 (0,0.006)	0.0407878	0.065 (0.025, 0.104)	0.0014386	1.051 (0.116,9.428)	0.261864	1.068 (0.99, 1.153)	0.0892
M34878	stearamide	0.008 (0.003,0.013)	0.00325638	0.051 (0.02, 0.083)	0.0014571	1.04 (0.385,3.021)	0.59898	0.969 (0.871, 1.077)	0.55
M33884	5,8-tetradecadienoate	0.011 (0.004,0.018)	0.0015524	0.066 (0.024, 0.108)	0.00203625	0.91 (6.997,0.175)	0.346422	0.955 (0.823, 1.108)	0.548
M32635	1-linoleoylglycerophosphoethanolamine	0.018 (0.011,0.025)	4.48023e-07	0.184 (0.063, 0.305)	0.00292083	0.817 (59.966,0.02)	0.0415559	0.873 (0.733, 1.039)	0.129
M32553	phenol sulfate	0.013 (0.009,0.018)	1.12151e-07	0.186 (0.062, 0.311)	0.00335593	1.084 (0.12,9.643)	0.262856	1.047 (0.913, 1.201)	0.508
M33801	ADpSGEGDFXAEGGGVR	-0.021 (-0.027,-0.014)	8.59449e-11	-0.207 (-0.353, -0.062)	0.00524992	1.089 (0.172,6.951)	0.345539	0.98 (0.866, 1.109)	0.757
M33230	1-palmitoleoylglycerophosphocholine	0.036 (0.025,0.047)	1.1197e-10	0.302 (0.089, 0.515)	0.00549211	0.942 (2.454,0.559)	0.706064	1.053 (0.826, 1.343)	0.675
M34040	2-aminooctanoic acid	-0.003 (-0.006,0.001)	0.10772	-0.055 (-0.096, -0.014)	0.00887351	0.964 (4.59,0.24)	0.451731	0.967 (0.883, 1.058)	0.463
M01640	ascorbate (Vitamin C)	-0.001 (-0.003,0.001)	0.246476	-0.016 (-0.029, -0.004)	0.0109444	0.974 (6.199,0.171)	0.359588	0.997 (0.957, 1.039)	0.883
M32338	glycine	-0.006 (-0.01,-0.002)	0.00160085	-0.057 (-0.102, -0.013)	0.012051	0.967 (3.372,0.332)	0.554254	0.958 (0.857, 1.071)	0.456
M37104	cyclo(leu-pro)	0.006 (0.002,0.011)	0.00791405	0.063 (0.013, 0.113)	0.013957	1.034 (0.4,2.851)	0.616482	0.986 (0.892, 1.09)	0.783
M35433	hydroxyisovaleroyl carnitine	-0.01 (-0.019,-0.001)	0.0270675	-0.102 (-0.186, -0.018)	0.0177845	0.983 (1.471,0.879)	0.895446	1.03 (0.847, 1.254)	0.761
M37190	5alpha-androstan-3beta,17beta-diol disulfate	0.003 (0,0.006)	0.0222095	0.055 (0.009, 0.1)	0.0187318	0.975 (3.875,0.278)	0.501737	0.968 (0.888, 1.055)	0.444
M32197	3-(4-hydroxyphenyl)lactate	-0.013 (-0.021,-0.004)	0.00440413	-0.124 (-0.228, -0.019)	0.0204663	0.809 (31.172,0.041)	0.090839	0.879 (0.73, 1.059)	0.172
M33969	stearidonate (18:4n3)	-0.01 (-0.018,-0.003)	0.00886722	-0.119 (-0.221, -0.017)	0.0220289	1.024 (0.73,1.709)	0.828168	0.862 (0.714, 1.04)	0.12
M33971	10-heptadecenoate (17:1n7)	0.007 (-0.008,0.023)	0.354048	0.11 (0.014, 0.205)	0.0241447	1.124 (0.444,3.509)	0.597996	1.076 (0.766, 1.51)	0.674
M18394	theophylline	0.005 (0,0.011)	0.0680984	0.036 (0.004, 0.068)	0.0289152	0.928 (6.937,0.169)	0.343128	0.969 (0.862, 1.09)	0.603
M33941	decanoylcarnitine	-0.003 (-0.007,0.001)	0.183176	-0.045 (-0.086, -0.003)	0.0345386	1.018 (0.608,1.865)	0.774979	1.082 (0.974, 1.203)	0.141
M32593	heme	0.007 (0,0.013)	0.0502458	0.043 (0.003, 0.084)	0.0351664	1.097 (0.162,7.478)	0.328028	1.101 (0.954, 1.27)	0.191
M00575	arabinose	-0.003 (-0.007,0.002)	0.236188	-0.059 (-0.114, -0.004)	0.0357874	0.925 (12.017,0.094)	0.216256	1.043 (0.859, 1.266)	0.671
M35678	hexadecanedioate	0.004 (0.001,0.008)	0.0175229	0.069 (0.004, 0.133)	0.0366118	1.046 (0.201,5.537)	0.397639	1.039 (0.949, 1.137)	0.4
M36103	p-cresol sulfate	-0.003 (-0.007,0.002)	0.247073	-0.038 (-0.074, -0.002)	0.0369929	0.967 (3.011,0.377)	0.596075	0.98 (0.889, 1.081)	0.692
M37459	ergothioneine	0.002 (-0.004,0.008)	0.54232	-0.04 (-0.078, -0.001)	0.0448291	0.947 (3.57,0.336)	0.54651	1.066 (0.929, 1.223)	0.358
M38178	cis-4-decenoyl carnitine	-0.003 (-0.008,0.002)	0.173734	-0.035 (-0.071, 0)	0.0516962	1.023 (0.585,1.975)	0.756363	1.14 (1.004, 1.295)	0.0432
M36131	alpha-glutamyltyrosine	-0.003 (-0.007,0.002)	0.214497	-0.042 (-0.086, 0.001)	0.0571647	0.986 (1.626,0.7)	0.829857	1.04 (0.939, 1.151)	0.458
M00054	tryptophan	-0.019 (-0.028,-0.01)	2.66002e-05	-0.133 (-0.272, 0.005)	0.0587442	1.218 (0.056,23.267)	0.123519	1.394 (1.108, 1.753)	0.00471
M32709	N-[3-(2-Oxopyrrolidin-1-yl)propyl]acetamide	0.004 (-0.002,0.009)	0.180103	0.064 (-0.003, 0.131)	0.0600809	0.981 (1.722,0.683)	0.81339	0.89 (0.779, 1.016)	0.083
M37203	4-androsten-3beta,17beta-diol disulfate 2	0.006 (0,0.012)	0.0635826	0.088 (-0.004, 0.18)	0.0616753	0.987 (1.454,0.818)	0.88342	1.069 (0.93, 1.229)	0.345
M33420	gamma-tocopherol	0.012 (0.006,0.018)	0.000165504	0.073 (-0.004, 0.15)	0.0622312	1.042 (0.448,2.671)	0.648591	1 (0.879, 1.138)	0.997
M36097	4-acetaminophen sulfate	0 (-0.001,0)	0.16807	-0.405 (-0.834, 0.024)	0.0641197	1 (1.085,0.931)	0.968885	1.002 (0.994, 1.01)	0.66
M17805	dihomo-linoleate (20:2n6)	0.008 (-0.002,0.019)	0.110928	0.122 (-0.007, 0.252)	0.0647122	0.861 (8.345,0.161)	0.314121	0.834 (0.664, 1.046)	0.119
M34283	asparagine	-0.007 (-0.015,0.002)	0.115007	-0.08 (-0.167, 0.007)	0.0702206	1.064 (0.399,3.169)	0.596858	1.126 (0.946, 1.341)	0.179
M35137	N2,N2-dimethylguanosine	-0.006 (-0.014,0.002)	0.169237	-0.06 (-0.127, 0.006)	0.0732539	1.16 (0.096,13.132)	0.210049	1.047 (0.857, 1.279)	0.653
M01898	proline	0.011 (0.004,0.018)	0.00147182	0.082 (-0.008, 0.172)	0.0757798	0.98 (1.631,0.748)	0.842514	1.034 (0.882, 1.211)	0.683
M33968	5-dodecenoate (12:1n7)	0.01 (0.005,0.016)	0.000299111	0.108 (-0.011, 0.227)	0.0760767	0.945 (4.233,0.278)	0.48707	0.907 (0.801, 1.026)	0.12
M33363	gamma-glutamylmethionine	0.008 (-0.001,0.016)	0.0671564	0.045 (-0.005, 0.096)	0.0772994	0.882 (9.172,0.138)	0.284153	0.921 (0.72, 1.179)	0.514
M27672	3-indoxyl sulfate	0.015 (0.006,0.025)	0.00208048	0.147 (-0.016, 0.311)	0.0778417	1.118 (0.248,5.367)	0.432543	1.007 (0.81, 1.252)	0.947
M01114	deoxycholate	0.005 (0.001,0.009)	0.0177805	0.034 (-0.004, 0.073)	0.0783912	1.019 (0.559,2.007)	0.744314	0.98 (0.897, 1.071)	0.654
M35127	pro-hydroxy-pro	-0.03 (-0.039,-0.021)	1.61433e-10	-0.282 (-0.598, 0.034)	0.0797947	1.071 (0.412,3.158)	0.603599	1.023 (0.835, 1.255)	0.828
M15488	acetylphosphate	-0.013 (-0.034,0.008)	0.237782	-0.117 (-0.247, 0.014)	0.0798644	1.043 (1.035,1.773)	0.890737	0.877 (0.568, 1.355)	0.556
M00599	pyruvate	-0.005 (-0.014,0.003)	0.200766	-0.069 (-0.148, 0.009)	0.0823163	1.055 (0.47,2.706)	0.654993	0.995 (0.829, 1.194)	0.961
M02132	citrulline	-0.028 (-0.038,-0.017)	3.60439e-07	-0.22 (-0.47, 0.03)	0.083941	1.046 (0.653,2.08)	0.767543	1.157 (0.913, 1.467)	0.228
M33447	palmitoleate (16:1n7)	0.02 (0.011,0.028)	3.08127e-06	0.18 (-0.027, 0.388)	0.0885413	1.002 (1.089,1.167)	0.985864	1.049 (0.871, 1.264)	0.616
M18369	gamma-glutamylleucine	-0.018 (-0.028,-0.008)	0.00059216	-0.118 (-0.256, 0.02)	0.0924157	1.072 (0.463,2.9)	0.639893	1.192 (0.957, 1.485)	0.116
M38150	phenylalanylphenylalanine	-0.005 (-0.02,0.009)	0.446138	-0.075 (-0.163, 0.012)	0.092574	1.039 (0.847,1.772)	0.850699	1.096 (0.803, 1.497)	0.565
M21044	2-hydroxybutyrate (AHB)	-0.01 (-0.018,-0.001)	0.0301771	-0.094 (-0.205, 0.016)	0.0943299	0.981 (1.524,0.844)	0.880289	1.092 (0.898, 1.328)	0.378
M33423	p-acetamidophenylglucuronide	0 (0,0)	0.587086	-0.077 (-0.167, 0.014)	0.0958672	0.995 (60.018,0.017)	0.0368161	0.997 (0.993, 1.001)	0.121
M15996	aspartate	0.004 (-0.009,0.017)	0.523795	0.065 (-0.014, 0.144)	0.106129	0.859 (6.152,0.234)	0.404337	0.963 (0.729, 1.272)	0.79
M34674	docosapentaenoic acid (n6-DPA)	-0.012 (-0.019,-0.006)	0.000227549	-0.089 (-0.196, 0.019)	0.107418	1.079 (0.231,5.244)	0.425485	1.106 (0.957, 1.279)	0.171
M16822	3,4-dihydroxybutyrate	0.011 (-0.001,0.023)	0.0658324	0.097 (-0.021, 0.215)	0.107607	1.028 (0.866,1.63)	0.871893	0.942 (0.73, 1.215)	0.642
M32980	adrenate (22:4n6)	-0.015 (-0.024,-0.006)	0.00140984	-0.123 (-0.278, 0.031)	0.116167	1.307 (0.02,65.307)	0.0388297	0.985 (0.782, 1.241)	0.899
M32339	alanine	-0.008 (-0.019,0.003)	0.163214	-0.112 (-0.255, 0.03)	0.122978	0.883 (5.327,0.259)	0.440449	0.952 (0.753, 1.205)	0.686
M18477	glycodeoxycholate	0.006 (0.003,0.009)	0.000183701	0.029 (-0.008, 0.067)	0.125643	1.03 (0.287,3.812)	0.5093	0.988 (0.923, 1.058)	0.735
M36098	4-vinylphenol sulfate	0.001 (-0.004,0.007)	0.66857	-0.508 (-1.163, 0.147)	0.128414	1.032 (0.486,2.399)	0.683842	1 (0.889, 1.125)	0.997
M32910	O-methylascorbate	0.005 (0.001,0.009)	0.0227679	0.057 (-0.017, 0.131)	0.128845	0.941 (6.979,0.162)	0.337459	0.842 (0.738, 0.96)	0.0105
M33960	1-oleoylglycerophosphocholine	-0.01 (-0.021,0)	0.057145	-0.088 (-0.203, 0.027)	0.133747	0.983 (1.45,0.939)	0.911788	0.975 (0.766, 1.241)	0.84
M33453	alpha-ketoglutarate	0.007 (0,0.015)	0.0534557	0.073 (-0.023, 0.17)	0.135711	1.068 (0.343,3.634)	0.546965	0.917 (0.787, 1.068)	0.26
M35631	1-palmitoylglycerophosphoethanolamine	0.006 (-0.002,0.013)	0.147008	0.044 (-0.017, 0.106)	0.15894	0.931 (3.96,0.315)	0.518363	0.859 (0.682, 1.083)	0.197
M32654	3-dehydrocarnitine	0.002 (-0.005,0.009)	0.597743	0.068 (-0.028, 0.163)	0.163279	1.053 (0.427,2.892)	0.625503	0.963 (0.804, 1.153)	0.677
M32405	indolepropionate	-0.006 (-0.011,0)	0.0584116	-0.045 (-0.109, 0.018)	0.163698	1.114 (0.088,13.472)	0.199118	1.092 (0.973, 1.226)	0.135
M15676	3-methyl-2-oxovalerate	-0.01 (-0.021,0)	0.0436552	-0.08 (-0.193, 0.033)	0.166153	1.243 (0.064,21.033)	0.139149	1.097 (0.878, 1.372)	0.416
M12035	pelargonate (9:0)	-0.003 (-0.012,0.007)	0.608196	-0.093 (-0.224, 0.039)	0.166992	1.194 (0.096,13.751)	0.205585	1.012 (0.819, 1.251)	0.914
M12017	3-methoxytyrosine	0.007 (-0.003,0.017)	0.195976	0.064 (-0.027, 0.154)	0.167738	0.831 (14.031,0.095)	0.202806	0.994 (0.748, 1.321)	0.969
M18281	2-hydroxyhippurate (salicylurate)	0.001 (0,0.003)	0.0543463	0.353 (-0.149, 0.855)	0.168623	1.016 (0.208,4.988)	0.417904	1.026 (0.997, 1.057)	0.0852
M35186	1-arachidonoylglycerophosphoethanolamine	-0.014 (-0.021,-0.006)	0.000292222	-0.124 (-0.303, 0.054)	0.171734	1.058 (0.396,3.126)	0.598217	0.874 (0.722, 1.057)	0.164
M19324	1-stearoylglycerophosphoinositol	0.003 (-0.004,0.011)	0.394877	0.034 (-0.015, 0.082)	0.173628	1.004 (1.034,1.209)	0.96828	0.955 (0.81, 1.126)	0.585
M01301	lysine	-0.018 (-0.034,-0.002)	0.0257345	-0.146 (-0.356, 0.064)	0.173685	1.455 (0.049,32.038)	0.0983351	1.95 (1.344, 2.83)	0.000444
M27728	glycerol 2-phosphate	-0.001 (-0.008,0.006)	0.720032	0.598 (-0.277, 1.472)	0.18028	1.221 (0.022,56.24)	0.0449463	1.197 (1.032, 1.39)	0.0182
M37112	chiro-inositol	-0.001 (-0.003,0.001)	0.580389	-0.008 (-0.021, 0.004)	0.181058	0.975 (5.816,0.182)	0.376963	1.009 (0.968, 1.051)	0.664
M33477	erythronate	-0.019 (-0.029,-0.01)	6.21757e-05	-0.181 (-0.448, 0.086)	0.18317	0.935 (2.992,0.44)	0.624658	1.063 (0.857, 1.319)	0.581
M32418	myristoleate (14:1n5)	0.015 (0.008,0.022)	1.38383e-05	0.106 (-0.053, 0.265)	0.192583	0.989 (1.372,0.885)	0.910934	1.03 (0.879, 1.208)	0.715
M36095	thymol sulfate	-0.002 (-0.006,0.002)	0.276465	0.594 (-0.305, 1.494)	0.195364	1.043 (0.235,4.752)	0.443133	1.027 (0.944, 1.118)	0.531
M32388	dodecanedioate	0.006 (-0.004,0.015)	0.218569	0.049 (-0.026, 0.124)	0.198669	0.809 (24.479,0.054)	0.118227	1.011 (0.859, 1.19)	0.898
M27513	indoleacetate	0.001 (-0.007,0.008)	0.8653	-0.042 (-0.106, 0.022)	0.199518	0.959 (2.348,0.532)	0.705036	1.011 (0.861, 1.187)	0.893
M01121	margarate (17:0)	-0.026 (-0.039,-0.013)	5.98549e-05	-0.225 (-0.57, 0.12)	0.201176	0.981 (1.467,0.987)	0.919562	0.876 (0.66, 1.164)	0.363
M22175	aspartylphenylalanine	0.016 (0.009,0.022)	2.72857e-06	0.066 (-0.037, 0.168)	0.208037	0.823 (64.319,0.019)	0.0378421	0.908 (0.779, 1.057)	0.218
M27710	N-acetylglycine	-0.003 (-0.006,0)	0.041626	-0.023 (-0.059, 0.013)	0.208392	0.955 (7.773,0.141)	0.306264	0.963 (0.885, 1.047)	0.381
M32425	dehydroisoandrosterone sulfate (DHEA-S)	0.004 (-0.001,0.009)	0.0823733	0.035 (-0.02, 0.09)	0.216994	0.914 (13.756,0.083)	0.192795	0.897 (0.804, 1.001)	0.0526
M33666	N-acetylcarnosine	0.009 (0.001,0.018)	0.0261171	0.082 (-0.049, 0.213)	0.219738	0.972 (1.782,0.714)	0.815676	1.001 (0.829, 1.208)	0.991
M37058	succinylcarnitine	0.005 (-0.002,0.013)	0.131472	0.061 (-0.037, 0.159)	0.21986	0.8 (81.214,0.015)	0.0284277	0.79 (0.671, 0.929)	0.0047
M37506	palmitoyl sphingomyelin	-0.01 (-0.02,0.001)	0.0662372	-0.106 (-0.274, 0.063)	0.220522	0.998 (1.196,1.132)	0.988899	0.875 (0.699, 1.097)	0.249
M00584	mannose	0.005 (-0.001,0.011)	0.0923561	0.039 (-0.023, 0.101)	0.22079	1.029 (0.587,2.036)	0.751037	1.014 (0.867, 1.186)	0.864
M12129	beta-hydroxyisovalerate	-0.008 (-0.016,0)	0.0603251	-0.067 (-0.175, 0.042)	0.228704	0.967 (1.949,0.651)	0.779742	0.967 (0.804, 1.162)	0.715
M32739	xanthine	-0.006 (-0.018,0.007)	0.393184	0.048 (-0.03, 0.126)	0.231847	0.87 (5.289,0.273)	0.449708	1.172 (0.905, 1.518)	0.23
M20489	glucose	0.006 (-0.005,0.017)	0.273997	0.066 (-0.043, 0.175)	0.233579	1.077 (0.465,2.941)	0.638146	1.078 (0.849, 1.369)	0.541
M17799	ibuprofen	0 (-0.001,0.001)	0.604578	0.205 (-0.135, 0.544)	0.236962	0.998 (1.383,0.742)	0.873798	0.999 (0.98, 1.019)	0.913
M01644	heptanoate (7:0)	-0.003 (-0.013,0.007)	0.581813	-0.048 (-0.131, 0.034)	0.249512	1.232 (0.07,19.013)	0.153287	1.261 (1.013, 1.571)	0.0385
M01358	stearate (18:0)	-0.016 (-0.026,-0.007)	0.000869754	-0.103 (-0.279, 0.073)	0.251238	0.982 (1.474,0.898)	0.899368	0.897 (0.723, 1.112)	0.325
M02730	gamma-glutamylglutamine	0.009 (-0.002,0.021)	0.119334	0.06 (-0.045, 0.166)	0.260015	0.909 (3.542,0.398)	0.577011	1.015 (0.79, 1.305)	0.905
M34420	bradykinin, des-arg(9)	-0.001 (-0.003,0.001)	0.229312	-0.015 (-0.041, 0.011)	0.265079	1.016 (0.311,3.391)	0.542234	1.042 (0.998, 1.088)	0.0676
M35114	7-methylguanine	0.013 (0.005,0.022)	0.00301097	0.124 (-0.098, 0.347)	0.272063	0.769 (62.313,0.021)	0.0410866	0.856 (0.693, 1.058)	0.153
M34416	1-stearoylglycerophosphoethanolamine	-0.015 (-0.023,-0.008)	4.95347e-05	-0.143 (-0.399, 0.113)	0.274046	0.948 (2.989,0.414)	0.614102	0.912 (0.772, 1.077)	0.276
M34409	stearoylcarnitine	-0.003 (-0.019,0.013)	0.733141	-0.052 (-0.146, 0.042)	0.27742	0.841 (5.347,0.299)	0.462007	1.006 (0.721, 1.404)	0.972
M18476	glycocholate	0 (-0.004,0.004)	0.893258	0.013 (-0.011, 0.037)	0.281195	1.001 (1.034,1.079)	0.991316	1.009 (0.927, 1.098)	0.827
M35255	2-stearoylglycerophosphocholine	0.008 (-0.001,0.017)	0.0699095	0.051 (-0.042, 0.144)	0.282038	0.802 (32.853,0.039)	0.0861321	0.86 (0.717, 1.032)	0.104
M33131	methylcysteine	-0.006 (-0.013,0.001)	0.0807996	-0.053 (-0.151, 0.044)	0.285813	1.152 (0.068,17.988)	0.15454	1.112 (0.956, 1.293)	0.172
M32393	gamma-glutamylvaline	0.003 (-0.011,0.017)	0.676779	0.047 (-0.039, 0.133)	0.287611	1.414 (0.041,36.511)	0.0830138	1.132 (0.844, 1.519)	0.407
M01359	oleate (18:1n9)	0 (-0.012,0.012)	0.995026	-0.056 (-0.16, 0.048)	0.293472	0.993 (1.283,1.096)	0.968037	1.084 (0.832, 1.413)	0.548
M18254	paraxanthine	0.004 (0,0.008)	0.0305031	0.258 (-0.228, 0.745)	0.298496	1.071 (0.1,11.223)	0.228414	1.003 (0.92, 1.093)	0.941
M21151	saccharin	-0.004 (-0.007,-0.002)	0.00203822	0.161 (-0.147, 0.468)	0.306087	1.117 (0.003,342.574)	0.00308976	1.082 (1.022, 1.145)	0.0069
M32198	acetylcarnitine	0.009 (-0.001,0.019)	0.0709466	0.062 (-0.057, 0.18)	0.306748	0.896 (5.233,0.254)	0.44003	0.887 (0.732, 1.075)	0.223
M18349	indolelactate	0.002 (-0.007,0.012)	0.644531	0.048 (-0.045, 0.142)	0.307525	0.791 (32.673,0.04)	0.0875109	0.858 (0.712, 1.034)	0.109
M33883	12-hydroxyeicosatetraenoate (12-HETE)	-0.001 (-0.004,0.001)	0.339671	-0.018 (-0.051, 0.016)	0.309267	1.062 (0.049,21.9)	0.11995	1.017 (0.94, 1.1)	0.676
M34419	1-linoleoylglycerophosphocholine	0.01 (-0.002,0.021)	0.100828	0.096 (-0.091, 0.283)	0.313054	0.945 (2.309,0.604)	0.732375	0.935 (0.715, 1.223)	0.625
M33822	1-docosahexaenoylglycerophosphocholine	-0.001 (-0.013,0.01)	0.82044	-0.036 (-0.106, 0.034)	0.317049	0.84 (9.663,0.143)	0.282692	0.907 (0.636, 1.293)	0.59
M19323	docosahexaenoate (DHA; 22:6n3)	-0.007 (-0.017,0.003)	0.192939	-0.066 (-0.196, 0.064)	0.318179	0.995 (1.233,1.093)	0.975577	1.189 (0.916, 1.543)	0.193
M36115	leucylalanine	0.005 (0.002,0.008)	0.00335507	0.034 (-0.033, 0.101)	0.318306	1.002 (0.979,1.121)	0.972582	1.002 (0.934, 1.075)	0.949
M01105	linoleate (18:2n6)	0.008 (-0.004,0.02)	0.205671	0.073 (-0.072, 0.218)	0.321841	1.114 (0.362,3.939)	0.54276	1.234 (0.936, 1.626)	0.136
M01605	ursodeoxycholate	-0.002 (-0.007,0.002)	0.325781	-0.022 (-0.065, 0.022)	0.329161	1.137 (0.02,56.696)	0.0425836	1.099 (0.998, 1.209)	0.0572
M35675	2-hydroxypalmitate	-0.013 (-0.021,-0.004)	0.0032637	-0.098 (-0.3, 0.103)	0.337243	1.154 (0.114,11.205)	0.241772	1.052 (0.875, 1.265)	0.59
M22116	4-methyl-2-oxopentanoate	-0.013 (-0.027,0.002)	0.0877338	-0.064 (-0.197, 0.068)	0.34161	1.188 (0.245,6.204)	0.409718	1.209 (0.928, 1.576)	0.16
M15506	choline	0.027 (0.008,0.047)	0.00559451	0.184 (-0.196, 0.563)	0.342641	0.799 (6.378,0.274)	0.42193	0.707 (0.465, 1.075)	0.105
M31522	pyroglutamylglycine	-0.009 (-0.016,-0.002)	0.015667	-0.021 (-0.065, 0.023)	0.344817	1.004 (1.032,1.189)	0.971259	1.012 (0.865, 1.184)	0.877
M03141	betaine	0.004 (-0.004,0.011)	0.352658	-0.066 (-0.203, 0.071)	0.345941	1.111 (0.172,7.239)	0.340304	1.09 (0.91, 1.305)	0.349
M36754	octadecanedioate	0.006 (-0.001,0.012)	0.117218	0.079 (-0.087, 0.245)	0.352197	1.044 (0.47,2.593)	0.66322	1.028 (0.872, 1.212)	0.742
M35253	2-palmitoylglycerophosphocholine	0.005 (-0.003,0.014)	0.22481	0.035 (-0.039, 0.11)	0.354232	0.904 (5.459,0.235)	0.422551	0.949 (0.785, 1.148)	0.593
M03147	xanthine	0.008 (-0.01,0.027)	0.363755	0.053 (-0.059, 0.165)	0.355959	0.819 (5.79,0.291)	0.445635	0.946 (0.651, 1.376)	0.772
M35126	phenylacetylglutamine	0.003 (-0.002,0.008)	0.256821	0.047 (-0.053, 0.147)	0.357456	1.019 (0.635,1.817)	0.788711	0.976 (0.878, 1.085)	0.659
M36230	leucylalanine	0.002 (-0.002,0.006)	0.23862	0.03 (-0.035, 0.095)	0.362226	1.015 (0.622,1.794)	0.787062	1.029 (0.946, 1.12)	0.494
M01585	N-acetylalanine	-0.008 (-0.028,0.011)	0.406456	-0.118 (-0.377, 0.14)	0.369037	1.04 (1.02,1.74)	0.891578	1.143 (0.731, 1.788)	0.557
M22030	2-hydroxyisobutyrate	0.004 (-0.007,0.014)	0.503614	0.086 (-0.103, 0.275)	0.372176	1.087 (0.393,3.435)	0.580291	1.007 (0.81, 1.252)	0.95
M18467	eicosapentaenoate (EPA; 20:5n3)	-0.007 (-0.014,0.001)	0.0748839	-0.051 (-0.164, 0.062)	0.37305	1.273 (0.012,99.315)	0.0218826	1.036 (0.868, 1.235)	0.699
M01356	nonadecanoate (19:0)	-0.012 (-0.021,-0.003)	0.0081696	-0.089 (-0.287, 0.11)	0.380407	1.052 (0.532,2.437)	0.697877	0.947 (0.776, 1.157)	0.599
M33138	oxidized bilirubin	-0.002 (-0.006,0.001)	0.21724	-0.026 (-0.083, 0.032)	0.380674	1.033 (0.291,3.8)	0.51193	1.033 (0.914, 1.166)	0.602
M00577	fructose	0 (-0.019,0.019)	0.982443	-0.049 (-0.158, 0.06)	0.380723	0.661 (26.22,0.066)	0.126475	0.663 (0.45, 0.977)	0.038
M01649	valine	-0.049 (-0.088,-0.01)	0.0127046	-0.168 (-0.547, 0.21)	0.383782	1.095 (1.267,2.402)	0.87031	0.637 (0.27, 1.5)	0.302
M22138	homocitrulline	0.019 (0.01,0.028)	3.8606e-05	0.163 (-0.207, 0.532)	0.388414	1.262 (0.032,40.369)	0.0685224	1.283 (1.04, 1.582)	0.0201
M37004	vanillin	-0.013 (-0.023,-0.004)	0.00452564	-0.061 (-0.201, 0.078)	0.388678	1.094 (0.308,4.244)	0.503427	1.015 (0.826, 1.247)	0.889
M36776	7-alpha-hydroxy-3-oxo-4-cholestenoate (7-Hoca)	0.013 (-0.001,0.028)	0.0768207	0.056 (-0.072, 0.184)	0.389909	1.651 (0.012,123.079)	0.0189471	1.117 (0.831, 1.502)	0.461
M33935	piperine	-0.006 (-0.011,-0.001)	0.0176962	0.085 (-0.109, 0.278)	0.392083	0.934 (7.083,0.163)	0.335757	0.963 (0.868, 1.068)	0.471
M01299	tyrosine	0.001 (-0.011,0.013)	0.881646	-0.063 (-0.207, 0.081)	0.392348	0.805 (12.78,0.112)	0.226911	0.897 (0.679, 1.184)	0.443
M32740	O-sulfo-L-tyrosine	0.012 (0.003,0.021)	0.0121056	0.068 (-0.088, 0.224)	0.39274	0.901 (5.268,0.248)	0.435453	0.99 (0.807, 1.214)	0.926
M15122	glycerol	-0.007 (-0.017,0.003)	0.1837	-0.058 (-0.191, 0.075)	0.394534	0.92 (3.617,0.367)	0.5596	0.869 (0.695, 1.087)	0.218
M32348	2-aminobutyrate	0.004 (-0.006,0.014)	0.433438	0.053 (-0.071, 0.178)	0.400759	1.229 (0.071,18.827)	0.15451	1.102 (0.888, 1.367)	0.379
M18392	theobromine	0.008 (0,0.016)	0.0419823	-0.106 (-0.355, 0.143)	0.403491	0.967 (1.978,0.637)	0.772599	0.946 (0.793, 1.129)	0.541
M18357	glycylvaline	-0.001 (-0.007,0.005)	0.738725	0.017 (-0.023, 0.056)	0.413101	0.976 (1.824,0.659)	0.795213	0.969 (0.841, 1.115)	0.659
M31453	cysteine	0.002 (-0.007,0.01)	0.713408	0.032 (-0.046, 0.109)	0.418929	0.943 (2.809,0.459)	0.643954	1.003 (0.826, 1.218)	0.98
M32489	caproate (6:0)	-0.011 (-0.022,0)	0.0431523	-0.077 (-0.265, 0.11)	0.420016	1.126 (0.258,5.27)	0.441606	1.06 (0.838, 1.341)	0.63
M27716	bilirubin (Z,Z)	0 (-0.002,0.002)	0.841736	-0.011 (-0.039, 0.016)	0.420269	1.024 (0.204,5.183)	0.409411	1.025 (0.972, 1.081)	0.351
M31555	pyridoxate	0.008 (0.001,0.014)	0.0249753	0.025 (-0.036, 0.087)	0.422479	0.891 (11.918,0.102)	0.224077	1.036 (0.896, 1.197)	0.637
M01302	methionine	-0.005 (-0.027,0.018)	0.686293	-0.087 (-0.302, 0.128)	0.427932	1.416 (0.166,11.455)	0.280302	1.059 (0.664, 1.688)	0.81
M32762	5-alpha-pregnan-3beta,20alpha-disulfate	0.003 (-0.001,0.006)	0.163843	0.028 (-0.041, 0.096)	0.429759	0.994 (1.336,0.834)	0.904194	1 (0.917, 1.09)	0.997
M15778	benzoate	-0.004 (-0.015,0.007)	0.492966	-0.181 (-0.634, 0.271)	0.432524	1.22 (0.095,14.353)	0.200599	1.176 (0.926, 1.493)	0.184
M32379	scyllo-inositol	-0.002 (-0.01,0.006)	0.63349	0.033 (-0.051, 0.117)	0.434942	0.997 (1.19,1.055)	0.975488	1.068 (0.903, 1.264)	0.443
M00064	phenylalanine	-0.028 (-0.066,0.009)	0.140292	-0.159 (-0.565, 0.247)	0.441775	2.394 (0.071,41.114)	0.104916	1.293 (0.562, 2.974)	0.544
M19934	myo-inositol	0.003 (-0.005,0.012)	0.416077	0.055 (-0.087, 0.197)	0.446827	0.823 (28.381,0.045)	0.0996626	1.036 (0.866, 1.238)	0.701
M22842	cholate	-0.001 (-0.005,0.002)	0.493668	-0.017 (-0.062, 0.028)	0.449308	0.875 (190.011,0.006)	0.0080144	0.903 (0.842, 0.969)	0.0046
M01638	arginine	0.004 (-0.007,0.015)	0.432605	0.058 (-0.093, 0.208)	0.452615	0.974 (1.617,0.847)	0.868979	1.061 (0.845, 1.332)	0.609
M33422	gamma-glutamylphenylalanine	-0.002 (-0.013,0.008)	0.654924	-0.041 (-0.148, 0.066)	0.45316	1.288 (0.05,27.41)	0.107605	1.228 (0.97, 1.553)	0.088
M33515	hydroxytryptophan	0.007 (-0.003,0.017)	0.178813	0.041 (-0.068, 0.151)	0.459428	1 (1.149,1.156)	0.998911	0.986 (0.795, 1.223)	0.901
M35472	2-tetradecenoyl carnitine	-0.002 (-0.007,0.004)	0.494817	-0.013 (-0.047, 0.021)	0.459527	1.028 (0.546,2.149)	0.726599	1.045 (0.933, 1.171)	0.444
M33937	alpha-hydroxyisovalerate	-0.008 (-0.014,-0.001)	0.0238727	-0.027 (-0.097, 0.044)	0.460602	1.026 (0.654,1.853)	0.790495	1.048 (0.903, 1.216)	0.535
M35718	dihomo-linolenate (20:3n3 or n6)	0.008 (0,0.016)	0.060896	0.057 (-0.095, 0.208)	0.464007	0.816 (35.291,0.036)	0.0785662	0.845 (0.7, 1.019)	0.0783
M01564	citrate	0.002 (-0.007,0.012)	0.624157	0.051 (-0.086, 0.189)	0.464472	0.963 (1.97,0.669)	0.782827	0.943 (0.766, 1.16)	0.577
M15650	N1-methyladenosine	0.02 (-0.015,0.055)	0.259891	-0.08 (-0.299, 0.139)	0.471819	1.475 (0.37,7.449)	0.443899	1.251 (0.576, 2.719)	0.572
M00063	cholesterol	-0.003 (-0.013,0.007)	0.589021	-0.044 (-0.165, 0.077)	0.47504	0.898 (4.887,0.275)	0.462639	0.803 (0.642, 1.004)	0.0537
M27738	threonate	0 (-0.007,0.007)	0.974882	-0.024 (-0.09, 0.042)	0.477584	1.144 (0.078,15.638)	0.176381	1.179 (1.016, 1.369)	0.0308
M21127	1-palmitoylglycerol (1-monopalmitin)	-0.007 (-0.023,0.009)	0.401527	-0.053 (-0.198, 0.093)	0.478161	0.886 (3.529,0.45)	0.599199	0.917 (0.657, 1.279)	0.608
M33488	lathosterol	-0.004 (-0.009,0.002)	0.179896	-0.023 (-0.087, 0.041)	0.483467	1.081 (0.143,8.147)	0.302323	1.025 (0.917, 1.147)	0.658
M01361	pentadecanoate (15:0)	0.009 (-0.003,0.021)	0.133023	0.045 (-0.083, 0.173)	0.48725	1.033 (0.82,1.722)	0.849751	0.969 (0.743, 1.262)	0.809
M21049	1,6-anhydroglucose	-0.001 (-0.005,0.003)	0.663249	-0.015 (-0.058, 0.028)	0.48826	0.981 (1.987,0.568)	0.749313	1.053 (0.964, 1.151)	0.25
M22177	levulinate (4-oxovalerate)	0.023 (0.016,0.03)	1.1563e-10	0.156 (-0.29, 0.603)	0.492161	0.671 (2560.785,0)	7.72797e-05	0.843 (0.721, 0.986)	0.0322
M31536	N-(2-furoyl)glycine	0 (-0.001,0.001)	0.702388	-0.003 (-0.011, 0.005)	0.497323	0.99 (3.919,0.263)	0.490419	0.997 (0.976, 1.019)	0.805
M21188	1-stearoylglycerol (1-monostearin)	0.007 (-0.001,0.015)	0.0999406	0.044 (-0.084, 0.171)	0.501662	0.882 (9.047,0.14)	0.287551	0.943 (0.783, 1.136)	0.53
M36738	gamma-glutamylglutamate	-0.001 (-0.006,0.003)	0.582366	-0.009 (-0.036, 0.018)	0.502645	0.991 (1.395,0.811)	0.890056	1.04 (0.945, 1.145)	0.432
M32346	glycochenodeoxycholate	0.003 (-0.001,0.006)	0.157025	0.011 (-0.021, 0.042)	0.502973	1.047 (0.189,5.871)	0.380778	1.008 (0.9, 1.129)	0.897
M33972	10-nonadecenoate (19:1n9)	-0.004 (-0.014,0.007)	0.473073	-0.022 (-0.088, 0.043)	0.505003	1.101 (0.336,4.027)	0.526492	1.097 (0.869, 1.386)	0.437
M00513	creatinine	0.015 (-0.001,0.031)	0.0607183	0.066 (-0.129, 0.262)	0.506227	0.938 (2.179,0.727)	0.779407	1.038 (0.734, 1.468)	0.833
M15749	3-phenylpropionate (hydrocinnamate)	-0.003 (-0.008,0.002)	0.246602	-0.039 (-0.155, 0.077)	0.507153	1.017 (0.697,1.667)	0.823844	1.051 (0.944, 1.171)	0.369
M01336	palmitate (16:0)	-0.015 (-0.028,-0.003)	0.0141282	-0.07 (-0.277, 0.138)	0.510809	0.981 (1.476,0.968)	0.914331	0.936 (0.716, 1.224)	0.629
M35257	2-linoleoylglycerophosphocholine	0.007 (-0.003,0.016)	0.18371	0.061 (-0.122, 0.243)	0.515706	1.018 (0.899,1.47)	0.900257	0.96 (0.777, 1.186)	0.701
M33442	pseudouridine	-0.01 (-0.026,0.006)	0.214453	-0.044 (-0.179, 0.09)	0.515815	1.061 (0.765,2.075)	0.799181	1.091 (0.776, 1.534)	0.616
M36850	taurolithocholate 3-sulfate	0.001 (-0.003,0.006)	0.574378	0.027 (-0.054, 0.108)	0.51779	0.991 (1.383,0.826)	0.895216	0.969 (0.874, 1.076)	0.555
M33821	1-eicosatrienoylglycerophosphocholine	0 (-0.007,0.006)	0.894518	-0.036 (-0.145, 0.073)	0.520333	0.976 (1.814,0.667)	0.798464	0.995 (0.857, 1.155)	0.943
M34456	gamma-glutamylisoleucine	0.006 (-0.003,0.014)	0.175014	0.031 (-0.065, 0.127)	0.522438	1.061 (0.438,2.919)	0.628317	0.896 (0.754, 1.064)	0.21
M01645	laurate (12:0)	-0.001 (-0.011,0.009)	0.854367	-0.027 (-0.111, 0.057)	0.524821	0.763 (51.291,0.026)	0.0526514	0.915 (0.743, 1.126)	0.402
M03127	hypoxanthine	-0.002 (-0.012,0.008)	0.657139	-0.026 (-0.105, 0.053)	0.524975	0.849 (11.296,0.117)	0.243865	0.96 (0.781, 1.179)	0.694
M31548	DSGEGDFXAEGGGVR	0 (-0.005,0.006)	0.92175	-0.011 (-0.045, 0.023)	0.532916	0.902 (13.79,0.085)	0.194217	0.952 (0.847, 1.071)	0.415
M18497	taurocholate	-0.001 (-0.004,0.001)	0.320318	-0.008 (-0.031, 0.016)	0.533131	0.974 (4.029,0.268)	0.489361	0.98 (0.928, 1.035)	0.478
M21184	1-oleoylglycerol (1-monoolein)	-0.004 (-0.01,0.002)	0.24754	-0.011 (-0.048, 0.025)	0.5353	1.014 (0.79,1.505)	0.869394	0.98 (0.863, 1.113)	0.754
M01444	pipecolate	0.006 (-0.002,0.014)	0.14257	0.02 (-0.044, 0.085)	0.536175	1.155 (0.092,13.573)	0.203071	1.045 (0.878, 1.244)	0.618
M34109	metoprolol acid metabolite	0 (-0.001,0)	0.898826	0.066 (-0.144, 0.277)	0.536326	0.998 (1.633,0.621)	0.805146	1.002 (0.992, 1.012)	0.599
M22130	phenyllactate (PLA)	0.009 (0,0.017)	0.0510921	0.047 (-0.101, 0.195)	0.536788	0.924 (3.959,0.324)	0.522934	0.916 (0.71, 1.182)	0.499
M38768	15-methylpalmitate (isobar with 2-methylpalmitate)	0.003 (-0.009,0.015)	0.59895	0.046 (-0.1, 0.191)	0.538494	1.202 (0.151,9.389)	0.292155	1.004 (0.777, 1.298)	0.974
M15500	carnitine	0.007 (-0.001,0.014)	0.0873653	0.05 (-0.111, 0.211)	0.540376	1.133 (0.125,10.016)	0.263231	0.931 (0.769, 1.129)	0.467
M27447	1-linoleoylglycerol (1-monolinolein)	0.004 (-0.001,0.009)	0.0852164	0.02 (-0.045, 0.086)	0.541342	0.985 (1.646,0.694)	0.82557	1.041 (0.94, 1.152)	0.437
M35159	cysteine-glutathione disulfide	0.001 (-0.006,0.007)	0.834996	-0.012 (-0.052, 0.027)	0.542063	1.274 (0.006,201.696)	0.00779024	0.969 (0.837, 1.123)	0.674
M33961	1-stearoylglycerophosphocholine	-0.002 (-0.013,0.009)	0.77806	-0.019 (-0.082, 0.043)	0.545278	1.322 (0.037,37.328)	0.0773604	0.996 (0.79, 1.255)	0.973
M21047	3-methyl-2-oxobutyrate	-0.009 (-0.023,0.006)	0.229595	-0.04 (-0.171, 0.091)	0.546821	1.362 (0.065,23.201)	0.133873	1.135 (0.835, 1.545)	0.421
M01572	glycerate	0 (-0.014,0.013)	0.954042	-0.04 (-0.169, 0.09)	0.548919	1.135 (0.338,4.354)	0.514561	1.023 (0.776, 1.349)	0.869
M01515	salicylate	0 (0,0.001)	0.356035	-0.28 (-1.207, 0.647)	0.554053	1 (0.937,1.091)	0.968924	0.992 (0.975, 1.01)	0.366
M34732	isovalerate	0.007 (-0.01,0.024)	0.427822	-0.052 (-0.225, 0.121)	0.557617	1.053 (0.846,1.933)	0.832941	1.51 (1.038, 2.195)	0.0312
M15365	glycerol 3-phosphate (G3P)	-0.005 (-0.018,0.009)	0.496987	-0.047 (-0.207, 0.113)	0.564676	1.123 (0.38,3.888)	0.553139	1.24 (0.929, 1.654)	0.142
M01561	alpha-tocopherol	0.008 (-0.003,0.02)	0.165771	0.058 (-0.143, 0.258)	0.573367	1.083 (0.475,2.958)	0.640948	1.045 (0.805, 1.356)	0.743
M00527	lactate	-0.014 (-0.029,0.001)	0.064624	-0.048 (-0.217, 0.121)	0.576729	1.189 (0.256,6.014)	0.420515	1.229 (0.893, 1.691)	0.208
M36802	n-Butyl Oleate	-0.002 (-0.015,0.011)	0.768898	0.023 (-0.057, 0.103)	0.576992	0.646 (118.985,0.012)	0.0191188	0.801 (0.61, 1.052)	0.109
M01123	inosine	0 (-0.002,0.001)	0.766466	0.006 (-0.016, 0.029)	0.577218	1.008 (0.545,1.925)	0.747623	1.014 (0.975, 1.055)	0.479
M33084	ADSGEGDFXAEGGGVR	-0.005 (-0.012,0.001)	0.0921419	-0.042 (-0.192, 0.107)	0.577581	1.006 (0.96,1.247)	0.94676	1.026 (0.895, 1.177)	0.711
M12261	taurodeoxycholate	-0.001 (-0.004,0.002)	0.542205	-0.006 (-0.026, 0.015)	0.583229	1.006 (0.805,1.366)	0.892778	0.96 (0.893, 1.032)	0.272
M36134	phenylalanylserine	0.002 (-0.002,0.006)	0.263101	0.023 (-0.06, 0.107)	0.584021	0.968 (3.188,0.352)	0.574033	0.936 (0.86, 1.018)	0.129
M32836	HWESASXX	-0.003 (-0.01,0.004)	0.35887	-0.022 (-0.102, 0.058)	0.587556	0.973 (1.945,0.623)	0.771439	0.949 (0.821, 1.098)	0.484
M35431	2-methylbutyroylcarnitine	-0.002 (-0.012,0.008)	0.678023	0.026 (-0.071, 0.123)	0.600845	0.827 (15.679,0.085)	0.18305	0.799 (0.647, 0.985)	0.0366
M36376	phenylalanylleucine	0.001 (-0.006,0.008)	0.796093	-0.012 (-0.055, 0.032)	0.601416	0.915 (6.195,0.198)	0.379439	0.891 (0.764, 1.041)	0.145
M15335	mannitol	0.002 (-0.002,0.005)	0.34245	0.014 (-0.038, 0.065)	0.601829	1 (1.053,1.042)	0.997775	1.021 (0.954, 1.094)	0.547
M01125	isoleucine	-0.007 (-0.026,0.012)	0.47616	-0.057 (-0.278, 0.163)	0.610644	1.549 (0.06,29.014)	0.114866	1.452 (0.955, 2.209)	0.0808
M35628	1-oleoylglycerophosphoethanolamine	-0.014 (-0.025,-0.003)	0.0144538	-0.093 (-0.452, 0.266)	0.611969	1.353 (0.029,46.991)	0.0597949	1.273 (0.994, 1.629)	0.0552
M34534	laurylcarnitine	-0.002 (-0.009,0.004)	0.454629	-0.042 (-0.204, 0.121)	0.615798	0.918 (6.485,0.186)	0.365066	0.952 (0.783, 1.158)	0.626
M32315	serine	-0.005 (-0.014,0.005)	0.335064	-0.033 (-0.162, 0.096)	0.615852	0.946 (2.58,0.505)	0.677509	1.009 (0.818, 1.244)	0.935
M32452	propionylcarnitine	0.008 (0.001,0.015)	0.034736	0.038 (-0.111, 0.187)	0.61993	0.977 (1.702,0.725)	0.827595	0.97 (0.822, 1.146)	0.728
M33587	eicosenoate (20:1n9 or 11)	0.003 (-0.005,0.011)	0.519568	0.02 (-0.068, 0.109)	0.650739	1.089 (0.26,4.829)	0.456316	1.092 (0.915, 1.303)	0.326
M32675	C-glycosyltryptophan	0.015 (-0.002,0.033)	0.0827098	0.036 (-0.12, 0.192)	0.652301	1.082 (0.69,2.389)	0.751424	0.943 (0.652, 1.363)	0.752
M34400	1,7-dimethylurate	0 (-0.006,0.005)	0.896754	-0.135 (-0.725, 0.455)	0.653578	1.052 (0.3,3.892)	0.513041	1.002 (0.893, 1.125)	0.976
M20675	1,5-anhydroglucitol (1,5-AG)	-0.001 (-0.007,0.004)	0.601917	0.014 (-0.047, 0.075)	0.654498	0.917 (10.598,0.109)	0.243389	0.841 (0.733, 0.965)	0.0128
M35322	hydroquinone sulfate	-0.003 (-0.005,-0.001)	0.0099688	0.264 (-0.899, 1.427)	0.656188	1.008 (0.626,1.706)	0.79813	1.014 (0.949, 1.084)	0.694
M35189	nonanoylcarnitine	-0.001 (-0.004,0.002)	0.411286	0.005 (-0.017, 0.027)	0.656494	1.069 (0.043,25.492)	0.10283	1.105 (1.022, 1.195)	0.0127
M11438	phosphate	0.022 (0.002,0.042)	0.0299324	0.05 (-0.173, 0.273)	0.65868	0.991 (1.423,1.257)	0.974732	0.777 (0.501, 1.206)	0.26
M12067	undecanoate (11:0)	-0.005 (-0.018,0.009)	0.491164	-0.019 (-0.103, 0.066)	0.662288	0.965 (1.733,0.854)	0.856631	1.117 (0.834, 1.496)	0.457
M33955	1-palmitoylglycerophosphocholine	0.008 (-0.005,0.021)	0.251441	0.028 (-0.104, 0.159)	0.679154	0.975 (1.574,0.923)	0.891638	0.88 (0.612, 1.264)	0.488
M34384	stachydrine	0 (-0.005,0.004)	0.901451	-0.006 (-0.032, 0.021)	0.682595	1.003 (0.966,1.172)	0.960656	0.998 (0.925, 1.077)	0.968
M33364	gamma-glutamylthreonine	-0.008 (-0.02,0.004)	0.180834	-0.016 (-0.091, 0.06)	0.686285	0.7 (64.564,0.022)	0.0416612	0.856 (0.655, 1.12)	0.259
M00053	glutamine	0.021 (-0.004,0.046)	0.104973	0.109 (-0.423, 0.641)	0.687613	1.003 (1.417,1.468)	0.992749	0.975 (0.557, 1.708)	0.93
M01493	ornithine	-0.002 (-0.017,0.013)	0.821655	-0.027 (-0.16, 0.106)	0.690685	1.368 (0.072,21.437)	0.14597	1.095 (0.788, 1.522)	0.588
M17945	2-hydroxystearate	0.001 (-0.01,0.013)	0.857483	0.021 (-0.084, 0.125)	0.700879	1.05 (0.66,2.11)	0.767001	1.117 (0.868, 1.439)	0.387
M02734	gamma-glutamyltyrosine	-0.006 (-0.016,0.003)	0.171318	-0.024 (-0.145, 0.098)	0.701699	1.098 (0.292,4.485)	0.485623	0.988 (0.807, 1.209)	0.905
M01284	threonine	-0.005 (-0.017,0.006)	0.369177	-0.053 (-0.332, 0.226)	0.711048	0.86 (6.591,0.214)	0.382042	0.881 (0.673, 1.152)	0.356
M02137	biliverdin	-0.001 (-0.003,0.002)	0.640492	-0.007 (-0.044, 0.03)	0.711293	1.017 (0.422,2.55)	0.64629	1.047 (0.974, 1.126)	0.212
M35626	1-myristoylglycerophosphocholine	0.007 (-0.003,0.017)	0.16058	0.02 (-0.086, 0.125)	0.713002	0.917 (3.708,0.361)	0.552261	1.022 (0.819, 1.276)	0.843
M34390	7-methylxanthine	-0.005 (-0.011,0.002)	0.153341	-0.114 (-0.742, 0.514)	0.722673	0.906 (8.428,0.143)	0.298747	0.894 (0.793, 1.008)	0.0682
M36808	dimethylarginine (SDMA + ADMA)	0 (-0.013,0.014)	0.941597	0.022 (-0.102, 0.145)	0.727297	0.69 (55.435,0.026)	0.0509853	0.806 (0.605, 1.073)	0.139
M15958	phenylacetate	-0.001 (-0.007,0.006)	0.819283	0.011 (-0.051, 0.073)	0.730401	0.824 (57.575,0.021)	0.0434955	0.931 (0.762, 1.136)	0.478
M18494	taurochenodeoxycholate	0.001 (-0.003,0.004)	0.739656	-0.006 (-0.041, 0.029)	0.740931	1.066 (0.098,11.362)	0.225183	1.045 (0.962, 1.135)	0.298
M00060	leucine	-0.003 (-0.012,0.006)	0.477648	-0.021 (-0.147, 0.105)	0.748922	0.986 (1.397,0.931)	0.917613	0.94 (0.753, 1.173)	0.585
M00059	histidine	-0.005 (-0.037,0.027)	0.745114	-0.046 (-0.328, 0.237)	0.751416	2.884 (0.018,137.29)	0.022989	1.117 (0.604, 2.068)	0.723
M34035	linolenate [alpha or gamma; (18:3n3 or 6)]	-0.006 (-0.019,0.007)	0.34387	-0.012 (-0.085, 0.062)	0.754751	0.906 (3.472,0.415)	0.587703	0.924 (0.711, 1.202)	0.556
M35254	2-oleoylglycerophosphocholine	-0.004 (-0.015,0.008)	0.554493	0.017 (-0.096, 0.13)	0.767223	1.105 (0.375,3.743)	0.557419	1.082 (0.836, 1.402)	0.552
M01604	urate	0.001 (-0.009,0.01)	0.8887	-0.026 (-0.202, 0.15)	0.775983	1.06 (0.498,2.643)	0.670187	1.146 (0.878, 1.496)	0.318
M32319	trans-4-hydroxyproline	0.005 (-0.005,0.015)	0.321116	0.02 (-0.117, 0.157)	0.778438	0.797 (26.425,0.05)	0.109993	0.886 (0.713, 1.101)	0.274
M01558	4-acetamidobutanoate	0 (-0.008,0.009)	0.956543	-0.017 (-0.133, 0.1)	0.779647	1.45 (0.003,492.254)	0.00192489	1.483 (1.131, 1.943)	0.0044
M34404	1,3,7-trimethylurate	-0.002 (-0.004,0.001)	0.164176	0.095 (-0.606, 0.795)	0.790947	1.014 (0.478,2.243)	0.69318	1.028 (0.975, 1.084)	0.307
M33443	valerate	-0.001 (-0.013,0.011)	0.824712	-0.014 (-0.119, 0.092)	0.800237	0.657 (134.383,0.011)	0.0158826	0.792 (0.607, 1.034)	0.087
M32445	3-methylxanthine	0 (-0.005,0.004)	0.856999	0.031 (-0.208, 0.27)	0.802015	1.111 (0.056,20.444)	0.132582	1.093 (0.979, 1.22)	0.111
M34389	1-methylxanthine	0.002 (-0.003,0.007)	0.404971	0.149 (-1.018, 1.316)	0.802229	0.88 (43.532,0.026)	0.0586439	0.85 (0.755, 0.956)	0.00655
M15140	kynurenine	-0.001 (-0.009,0.008)	0.852787	0.01 (-0.068, 0.087)	0.807088	1.312 (0.015,83.022)	0.028427	1.21 (0.946, 1.55)	0.128
M35635	3-(3-hydroxyphenyl)propionate	0.001 (-0.002,0.004)	0.521986	-0.003 (-0.031, 0.024)	0.814653	0.902 (127.295,0.009)	0.0142324	0.977 (0.923, 1.034)	0.437
M36099	4-ethylphenylsulfate	0.001 (-0.004,0.007)	0.647225	0.077 (-0.573, 0.727)	0.816207	1.067 (0.208,5.606)	0.400919	1.087 (0.977, 1.208)	0.123
M34407	isovalerylcarnitine	-0.003 (-0.007,0.002)	0.256042	-0.021 (-0.205, 0.163)	0.822637	0.961 (3.44,0.332)	0.550929	0.979 (0.865, 1.108)	0.743
M34214	1-arachidonoylglycerophosphoinositol	-0.001 (-0.008,0.006)	0.732095	0.016 (-0.13, 0.162)	0.826905	1.276 (0.01,121.181)	0.0165872	1.195 (1.008, 1.417)	0.0395
M22189	palmitoylcarnitine	0.002 (-0.008,0.012)	0.683441	0.013 (-0.102, 0.128)	0.827105	0.95 (2.305,0.582)	0.725319	0.921 (0.741, 1.145)	0.46
M32586	bilirubin (E,E)	0 (-0.003,0.002)	0.807718	-0.006 (-0.059, 0.047)	0.827523	1.023 (0.305,3.525)	0.532545	1.028 (0.96, 1.101)	0.438
M33871	1-eicosadienoylglycerophosphocholine	0.008 (0.001,0.015)	0.0299769	0.014 (-0.114, 0.143)	0.828005	0.971 (1.934,0.637)	0.776836	1.041 (0.883, 1.227)	0.633
M01670	urea	-0.009 (-0.023,0.006)	0.241742	-0.017 (-0.169, 0.136)	0.829939	0.986 (1.406,1.077)	0.945796	1.004 (0.731, 1.379)	0.982
M37202	4-androsten-3beta,17beta-diol disulfate 1	-0.001 (-0.003,0.002)	0.645038	0.004 (-0.033, 0.041)	0.830217	1.009 (0.615,1.741)	0.79072	1 (0.943, 1.061)	0.992
M18474	estrone 3-sulfate	0 (-0.002,0.002)	0.757073	-0.002 (-0.022, 0.018)	0.832956	1.006 (0.711,1.496)	0.849627	0.999 (0.953, 1.047)	0.96
M01769	cortisone	-0.004 (-0.014,0.007)	0.487072	-0.012 (-0.125, 0.101)	0.834315	1.246 (0.064,21.17)	0.138408	1.208 (0.978, 1.493)	0.0782
M01494	5-oxoproline	0.003 (-0.007,0.013)	0.532105	-0.009 (-0.103, 0.085)	0.84641	1.019 (0.904,1.484)	0.899492	0.936 (0.737, 1.189)	0.588
M00606	uridine	0.005 (-0.012,0.021)	0.569392	0.013 (-0.119, 0.145)	0.848526	1.327 (0.119,13.431)	0.227992	1.074 (0.753, 1.531)	0.697
M15753	hippurate	0 (-0.007,0.006)	0.970404	0.125 (-1.171, 1.421)	0.849765	1.213 (0.019,63.559)	0.0383742	1.107 (0.928, 1.321)	0.261
M33178	2-methoxyacetaminophen sulfate	0 (0,0)	0.0754335	-0.005 (-0.063, 0.053)	0.855611	1.001 (0.612,1.646)	0.800646	1.001 (0.995, 1.007)	0.583
M36756	leucylleucine	0.004 (-0.004,0.011)	0.351632	-0.008 (-0.095, 0.079)	0.859823	1.075 (0.304,4.083)	0.507728	1.172 (0.99, 1.388)	0.0652
M00553	cotinine	0.001 (-0.001,0.002)	0.311279	-0.054 (-0.663, 0.554)	0.860934	1.015 (0.192,5.397)	0.394661	1.007 (0.982, 1.033)	0.613
M33957	1-heptadecanoylglycerophosphocholine	-0.003 (-0.012,0.007)	0.592768	0.01 (-0.098, 0.117)	0.861658	1.067 (0.459,2.876)	0.639724	1.067 (0.862, 1.321)	0.551
M27722	erythrose	-0.004 (-0.014,0.006)	0.399887	-0.011 (-0.142, 0.119)	0.867873	1.038 (0.703,1.906)	0.799098	0.914 (0.652, 1.28)	0.601
M37253	2-hydroxyglutarate	0.003 (-0.005,0.012)	0.4782	0.007 (-0.074, 0.087)	0.872963	1.002 (1.089,1.172)	0.985192	1.001 (0.833, 1.204)	0.99
M32328	hexanoylcarnitine	0.001 (-0.003,0.006)	0.520666	0.004 (-0.045, 0.053)	0.87367	0.954 (4.735,0.239)	0.446167	1.004 (0.898, 1.123)	0.937
M34395	1-methylurate	-0.005 (-0.009,-0.001)	0.0165507	-0.023 (-0.312, 0.266)	0.874525	1.072 (0.102,10.964)	0.233235	0.943 (0.792, 1.122)	0.502
M35439	glutaroyl carnitine	0.001 (-0.004,0.007)	0.603275	0.006 (-0.074, 0.087)	0.876736	1.003 (1.008,1.167)	0.970103	1.012 (0.895, 1.145)	0.849
M02342	serotonin (5HT)	-0.005 (-0.014,0.003)	0.215642	-0.007 (-0.101, 0.086)	0.877091	0.897 (6.552,0.195)	0.369597	1.064 (0.894, 1.267)	0.489
M32412	butyrylcarnitine	0 (-0.001,0.002)	0.580001	-0.002 (-0.023, 0.02)	0.881685	0.983 (5.847,0.178)	0.372794	0.988 (0.946, 1.032)	0.581
M33936	octanoylcarnitine	0.001 (-0.003,0.004)	0.778268	0.004 (-0.05, 0.058)	0.888006	0.973 (2.821,0.395)	0.616139	1.058 (0.961, 1.164)	0.253
M35305	1-palmitoylglycerophosphoinositol	0.002 (-0.005,0.01)	0.562723	0.006 (-0.076, 0.087)	0.890447	0.911 (6.261,0.197)	0.37788	0.969 (0.823, 1.14)	0.702
M33939	N-acetylthreonine	-0.001 (-0.015,0.012)	0.872316	-0.009 (-0.161, 0.142)	0.90533	1.089 (0.517,2.855)	0.663023	1.061 (0.792, 1.421)	0.69
M20699	erythritol	0.002 (-0.006,0.01)	0.633545	0.01 (-0.183, 0.204)	0.91565	1.162 (0.087,14.476)	0.191933	1.067 (0.936, 1.217)	0.337
M37097	tryptophan betaine	0 (-0.002,0.002)	0.880857	-0.002 (-0.042, 0.037)	0.91586	1.035 (0.139,7.693)	0.305809	1.004 (0.947, 1.065)	0.887
M31787	3-carboxy-4-methyl-5-propyl-2-furanpropanoate (CMPF)	-0.001 (-0.005,0.002)	0.411647	-0.003 (-0.062, 0.056)	0.916973	1.031 (0.303,3.636)	0.526239	1.014 (0.918, 1.121)	0.789
M32672	pyroglutamine	0 (-0.006,0.006)	0.923029	-0.006 (-0.113, 0.101)	0.917093	1.009 (0.876,1.352)	0.911878	1.023 (0.908, 1.153)	0.71
M00542	3-hydroxybutyrate (BHBA)	0.001 (-0.002,0.004)	0.422046	-0.002 (-0.041, 0.037)	0.926706	1.113 (0.009,117.586)	0.0159677	1.05 (0.981, 1.125)	0.161
M32322	glutamate	0.004 (-0.013,0.022)	0.623205	-0.005 (-0.115, 0.105)	0.928487	0.682 (24.294,0.069)	0.134339	0.783 (0.529, 1.158)	0.22
M35527	4-hydroxyhippurate	-0.004 (-0.01,0.002)	0.235471	0.002 (-0.051, 0.056)	0.928544	0.884 (15.737,0.076)	0.173871	0.936 (0.819, 1.07)	0.335
M32497	10-undecenoate (11:1n1)	0.001 (-0.003,0.005)	0.559007	0.002 (-0.05, 0.054)	0.930709	1.046 (0.244,4.618)	0.453224	0.981 (0.891, 1.08)	0.705
M32504	docosapentaenoate (n3 DPA; 22:5n3)	-0.004 (-0.012,0.004)	0.320549	-0.006 (-0.161, 0.149)	0.940295	0.888 (8.391,0.15)	0.304772	0.898 (0.728, 1.107)	0.315
M27531	hyodeoxycholate	-0.002 (-0.006,0.001)	0.13616	-0.001 (-0.038, 0.035)	0.942486	1.012 (0.637,1.726)	0.799206	1.022 (0.953, 1.097)	0.549
M00569	caffeine	-0.001 (-0.004,0.002)	0.566404	0.047 (-1.329, 1.423)	0.946354	1.019 (0.415,2.606)	0.639487	1.039 (0.977, 1.104)	0.215
M01508	pantothenate	-0.006 (-0.014,0.002)	0.134626	-0.003 (-0.08, 0.075)	0.946808	1.105 (0.205,6.13)	0.38637	0.994 (0.837, 1.181)	0.946
M01712	cortisol	-0.006 (-0.015,0.003)	0.192437	-0.004 (-0.11, 0.103)	0.948429	1.185 (0.085,15.182)	0.186041	1.115 (0.856, 1.453)	0.42
M18335	quinate	0.001 (-0.005,0.007)	0.762997	-0.008 (-0.256, 0.24)	0.952651	0.983 (1.595,0.749)	0.847165	0.978 (0.868, 1.102)	0.719
M33009	homostachydrine	-0.002 (-0.009,0.005)	0.627774	-0.001 (-0.046, 0.043)	0.9529	0.995 (1.216,1.01)	0.962336	0.892 (0.763, 1.044)	0.154
M33173	2-hydroxyacetaminophen sulfate	0 (0,0)	0.318912	0.005 (-0.155, 0.164)	0.95331	1.002 (0.357,2.826)	0.597586	1.001 (0.995, 1.007)	0.834
M34106	bilirubin (E,Z or Z,E)	-0.002 (-0.006,0.002)	0.250081	0.001 (-0.042, 0.045)	0.956131	1.046 (0.222,5.051)	0.425126	1.018 (0.93, 1.114)	0.689
M01365	myristate (14:0)	0.003 (-0.006,0.012)	0.476705	-0.004 (-0.168, 0.159)	0.958596	0.848 (15.049,0.085)	0.187017	0.975 (0.811, 1.173)	0.793
M32492	caprylate (8:0)	-0.002 (-0.009,0.006)	0.650709	-0.002 (-0.079, 0.075)	0.959331	0.958 (2.455,0.503)	0.685769	0.995 (0.847, 1.168)	0.951
M33510	N1-methyl-3-pyridone-4-carboxamide	0.002 (-0.005,0.01)	0.552737	0.002 (-0.074, 0.077)	0.968438	0.885 (10.535,0.117)	0.251368	0.961 (0.815, 1.133)	0.631
M15990	glycerophosphorylcholine (GPC)	0 (-0.005,0.005)	0.873065	0 (-0.047, 0.046)	0.985803	1.146 (0.025,45.35)	0.0561672	1.102 (0.987, 1.23)	0.0838
M34365	3-(cystein-S-yl)acetaminophen	0 (0,0.001)	0.164263	0 (-0.052, 0.053)	0.988432	1.019 (0.007,148.729)	0.0108228	1.009 (0.997, 1.021)	0.112
M33384	salicyluric glucuronide	0.001 (-0.001,0.002)	0.385192	-0.003 (-0.743, 0.738)	0.994583	0.999 (1.079,0.964)	0.977133	0.987 (0.958, 1.017)	0.383
M27718	creatine	-0.004 (-0.01,0.003)	0.237232	0 (-0.095, 0.095)	0.99461	1.016 (0.785,1.537)	0.863831	0.983 (0.844, 1.146)	0.828
M35160	oleoylcarnitine	-0.002 (-0.013,0.009)	0.73043	0.001 (-0.296, 0.297)	0.995972	1.039 (0.722,1.891)	0.806062	1.012 (0.816, 1.256)	0.914
M35320	catechol sulfate	0.002 (-0.007,0.011)	0.651441	0.001 (-0.998, 1)	0.998759	0.885 (7.652,0.168)	0.329894	1.092 (0.912, 1.308)	0.341
M01107	allantoin	-0.003 (-0.009,0.002)	0.260311	0 (-0.058, 0.058)	0.999496	0.98 (1.78,0.66)	0.800172	1.03 (0.911, 1.166)	0.637
Note: eBMD: estimated bone mass density; GRS: genetic risk score; MR: Mendelian randomization; IVW: Inverse-variance weighted; CI: Confidence interval.

## Sheet: Table S4
Table S4. Functional and integrative analysis of identified metabolites
Traits	Pathways	Metabolites included	p	Database
FN-BMD	D-Glutamine and D-glutamate metabolism	Glutamate	0.004	KEGG
FA-BMD	Arginine biosynthesis	N-Acetylornithine; Ornithine	0.011	KEGG
FN-BMD	Glycine, serine and threonine metabolism	Choline; Glycine; Creatine	0.015	KEGG
FN-BMD	Arginine biosynthesis	Glutamate; N-Acetylornithine	0.021	KEGG
FA-BMD	Galactose metabolism	Glycerol; D-Mannose	0.039	KEGG
FN-BMD	Aminoacyl-tRNA biosynthesis	Glycine; L-Leucine; Glutamate	0.042	KEGG
LS-BMD	Phosphatidylethanolamine Biosynthesis	Choline, L-Serine	0.043	SMPDB
Fracture	Biotin metabolism	L-Lysine	0.059	KEGG
FN-BMD	Alanine Metabolism	Glycine; Glutamate	0.062	SMPDB
TB-BMD	Arginine and proline metabolism	Creatine; L-Proline	0.065	KEGG
Fracture	Biotin Metabolism	L-Lysine	0.068	SMPDB
FA-BMD	Glycerolipid Metabolism	Glycerol; Palmitic acid	0.069	SMPDB
FN-BMD	Glutathione metabolism	Glycine; Glutamate	0.076	KEGG
FN-BMD	Porphyrin and chlorophyll metabolism	Glycine; Glutamate	0.085	KEGG
FN-BMD	Glutathione Metabolism	Glycine; Glutamate	0.091	SMPDB
FA-BMD	Valine, leucine and isoleucine biosynthesis	L-Leucine	0.091	KEGG
LS-BMD	Galactose metabolism	D-Mannose, myo-Inositol	0.092	KEGG
FN-BMD	Glyoxylate and dicarboxylate metabolism	Glycine; Glutamate	0.095	KEGG
FN-BMD	Nitrogen metabolism	Glutamate	0.095	KEGG

## Sheet: Table S5
Table S5. Causal effect of three additional metabolites identified in MR analysis.
Metabolite	Outcomes	Estimate (95%CI)	P value
epiandrosterone sulfate	eBMD (GRS)	0.004 (0.001, 0.006)	0.00177411
	eBMD (MR)	0.070 (0.040, 0.100)	4.38544e-06
	LS-BMD (MR)	0.124 (0.022, 0.226)	0.0172965
	FA-BMD (MR)	0.194 (0.019, 0.369)	0.0300297
	FN-BMD (MR)	0.100 (0.013, 0.188)	0.0236004
	TB-BMD (MR)	0.099 (0.040, 0.157)	0.000907839
	Fracture (GRS)	0.951 (0.888, 1.020)	0.15799
	Fracture (MR)	0.900 (0.841, 0.963)	0.00221737
N-acetylornithine	eBMD (GRS)	-0.001 (-0.003, 0.000)	0.0788518
	eBMD (MR)	-0.038 (-0.057, -0.018)	0.00017202
	LS-BMD (MR)	-0.078 (-0.147, -0.010)	0.0250783
	FA-BMD (MR)	-0.204 (-0.326, -0.082)	0.00109093
	FN-BMD (MR)	-0.080 (-0.139, -0.021)	0.00766038
	TB-BMD (MR)	-0.029 (-0.073, 0.015)	0.193895
	Fracture (GRS)	0.970 (0.926, 1.015)	0.189367
	Fracture (MR)	0.976 (0.927, 1.027)	0.343259
androsterone sulfate	eBMD (GRS)	0.003 (0.001, 0.004)	0.00169297
	eBMD (MR)	0.043 (0.020, 0.065)	0.000243574
	LS-BMD (MR)	0.097 (0.035, 0.158)	0.00208123
	FA-BMD (MR)	0.098 (-0.036, 0.233)	0.151495
	FN-BMD (MR)	0.102 (0.049, 0.155)	0.000166523
	TB-BMD (MR)	0.054 (0.015, 0.092)	0.00651155
	Fracture (GRS)	0.961 (0.920, 1.005)	0.0808154
	Fracture (MR)	0.925 (0.885, 0.968)	0.000748384

## Sheet: Table S6
Table S6. MR analysis of all metabolites identified in MR analysis.
Traits	metabolites.ID	Metabolites	Status	Pathway	Super pathway	Platform	PVE	F (min)	Cochran’s Q		snp	IVW (Fixed)		IVW (Random)		Weighted median		Max likelihood		MR-Egger (slope)		MR-Egger (intercept)
									Estimate	p		Estimate (95%CI)	p	Estimate (95%CI)	p	Estimate (95%CI)	p	Estimate (95%CI)	p	Estimate (95%CI)	p	Estimate (95%CI)	p
eBMD	M00053	glutamine	Known	Glutamate metabolism	Amino acid	LC/MS pos	0.0305	20.2448	79.4187	1.80966e-14	8	0.109 (-0.049, 0.267)	0.175613	0.109 (-0.423, 0.641)	0.687613	-0.043 (-0.291, 0.204)	0.730889	0.139 (-0.485, 0.763)	0.662006	-0.391 (-1.554, 0.772)	0.44227	0.006 (-0.005, 0.017)	0.255072
eBMD	M00054	tryptophan	Known	Tryptophan metabolism	Amino acid	LC/MS pos	0.570798	18.9433	1149.07	2.09469e-138	187	-0.133 (-0.189, -0.078)	2.85937e-06	-0.133 (-0.272, 0.005)	0.0596759	-0.1 (-0.216, 0.016)	0.0914702	-0.135 (-0.294, 0.024)	0.0949353	-0.231 (-0.679, 0.217)	0.310179	0.001 (-0.002, 0.003)	0.651177
eBMD	M00059	histidine	Known	Histidine metabolism	Amino acid	LC/MS neg	0.0247215	19.719	15.8956	0.0143256	7	-0.046 (-0.219, 0.128)	0.606136	-0.046 (-0.328, 0.237)	0.751416	-0.037 (-0.287, 0.212)	0.770094	-0.046 (-0.339, 0.247)	0.756499	-0.11 (-0.732, 0.512)	0.667186	0.001 (-0.006, 0.008)	0.740389
eBMD	M00060	leucine	Known	Valine, leucine and isoleucine metabolism	Amino acid	LC/MS pos	0.60898	17.6355	968.841	3.84486e-101	201	-0.021 (-0.078, 0.037)	0.481159	-0.021 (-0.147, 0.105)	0.748922	0.034 (-0.065, 0.134)	0.496464	-0.021 (-0.163, 0.121)	0.772262	-0.048 (-0.743, 0.647)	0.891528	0 (-0.003, 0.003)	0.936719
eBMD	M00063	cholesterol	Known	Sterol, Steroid	Lipid	GC/MS	0.136931	18.4347	169.686	4.56988e-16	47	-0.044 (-0.107, 0.019)	0.17009	-0.044 (-0.165, 0.077)	0.47504	-0.011 (-0.122, 0.099)	0.841004	-0.043 (-0.173, 0.086)	0.512823	-0.175 (-0.473, 0.122)	0.24119	0.002 (-0.002, 0.005)	0.332862
eBMD	M00064	phenylalanine	Known	Phenylalanine & tyrosine metabolism	Amino acid	LC/MS pos	0.0156746	20.0497	11.9368	0.0178277	5	-0.159 (-0.394, 0.076)	0.183921	-0.159 (-0.565, 0.247)	0.441775	0.045 (-0.318, 0.407)	0.809713	-0.177 (-0.607, 0.253)	0.420493	-0.34 (-1.66, 0.981)	0.473151	0.002 (-0.011, 0.015)	0.638454
eBMD	M00513	creatinine	Known	Creatine metabolism	Amino acid	LC/MS pos	0.0722444	19.0782	94.0482	3.05037e-10	25	0.066 (-0.032, 0.165)	0.188219	0.066 (-0.129, 0.262)	0.506227	0.108 (-0.043, 0.259)	0.160176	0.069 (-0.138, 0.275)	0.513982	0.048 (-0.42, 0.515)	0.834693	0 (-0.004, 0.004)	0.927416
eBMD	M00527	lactate	Known	Glycolysis, gluconeogenesis, pyruvate metabolism	Carbohydrate	GC/MS	0.0335591	19.7086	36.5963	0.000134619	12	-0.048 (-0.141, 0.044)	0.308633	-0.048 (-0.217, 0.121)	0.576729	-0.084 (-0.24, 0.071)	0.289182	-0.047 (-0.227, 0.133)	0.606594	-0.38 (-0.956, 0.196)	0.172091	0.005 (-0.003, 0.014)	0.204709
eBMD	M00542	3-hydroxybutyrate (BHBA)	Known	Ketone bodies	Lipid	GC/MS	0.0275459	19.876	36.9207	2.71893e-05	10	-0.002 (-0.021, 0.017)	0.852196	-0.002 (-0.041, 0.037)	0.926706	-0.006 (-0.032, 0.021)	0.683041	-0.002 (-0.043, 0.039)	0.922014	-0.037 (-0.092, 0.019)	0.166915	0.004 (-0.001, 0.009)	0.0743264
eBMD	M00553	cotinine	Known	Tobacco metabolite	Xenobiotics	LC/MS pos	0.0515109	19.5918	26.3998	0.0674781	18	0.001 (-0.006, 0.008)	0.790067	0.001 (-0.008, 0.01)	0.830833	-0.001 (-0.012, 0.01)	0.871087	0.001 (-0.008, 0.011)	0.822229	0.004 (-0.012, 0.02)	0.598231	-0.001 (-0.004, 0.002)	0.608904
eBMD	M00569	caffeine	Known	Xanthine metabolism	Xenobiotics	LC/MS pos	0.0398112	19.7713	54.1564	1.10529e-07	12	-0.022 (-0.04, -0.005)	0.0113953	-0.022 (-0.061, 0.016)	0.254128	-0.005 (-0.036, 0.026)	0.73504	-0.028 (-0.072, 0.016)	0.212328	-0.067 (-0.212, 0.077)	0.32489	0.003 (-0.007, 0.014)	0.485184
eBMD	M00575	arabinose	Known	Nucleotide sugars, pentose metabolism	Carbohydrate	GC/MS	0.0166322	19.8799	2.87833	0.718737	6	-0.059 (-0.114, -0.004)	0.0357874	-0.059 (-0.114, -0.004)	0.0357874	-0.037 (-0.11, 0.036)	0.318589	-0.061 (-0.119, -0.003)	0.0395181	-0.028 (-0.127, 0.071)	0.555769	-0.002 (-0.007, 0.003)	0.425882
eBMD	M00577	fructose	Known	Fructose, mannose, galactose, starch, and sucrose metabolism	Carbohydrate	GC/MS	0.0110518	19.5091	0.899181	0.825625	4	-0.049 (-0.158, 0.06)	0.380723	-0.049 (-0.158, 0.06)	0.380723	-0.03 (-0.162, 0.102)	0.655676	-0.049 (-0.16, 0.061)	0.381111	-0.006 (-0.409, 0.397)	0.967476	-0.001 (-0.012, 0.009)	0.754895
eBMD	M00584	mannose	Known	Fructose, mannose, galactose, starch, and sucrose metabolism	Carbohydrate	GC/MS	0.120097	19.4587	44.469	0.00672654	25	0.039 (-0.007, 0.085)	0.0955745	0.039 (-0.023, 0.101)	0.22079	0.093 (0.024, 0.162)	0.00852907	0.041 (-0.024, 0.106)	0.21326	0.078 (-0.055, 0.212)	0.237467	-0.001 (-0.004, 0.002)	0.48884
eBMD	M00599	pyruvate	Known	Glycolysis, gluconeogenesis, pyruvate metabolism	Carbohydrate	GC/MS	0.0414924	19.632	32.5267	0.0033695	15	-0.069 (-0.121, -0.018)	0.0080914	-0.069 (-0.148, 0.009)	0.0823163	-0.091 (-0.174, -0.009)	0.0299426	-0.073 (-0.151, 0.006)	0.0706904	-0.139 (-0.381, 0.102)	0.235148	0.002 (-0.004, 0.008)	0.514126
eBMD	M00606	uridine	Known	Pyrimidine metabolism, uracil containing	Nucleotide	LC/MS neg	0.0627823	19.861	29.8822	0.0386081	19	0.013 (-0.09, 0.116)	0.805609	0.013 (-0.119, 0.145)	0.848526	0.015 (-0.144, 0.173)	0.855681	0.014 (-0.123, 0.151)	0.844045	0.187 (-0.218, 0.592)	0.343617	-0.002 (-0.007, 0.002)	0.346051
eBMD	M01105	linoleate (18:2n6)	Known	Essential fatty acid	Lipid	LC/MS neg	0.0505144	19.502	58.5935	1.79001e-06	18	0.073 (-0.005, 0.151)	0.0658826	0.073 (-0.072, 0.218)	0.321841	0.029 (-0.092, 0.15)	0.63784	0.077 (-0.08, 0.233)	0.33658	-0.33 (-0.866, 0.206)	0.209941	0.006 (-0.002, 0.013)	0.116197
eBMD	M01107	allantoin	Known	Purine metabolism, urate metabolism	Nucleotide	GC/MS	0.04411	19.3088	40.221	0.000419936	16	0 (-0.036, 0.036)	0.999174	0 (-0.058, 0.058)	0.999496	-0.023 (-0.079, 0.033)	0.41537	0 (-0.061, 0.061)	0.999519	0.009 (-0.113, 0.131)	0.881928	0 (-0.004, 0.003)	0.859402
eBMD	M01110	arachidonate (20:4n6)	Known	Long chain fatty acid	Lipid	LC/MS neg	0.120327	19.748	108.852	8.94324e-13	25	-0.197 (-0.248, -0.147)	2.32196e-14	-0.197 (-0.305, -0.089)	0.000339179	-0.293 (-0.377, -0.208)	1.26186e-11	-0.196 (-0.313, -0.079)	0.0010254	-0.268 (-0.464, -0.072)	0.00959513	0.002 (-0.002, 0.005)	0.369916
eBMD	M01114	deoxycholate	Known	Bile acid metabolism	Lipid	LC/MS neg	0.0431682	19.6685	36.3208	0.00158875	16	0.034 (0.01, 0.059)	0.00616535	0.034 (-0.004, 0.073)	0.0783912	0.056 (0.018, 0.095)	0.00412077	0.037 (-0.004, 0.078)	0.0743882	0.031 (-0.068, 0.13)	0.515682	0 (-0.005, 0.005)	0.933766
eBMD	M01121	margarate (17:0)	Known	Long chain fatty acid	Lipid	LC/MS neg	0.0273798	20.3547	130.835	4.20645e-25	8	-0.225 (-0.305, -0.145)	3.27543e-08	-0.225 (-0.57, 0.12)	0.201176	-0.01 (-0.139, 0.118)	0.874657	-0.457 (-1.006, 0.093)	0.103576	-0.845 (-2.199, 0.509)	0.177721	0.015 (-0.016, 0.045)	0.283406
eBMD	M01123	inosine	Known	Purine metabolism, (hypo)xanthine, inosine containing	Nucleotide	LC/MS neg	0.037477	19.8439	38.8538	2.6929e-05	11	0.006 (-0.005, 0.018)	0.271848	0.006 (-0.016, 0.029)	0.577218	0.002 (-0.013, 0.017)	0.837154	0.007 (-0.019, 0.034)	0.58666	-0.006 (-0.041, 0.028)	0.683236	0.002 (-0.002, 0.007)	0.252606
eBMD	M01125	isoleucine	Known	Valine, leucine and isoleucine metabolism	Amino acid	LC/MS pos	0.0441093	18.773	50.5454	9.80403e-06	16	-0.057 (-0.177, 0.063)	0.349973	-0.057 (-0.278, 0.163)	0.610644	0.037 (-0.15, 0.223)	0.699708	-0.065 (-0.306, 0.177)	0.601208	0.156 (-0.422, 0.734)	0.571323	-0.003 (-0.009, 0.004)	0.397194
eBMD	M01284	threonine	Known	Glycine, serine and threonine metabolism	Amino acid	LC/MS pos	0.0496849	19.0047	240.819	1.55669e-41	18	-0.053 (-0.127, 0.021)	0.163233	-0.053 (-0.332, 0.226)	0.711048	0.028 (-0.098, 0.155)	0.662844	-0.066 (-0.476, 0.344)	0.752634	0.667 (-0.374, 1.708)	0.193233	-0.011 (-0.026, 0.004)	0.146427
eBMD	M01299	tyrosine	Known	Phenylalanine & tyrosine metabolism	Amino acid	LC/MS pos	0.100482	18.773	103.641	1.73613e-09	33	-0.063 (-0.143, 0.017)	0.123713	-0.063 (-0.207, 0.081)	0.392348	0.009 (-0.141, 0.159)	0.905083	-0.062 (-0.216, 0.093)	0.435298	-0.538 (-1.11, 0.034)	0.0644977	0.005 (-0.001, 0.01)	0.0899436
eBMD	M01301	lysine	Known	Lysine metabolism	Amino acid	LC/MS pos	0.0744196	19.748	91.1645	4.5287e-10	24	-0.146 (-0.251, -0.04)	0.00675812	-0.146 (-0.356, 0.064)	0.173685	-0.074 (-0.265, 0.116)	0.443986	-0.142 (-0.379, 0.095)	0.240519	0.659 (-0.428, 1.746)	0.221976	-0.008 (-0.018, 0.003)	0.131628
eBMD	M01302	methionine	Known	Cysteine, methionine, SAM, taurine metabolism	Amino acid	LC/MS neg	0.0547898	18.5929	45.8483	0.000520732	20	-0.087 (-0.225, 0.051)	0.218159	-0.087 (-0.302, 0.128)	0.427932	-0.138 (-0.35, 0.075)	0.204216	-0.084 (-0.31, 0.142)	0.465051	-0.256 (-1.11, 0.597)	0.53597	0.001 (-0.006, 0.009)	0.669482
eBMD	M01303	malate	Known	Krebs cycle	Energy	GC/MS	0.04439	19.6685	43.186	7.99972e-05	15	-0.184 (-0.247, -0.12)	1.681e-08	-0.184 (-0.296, -0.072)	0.00131648	-0.205 (-0.313, -0.098)	0.000188832	-0.196 (-0.321, -0.071)	0.00206821	-0.103 (-0.341, 0.135)	0.367974	-0.002 (-0.006, 0.003)	0.404544
eBMD	M01336	palmitate (16:0)	Known	Long chain fatty acid	Lipid	LC/MS neg	0.081415	19.4669	196.52	1.13799e-27	28	-0.07 (-0.147, 0.007)	0.0760524	-0.07 (-0.277, 0.138)	0.510809	0.047 (-0.076, 0.17)	0.455006	-0.069 (-0.318, 0.18)	0.586685	-0.32 (-0.977, 0.337)	0.325737	0.003 (-0.004, 0.009)	0.413396
eBMD	M01356	nonadecanoate (19:0)	Known	Long chain fatty acid	Lipid	LC/MS neg	0.0450541	19.946	186.361	1.23523e-31	16	-0.089 (-0.145, -0.033)	0.00198983	-0.089 (-0.287, 0.11)	0.380407	-0.069 (-0.156, 0.019)	0.123789	-0.134 (-0.413, 0.145)	0.348015	-0.106 (-0.532, 0.32)	0.602505	0 (-0.009, 0.01)	0.921466
eBMD	M01358	stearate (18:0)	Known	Long chain fatty acid	Lipid	LC/MS neg	0.12044	19.946	320.414	6.6017e-46	40	-0.103 (-0.164, -0.042)	0.00100668	-0.103 (-0.279, 0.073)	0.251238	0.005 (-0.098, 0.108)	0.919726	-0.148 (-0.366, 0.07)	0.183631	-0.236 (-0.692, 0.22)	0.300914	0.002 (-0.003, 0.007)	0.522473
eBMD	M01359	oleate (18:1n9)	Known	Long chain fatty acid	Lipid	LC/MS neg	0.0589161	19.3551	39.1724	0.00634577	21	-0.056 (-0.13, 0.019)	0.141499	-0.056 (-0.16, 0.048)	0.293472	-0.101 (-0.216, 0.014)	0.0848648	-0.055 (-0.164, 0.053)	0.318514	-0.086 (-0.486, 0.313)	0.655705	0 (-0.005, 0.006)	0.868762
eBMD	M01361	pentadecanoate (15:0)	Known	Long chain fatty acid	Lipid	GC/MS	0.0473543	19.8253	47.4054	5.88657e-05	17	0.045 (-0.029, 0.12)	0.231789	0.045 (-0.083, 0.173)	0.48725	0.086 (-0.032, 0.203)	0.151675	0.046 (-0.089, 0.182)	0.500963	0.502 (0.031, 0.974)	0.0381856	-0.007 (-0.014, 0)	0.0487112
eBMD	M01365	myristate (14:0)	Known	Long chain fatty acid	Lipid	LC/MS neg	0.0660602	19.4269	209.782	4.30554e-32	24	-0.004 (-0.059, 0.05)	0.875412	-0.004 (-0.168, 0.159)	0.958596	0.034 (-0.048, 0.117)	0.417202	-0.006 (-0.199, 0.187)	0.95206	-0.003 (-0.353, 0.347)	0.987321	0 (-0.006, 0.006)	0.991202
eBMD	M01444	pipecolate	Known	Lysine metabolism	Amino acid	LC/MS pos	0.0394006	19.7974	22.7261	0.0450835	14	0.02 (-0.028, 0.069)	0.413409	0.02 (-0.044, 0.085)	0.536175	0.023 (-0.051, 0.097)	0.549083	0.023 (-0.044, 0.089)	0.505519	-0.019 (-0.217, 0.179)	0.836292	0.001 (-0.004, 0.006)	0.647127
eBMD	M01493	ornithine	Known	Urea cycle; arginine-, proline-, metabolism	Amino acid	LC/MS pos	0.031125	19.3551	20.4016	0.0256749	11	-0.027 (-0.12, 0.066)	0.569782	-0.027 (-0.16, 0.106)	0.690685	0.02 (-0.12, 0.16)	0.777978	-0.029 (-0.168, 0.109)	0.678751	0.202 (-0.268, 0.671)	0.356017	-0.004 (-0.011, 0.003)	0.274328
eBMD	M01494	5-oxoproline	Known	Glutathione metabolism	Amino acid	LC/MS pos	0.129003	19.4351	43.6273	0.00582996	24	-0.009 (-0.078, 0.059)	0.789642	-0.009 (-0.103, 0.085)	0.84641	-0.055 (-0.151, 0.04)	0.25627	-0.01 (-0.106, 0.087)	0.845481	-0.092 (-0.257, 0.072)	0.255825	0.002 (-0.001, 0.004)	0.204186
eBMD	M01508	pantothenate	Known	Pantothenate and CoA metabolism	Cofactors and vitamins	LC/MS pos	0.0711641	18.773	58.4281	0.000106111	25	-0.003 (-0.052, 0.047)	0.917093	-0.003 (-0.08, 0.075)	0.946808	-0.024 (-0.111, 0.064)	0.593248	-0.003 (-0.086, 0.08)	0.943537	0.02 (-0.162, 0.201)	0.825633	0 (-0.004, 0.003)	0.778138
eBMD	M01515	salicylate	Known	Drug	Xenobiotics	GC/MS	0.0525826	19.8096	50.4897	6.36286e-05	19	0.002 (-0.003, 0.007)	0.389154	0.002 (-0.006, 0.01)	0.607127	0.001 (-0.006, 0.008)	0.82158	0.002 (-0.006, 0.01)	0.605371	0.001 (-0.011, 0.012)	0.91044	0.001 (-0.003, 0.004)	0.689931
eBMD	M01558	4-acetamidobutanoate	Known	Guanidino and acetamido metabolism	Amino acid	LC/MS pos	0.14009	18.773	144.258	2.7324e-14	39	-0.017 (-0.076, 0.043)	0.58567	-0.017 (-0.133, 0.1)	0.779647	0.021 (-0.078, 0.121)	0.671795	-0.017 (-0.141, 0.107)	0.787326	0.009 (-0.27, 0.288)	0.946363	0 (-0.003, 0.003)	0.835176
eBMD	M01561	alpha-tocopherol	Known	Tocopherol metabolism	Cofactors and vitamins	GC/MS	0.0254179	19.974	59.8973	4.88239e-10	9	0.058 (-0.016, 0.131)	0.123368	0.058 (-0.143, 0.258)	0.573367	0.022 (-0.087, 0.13)	0.692905	0.079 (-0.163, 0.322)	0.522383	-0.068 (-0.644, 0.508)	0.788043	0.004 (-0.011, 0.018)	0.583504
eBMD	M01564	citrate	Known	Krebs cycle	Energy	GC/MS	0.136087	18.773	232.108	2.15613e-27	45	0.051 (-0.009, 0.111)	0.0929382	0.051 (-0.086, 0.189)	0.464472	-0.013 (-0.108, 0.082)	0.784463	0.062 (-0.092, 0.217)	0.429919	0.066 (-0.342, 0.473)	0.746332	0 (-0.004, 0.004)	0.939513
eBMD	M01572	glycerate	Known	Glycolysis, gluconeogenesis, pyruvate metabolism	Carbohydrate	GC/MS	0.0431854	19.5586	35.9137	0.00181919	16	-0.04 (-0.123, 0.044)	0.353697	-0.04 (-0.169, 0.09)	0.548919	-0.046 (-0.172, 0.079)	0.468618	-0.038 (-0.174, 0.099)	0.586866	-0.155 (-0.619, 0.309)	0.48536	0.002 (-0.005, 0.009)	0.58304
eBMD	M01573	guanosine	Known	Purine metabolism, guanine containing	Nucleotide	LC/MS pos	0.0327745	19.681	13.3598	0.270463	12	0.049 (0.019, 0.079)	0.00121728	0.049 (0.016, 0.082)	0.00333284	0.044 (0.002, 0.086)	0.0406959	0.051 (0.018, 0.085)	0.00287667	0.031 (-0.077, 0.138)	0.538918	0.001 (-0.004, 0.006)	0.69571
eBMD	M01585	N-acetylalanine	Known	Alanine and aspartate metabolism	Amino acid	LC/MS neg	0.0618686	19.2574	90.8242	1.16284e-10	22	-0.118 (-0.243, 0.006)	0.0617467	-0.118 (-0.377, 0.14)	0.369037	-0.076 (-0.278, 0.126)	0.45973	-0.114 (-0.398, 0.171)	0.433402	-0.632 (-5.427, 4.162)	0.786005	0.004 (-0.035, 0.043)	0.824985
eBMD	M01604	urate	Known	Purine metabolism, urate metabolism	Nucleotide	LC/MS neg	0.136746	18.773	132.813	4.79026e-17	25	-0.026 (-0.1, 0.049)	0.503241	-0.026 (-0.202, 0.15)	0.775983	0.006 (-0.103, 0.116)	0.910415	-0.025 (-0.211, 0.16)	0.789448	0.137 (-0.258, 0.532)	0.47943	-0.002 (-0.007, 0.003)	0.343835
eBMD	M01605	ursodeoxycholate	Known	Bile acid metabolism	Lipid	LC/MS neg	0.0271602	19.6949	22.6137	0.00712477	10	-0.022 (-0.049, 0.006)	0.121917	-0.022 (-0.065, 0.022)	0.329161	-0.017 (-0.059, 0.025)	0.42608	-0.024 (-0.072, 0.023)	0.321052	0.064 (-0.059, 0.188)	0.26203	-0.005 (-0.011, 0.002)	0.1205
eBMD	M01638	arginine	Known	Urea cycle; arginine-, proline-, metabolism	Amino acid	LC/MS neg	0.0545824	19.2786	92.6033	1.14305e-11	20	0.058 (-0.01, 0.126)	0.0972957	0.058 (-0.093, 0.208)	0.452615	0.061 (-0.063, 0.186)	0.335499	0.059 (-0.111, 0.228)	0.495434	-0.146 (-0.668, 0.375)	0.56296	0.003 (-0.004, 0.01)	0.398716
eBMD	M01640	ascorbate (Vitamin C)	Known	Ascorbate and aldarate metabolism	Cofactors and vitamins	GC/MS	0.0372784	19.7323	9.32226	0.675187	13	-0.016 (-0.029, -0.004)	0.0109444	-0.016 (-0.029, -0.004)	0.0109444	-0.02 (-0.04, -0.001)	0.0427107	-0.016 (-0.029, -0.003)	0.0134735	-0.027 (-0.048, -0.006)	0.0105587	0.001 (-0.001, 0.004)	0.191711
eBMD	M01644	heptanoate (7:0)	Known	Medium chain fatty acid	Lipid	LC/MS neg	0.0948324	19.0782	53.1897	0.0107275	33	-0.048 (-0.112, 0.015)	0.137644	-0.048 (-0.131, 0.034)	0.249512	-0.066 (-0.164, 0.032)	0.187917	-0.047 (-0.132, 0.037)	0.270438	-0.118 (-0.376, 0.141)	0.359344	0.001 (-0.002, 0.004)	0.564679
eBMD	M01645	laurate (12:0)	Known	Medium chain fatty acid	Lipid	LC/MS neg	0.110552	19.2574	74.1683	0.000402023	39	-0.027 (-0.087, 0.033)	0.374305	-0.027 (-0.111, 0.057)	0.524821	-0.041 (-0.137, 0.055)	0.404335	-0.026 (-0.113, 0.06)	0.553945	-0.114 (-0.321, 0.093)	0.271913	0.001 (-0.001, 0.003)	0.355708
eBMD	M01649	valine	Known	Valine, leucine and isoleucine metabolism	Amino acid	LC/MS pos	0.0173003	21.0016	9.87394	0.0426055	5	-0.168 (-0.409, 0.073)	0.171192	-0.168 (-0.547, 0.21)	0.383782	-0.324 (-0.657, 0.009)	0.0568842	-0.18 (-0.564, 0.204)	0.359182	-0.729 (-1.608, 0.151)	0.0778213	0.005 (-0.002, 0.012)	0.103344
eBMD	M01670	urea	Known	Urea cycle; arginine-, proline-, metabolism	Amino acid	GC/MS	0.0354883	19.5586	34.6958	0.000523491	13	-0.017 (-0.106, 0.073)	0.714956	-0.017 (-0.169, 0.136)	0.829939	0.056 (-0.083, 0.196)	0.428501	-0.018 (-0.182, 0.146)	0.832466	0.247 (-0.23, 0.723)	0.279237	-0.004 (-0.011, 0.003)	0.221273
eBMD	M01712	cortisol	Known	Sterol, Steroid	Lipid	LC/MS pos	0.0363265	19.0365	44.723	1.14937e-05	13	-0.004 (-0.058, 0.051)	0.90063	-0.004 (-0.11, 0.103)	0.948429	-0.085 (-0.168, -0.002)	0.0437988	-0.004 (-0.12, 0.113)	0.947773	-0.175 (-0.397, 0.046)	0.109487	0.005 (-0.001, 0.01)	0.0770319
eBMD	M01769	cortisone	Known	Sterol, Steroid	Lipid	LC/MS pos	0.0987212	19.9811	104.432	2.4098e-09	34	-0.012 (-0.075, 0.051)	0.709817	-0.012 (-0.125, 0.101)	0.834315	-0.039 (-0.152, 0.073)	0.494305	-0.014 (-0.134, 0.106)	0.823285	-0.07 (-0.31, 0.17)	0.555578	0.001 (-0.002, 0.003)	0.574399
eBMD	M01898	proline	Known	Urea cycle; arginine-, proline-, metabolism	Amino acid	LC/MS pos	0.172168	19.2574	148.939	9.30304e-15	40	0.082 (0.035, 0.128)	0.000520213	0.082 (-0.008, 0.172)	0.0757798	0.217 (0.136, 0.299)	1.78533e-07	0.095 (-0.005, 0.196)	0.062592	0.194 (0.033, 0.355)	0.0192901	-0.002 (-0.004, 0)	0.0942648
eBMD	M02132	citrulline	Known	Urea cycle; arginine-, proline-, metabolism	Amino acid	LC/MS pos	0.122259	18.773	563.68	4.69519e-93	42	-0.22 (-0.288, -0.153)	1.47273e-10	-0.22 (-0.47, 0.03)	0.083941	-0.118 (-0.235, 0)	0.0492533	-0.402 (-0.85, 0.046)	0.0787895	-0.135 (-1.134, 0.864)	0.785915	-0.001 (-0.01, 0.009)	0.859451
eBMD	M02137	biliverdin	Known	Hemoglobin and porphyrin metabolism	Cofactors and vitamins	LC/MS neg	0.223148	19.8023	101.471	1.08604e-09	31	-0.007 (-0.027, 0.013)	0.496064	-0.007 (-0.044, 0.03)	0.711293	-0.002 (-0.033, 0.028)	0.879845	-0.007 (-0.046, 0.031)	0.709421	-0.03 (-0.102, 0.043)	0.407022	0.001 (-0.002, 0.004)	0.451228
eBMD	M02342	serotonin (5HT)	Known	Tryptophan metabolism	Amino acid	LC/MS pos	0.0363745	19.3018	38.3288	0.000135661	13	-0.007 (-0.06, 0.045)	0.782238	-0.007 (-0.101, 0.086)	0.877091	-0.06 (-0.141, 0.02)	0.141296	-0.008 (-0.107, 0.092)	0.880178	-0.114 (-0.332, 0.105)	0.27716	0.003 (-0.002, 0.008)	0.251065
eBMD	M02730	gamma-glutamylglutamine	Known	gamma-glutamyl	Peptide	LC/MS pos	0.0719471	19.4351	46.6314	0.00105248	22	0.06 (-0.01, 0.131)	0.0932616	0.06 (-0.045, 0.166)	0.260015	0.065 (-0.05, 0.179)	0.270164	0.063 (-0.047, 0.172)	0.261566	-0.159 (-0.414, 0.097)	0.209745	0.003 (0, 0.007)	0.0635191
eBMD	M02734	gamma-glutamyltyrosine	Known	gamma-glutamyl	Peptide	LC/MS pos	0.136902	19.2574	194.274	1.87341e-20	46	-0.024 (-0.082, 0.035)	0.426119	-0.024 (-0.145, 0.098)	0.701699	-0.023 (-0.117, 0.07)	0.62395	-0.024 (-0.155, 0.108)	0.725764	-0.13 (-0.53, 0.271)	0.517151	0.001 (-0.003, 0.005)	0.576909
eBMD	M03127	hypoxanthine	Known	Purine metabolism, (hypo)xanthine, inosine containing	Nucleotide	LC/MS neg	0.0599032	19.6494	34.2835	0.0242697	21	-0.026 (-0.086, 0.035)	0.405243	-0.026 (-0.105, 0.053)	0.524975	-0.022 (-0.114, 0.071)	0.648234	-0.024 (-0.107, 0.058)	0.560542	-0.101 (-0.358, 0.156)	0.419439	0.001 (-0.003, 0.005)	0.521223
eBMD	M03141	betaine	Known	Glycine, serine and threonine metabolism	Amino acid	LC/MS pos	0.109893	19.1795	203.589	1.43221e-28	29	-0.066 (-0.117, -0.015)	0.0110406	-0.066 (-0.203, 0.071)	0.345941	0.019 (-0.078, 0.116)	0.705779	-0.095 (-0.267, 0.077)	0.277632	0.067 (-0.308, 0.443)	0.716344	-0.002 (-0.008, 0.004)	0.437976
eBMD	M03147	xanthine	Known	Purine metabolism, (hypo)xanthine, inosine containing	Nucleotide	LC/MS pos	0.0118114	19.946	1.28084	0.733689	4	0.053 (-0.059, 0.165)	0.355959	0.053 (-0.059, 0.165)	0.355959	0.052 (-0.082, 0.187)	0.445241	0.053 (-0.06, 0.167)	0.357478	0.052 (-0.454, 0.557)	0.725654	0 (-0.016, 0.016)	0.991939
eBMD	M11438	phosphate	Known	Oxidative phosphorylation	Energy	GC/MS	0.0142963	20.2448	12.4189	0.0144933	5	0.05 (-0.076, 0.177)	0.436363	0.05 (-0.173, 0.273)	0.65868	0.177 (-0.015, 0.369)	0.0705319	0.059 (-0.174, 0.291)	0.621571	0.164 (-0.434, 0.761)	0.447425	-0.003 (-0.013, 0.008)	0.490214
eBMD	M12017	3-methoxytyrosine	Known	Phenylalanine & tyrosine metabolism	Amino acid	LC/MS pos	0.0360462	19.0953	25.1856	0.0139673	13	0.064 (0.001, 0.126)	0.0456594	0.064 (-0.027, 0.154)	0.167738	0.005 (-0.093, 0.102)	0.922454	0.069 (-0.028, 0.166)	0.163314	0.002 (-0.226, 0.23)	0.987413	0.001 (-0.003, 0.006)	0.516065
eBMD	M12035	pelargonate (9:0)	Known	Medium chain fatty acid	Lipid	LC/MS neg	0.102194	18.773	160.556	1.15964e-17	37	-0.093 (-0.155, -0.03)	0.00351796	-0.093 (-0.224, 0.039)	0.166992	-0.043 (-0.146, 0.059)	0.407938	-0.092 (-0.235, 0.051)	0.207975	-0.061 (-0.474, 0.353)	0.766812	0 (-0.005, 0.004)	0.869051
eBMD	M12067	undecanoate (11:0)	Known	Medium chain fatty acid	Lipid	LC/MS neg	0.0766383	18.773	36.592	0.0630845	26	-0.019 (-0.103, 0.066)	0.662288	-0.019 (-0.121, 0.083)	0.718094	-0.073 (-0.198, 0.053)	0.255018	-0.02 (-0.124, 0.085)	0.712411	0.002 (-0.205, 0.209)	0.981411	0 (-0.003, 0.002)	0.80547
eBMD	M12129	beta-hydroxyisovalerate	Known	Valine, leucine and isoleucine metabolism	Amino acid	LC/MS neg	0.0701582	19.0953	99.7228	1.5718e-11	24	-0.067 (-0.119, -0.015)	0.0121962	-0.067 (-0.175, 0.042)	0.228704	-0.003 (-0.087, 0.082)	0.948452	-0.076 (-0.197, 0.045)	0.220478	-0.037 (-0.337, 0.262)	0.798907	-0.001 (-0.006, 0.004)	0.827448
eBMD	M12261	taurodeoxycholate	Known	Bile acid metabolism	Lipid	LC/MS neg	0.0327687	19.5748	6.59892	0.830572	12	-0.006 (-0.026, 0.015)	0.583229	-0.006 (-0.026, 0.015)	0.583229	-0.007 (-0.034, 0.021)	0.637104	-0.006 (-0.027, 0.015)	0.578931	0.031 (-0.036, 0.099)	0.361014	-0.003 (-0.007, 0.002)	0.257008
eBMD	M15122	glycerol	Known	Glycerolipid metabolism	Lipid	GC/MS	0.0488687	19.0953	74.9904	1.31269e-09	17	-0.058 (-0.119, 0.004)	0.0652899	-0.058 (-0.191, 0.075)	0.394534	-0.019 (-0.116, 0.077)	0.694632	-0.062 (-0.206, 0.083)	0.402897	-0.025 (-0.328, 0.278)	0.860758	-0.001 (-0.007, 0.005)	0.796148
eBMD	M15140	kynurenine	Known	Tryptophan metabolism	Amino acid	LC/MS pos	0.134764	18.773	77.4567	0.00034928	41	0.01 (-0.046, 0.065)	0.734011	0.01 (-0.068, 0.087)	0.807088	-0.023 (-0.114, 0.068)	0.61568	0.01 (-0.07, 0.09)	0.801742	-0.06 (-0.225, 0.105)	0.464017	0.001 (-0.001, 0.003)	0.33342
eBMD	M15335	mannitol	Known	Fructose, mannose, galactose, starch, and sucrose metabolism	Carbohydrate	GC/MS	0.0325107	19.9614	72.2119	4.63041e-11	12	0.014 (-0.006, 0.034)	0.181266	0.014 (-0.038, 0.065)	0.601829	0.017 (-0.014, 0.048)	0.274594	0.017 (-0.041, 0.074)	0.571767	0.051 (-0.101, 0.203)	0.472669	-0.003 (-0.013, 0.008)	0.56574
eBMD	M15365	glycerol 3-phosphate (G3P)	Known	Glycerolipid metabolism	Lipid	GC/MS	0.0379102	19.2001	50.6483	2.30691e-06	14	-0.047 (-0.128, 0.034)	0.255643	-0.047 (-0.207, 0.113)	0.564676	-0.046 (-0.172, 0.079)	0.470199	-0.049 (-0.221, 0.122)	0.573257	-0.082 (-0.52, 0.357)	0.691049	0.001 (-0.007, 0.008)	0.851617
eBMD	M15488	acetylphosphate	Known	Oxidative phosphorylation	Energy	GC/MS	0.0447496	18.9433	21.895	0.0807985	15	-0.117 (-0.247, 0.014)	0.0798644	-0.117 (-0.28, 0.047)	0.161352	-0.07 (-0.256, 0.117)	0.464527	-0.118 (-0.285, 0.05)	0.168422	-0.275 (-1.291, 0.741)	0.56846	0.001 (-0.007, 0.01)	0.737231
eBMD	M15500	carnitine	Known	Carnitine metabolism	Lipid	LC/MS pos	0.71394	19.2574	2212.22	0	217	0.05 (0, 0.101)	0.0500718	0.05 (-0.111, 0.211)	0.540376	0.122 (0.032, 0.213)	0.00821899	0.051 (-0.148, 0.25)	0.616624	0.254 (-0.152, 0.661)	0.218204	-0.001 (-0.003, 0.001)	0.281171
eBMD	M15506	choline	Known	Glycerolipid metabolism	Lipid	LC/MS pos	0.0636229	19.1357	209.287	5.34283e-33	22	0.184 (0.063, 0.304)	0.00273749	0.184 (-0.196, 0.563)	0.342641	0.124 (-0.058, 0.305)	0.181253	0.189 (-0.285, 0.662)	0.43493	-0.276 (-1.459, 0.907)	0.631305	0.005 (-0.006, 0.015)	0.398094
eBMD	M15630	N-acetylornithine	Known	Urea cycle; arginine-, proline-, metabolism	Amino acid	LC/MS pos	0.392243	19.5191	43.675	0.00575371	24	-0.038 (-0.052, -0.023)	2.25395e-07	-0.038 (-0.057, -0.018)	0.00017202	-0.043 (-0.061, -0.024)	1.00513e-05	-0.038 (-0.058, -0.018)	0.000175973	-0.058 (-0.087, -0.029)	0.000404777	0.002 (0, 0.004)	0.0605736
eBMD	M15650	N1-methyladenosine	Known	Purine metabolism, adenine containing	Nucleotide	LC/MS pos	0.0229598	19.2199	7.56601	0.372411	8	-0.08 (-0.299, 0.139)	0.471819	-0.08 (-0.308, 0.147)	0.488884	0.049 (-0.235, 0.332)	0.735507	-0.084 (-0.318, 0.15)	0.481918	0.385 (-0.734, 1.504)	0.432321	-0.003 (-0.011, 0.004)	0.333581
eBMD	M15676	3-methyl-2-oxovalerate	Known	Valine, leucine and isoleucine metabolism	Amino acid	LC/MS neg	0.104922	19.2574	103.7	3.12444e-09	34	-0.08 (-0.143, -0.016)	0.0141045	-0.08 (-0.193, 0.033)	0.166153	-0.146 (-0.256, -0.036)	0.00903877	-0.079 (-0.197, 0.039)	0.190455	-0.216 (-0.464, 0.031)	0.0841247	0.002 (-0.001, 0.004)	0.211363
eBMD	M15677	3-methylhistidine	Known	Histidine metabolism	Amino acid	LC/MS neg	0.021472	19.5918	12.1026	0.0972356	8	-0.057 (-0.091, -0.023)	0.000908725	-0.057 (-0.102, -0.013)	0.0116387	-0.045 (-0.092, 0.001)	0.0565192	-0.061 (-0.108, -0.015)	0.00891208	-0.08 (-0.325, 0.166)	0.457262	0.001 (-0.01, 0.013)	0.826597
eBMD	M15749	3-phenylpropionate (hydrocinnamate)	Known	Phenylalanine & tyrosine metabolism	Amino acid	LC/MS neg	0.0474831	19.5838	214.653	8.51576e-37	17	-0.039 (-0.071, -0.008)	0.0151227	-0.039 (-0.155, 0.077)	0.507153	-0.027 (-0.074, 0.02)	0.263369	-0.057 (-0.22, 0.105)	0.488843	0.028 (-0.184, 0.241)	0.78225	-0.003 (-0.011, 0.005)	0.413819
eBMD	M15753	hippurate	Known	Benzoate metabolism	Xenobiotics	LC/MS pos	0.0317716	19.4669	64.2241	1.50752e-09	12	-0.003 (-0.043, 0.037)	0.884379	-0.003 (-0.1, 0.094)	0.95201	0.009 (-0.059, 0.078)	0.788662	-0.004 (-0.116, 0.108)	0.943527	0.077 (-0.231, 0.385)	0.591424	-0.003 (-0.014, 0.008)	0.549622
eBMD	M15778	benzoate	Known	Benzoate metabolism	Xenobiotics	LC/MS neg	0.11042	19.0782	107.731	1.36396e-08	39	-0.067 (-0.134, 0)	0.0492088	-0.067 (-0.18, 0.046)	0.24277	-0.049 (-0.154, 0.056)	0.359141	-0.067 (-0.187, 0.054)	0.278735	0.157 (-0.196, 0.51)	0.373369	-0.003 (-0.006, 0.001)	0.181252
eBMD	M15958	phenylacetate	Known	Phenylalanine & tyrosine metabolism	Amino acid	LC/MS neg	0.024016	19.5463	18.3343	0.0188554	9	0.011 (-0.03, 0.052)	0.601903	0.011 (-0.051, 0.073)	0.730401	-0.022 (-0.084, 0.039)	0.476478	0.012 (-0.056, 0.079)	0.73428	-0.047 (-0.159, 0.065)	0.353586	0.003 (-0.002, 0.008)	0.163964
eBMD	M15990	glycerophosphorylcholine (GPC)	Known	Glycerolipid metabolism	Lipid	LC/MS pos	0.0513066	19.1045	40.3089	0.00189426	19	0 (-0.031, 0.031)	0.978757	0 (-0.047, 0.046)	0.985803	-0.017 (-0.058, 0.024)	0.409071	0 (-0.049, 0.048)	0.986261	-0.009 (-0.08, 0.062)	0.786629	0 (-0.002, 0.003)	0.708846
eBMD	M15996	aspartate	Known	Alanine and aspartate metabolism	Amino acid	GC/MS	0.0140671	19.8521	8.92673	0.0629573	5	0.065 (-0.014, 0.144)	0.106129	0.065 (-0.053, 0.183)	0.279414	0.134 (0.018, 0.25)	0.0231365	0.069 (-0.048, 0.185)	0.248803	0.234 (-0.191, 0.659)	0.178109	-0.006 (-0.019, 0.007)	0.260185
eBMD	M16822	X-04499--3,4-dihydroxybutyrate	Identified	Butanoate metabolism	Amino acid	GC/MS	0.0507047	19.0047	40.2217	0.000722609	17	0.097 (0.022, 0.171)	0.0107364	0.097 (-0.021, 0.215)	0.107607	0.091 (-0.022, 0.205)	0.115442	0.101 (-0.024, 0.225)	0.11219	-0.12 (-0.631, 0.391)	0.624125	0.003 (-0.004, 0.011)	0.364801
eBMD	M17799	ibuprofen	Known	Drug	Xenobiotics	LC/MS neg	0.369706	19.4043	294.588	6.34594e-18	115	0 (-0.006, 0.006)	0.946755	0 (-0.009, 0.009)	0.966862	-0.005 (-0.015, 0.004)	0.259407	0 (-0.009, 0.01)	0.968025	0.01 (-0.016, 0.036)	0.443481	-0.001 (-0.004, 0.002)	0.420647
eBMD	M17805	dihomo-linoleate (20:2n6)	Known	Long chain fatty acid	Lipid	LC/MS neg	0.0265011	19.5314	36.8197	2.83408e-05	10	0.122 (0.058, 0.186)	0.000186743	0.122 (-0.007, 0.252)	0.0647122	0.094 (-0.009, 0.197)	0.0737243	0.138 (-0.004, 0.281)	0.0567343	0.058 (-0.451, 0.566)	0.800709	0.001 (-0.009, 0.012)	0.765915
eBMD	M17945	2-hydroxystearate	Known	Fatty acid, monohydroxy	Lipid	LC/MS neg	0.0896534	19.0782	65.5429	0.000285304	32	0.021 (-0.051, 0.092)	0.576466	0.021 (-0.084, 0.125)	0.700879	0.039 (-0.074, 0.153)	0.498944	0.022 (-0.088, 0.132)	0.693453	0.231 (-0.113, 0.576)	0.180667	-0.002 (-0.006, 0.001)	0.198467
eBMD	M18254	paraxanthine	Known	Xanthine metabolism	Xenobiotics	LC/MS pos	0.0308388	19.7047	7.61908	0.665989	11	0.024 (0, 0.049)	0.054755	0.024 (0, 0.049)	0.054755	0.032 (-0.001, 0.065)	0.0538977	0.024 (-0.001, 0.049)	0.0550558	0.031 (-0.074, 0.135)	0.54434	0 (-0.007, 0.006)	0.895052
eBMD	M18281	2-hydroxyhippurate (salicylurate)	Known	Benzoate metabolism	Xenobiotics	LC/MS neg	0.0328766	19.5602	22.4079	0.0213972	12	0.009 (0.001, 0.018)	0.0333661	0.009 (-0.003, 0.021)	0.136035	0.002 (-0.011, 0.014)	0.811446	0.01 (-0.003, 0.023)	0.13762	0.005 (-0.022, 0.032)	0.682908	0.001 (-0.005, 0.007)	0.70132
eBMD	M18335	quinate	Known	Food component, Plant	Xenobiotics	GC/MS	0.0137845	19.6404	10.9331	0.0273257	5	0.023 (-0.015, 0.061)	0.243011	0.023 (-0.041, 0.086)	0.48008	0.018 (-0.037, 0.073)	0.515085	0.025 (-0.042, 0.091)	0.463456	0.015 (-0.298, 0.328)	0.88753	0 (-0.017, 0.018)	0.938081
eBMD	M18349	indolelactate	Known	Tryptophan metabolism	Amino acid	LC/MS pos	0.05604	19.4203	54.5843	1.48746e-05	19	0.048 (-0.005, 0.102)	0.0755726	0.048 (-0.045, 0.142)	0.307525	0.086 (-0.005, 0.178)	0.0644568	0.052 (-0.045, 0.15)	0.294402	0.128 (-0.058, 0.314)	0.163575	-0.002 (-0.006, 0.002)	0.297898
eBMD	M18357	glycylvaline	Known	Dipeptide	Peptide	LC/MS pos	0.0162243	19.7273	8.56365	0.127786	6	0.017 (-0.023, 0.056)	0.413101	0.017 (-0.035, 0.069)	0.531718	0.021 (-0.031, 0.073)	0.433089	0.018 (-0.036, 0.071)	0.518882	-0.066 (-0.463, 0.331)	0.669558	0.003 (-0.013, 0.02)	0.588341
eBMD	M18369	gamma-glutamylleucine	Known	gamma-glutamyl	Peptide	LC/MS pos	0.0988633	19.4131	163.743	1.49209e-18	36	-0.118 (-0.182, -0.055)	0.000272849	-0.118 (-0.256, 0.02)	0.0924157	-0.099 (-0.205, 0.007)	0.066689	-0.139 (-0.296, 0.018)	0.082543	-0.041 (-0.36, 0.278)	0.797057	-0.001 (-0.004, 0.003)	0.582386
eBMD	M18392	theobromine	Known	Xanthine metabolism	Xenobiotics	LC/MS pos	0.0167155	19.5838	5.44086	0.364474	6	0.038 (-0.011, 0.088)	0.131416	0.038 (-0.014, 0.09)	0.14814	0.046 (-0.019, 0.111)	0.166573	0.04 (-0.013, 0.093)	0.139857	-0.049 (-0.657, 0.56)	0.835212	0.003 (-0.018, 0.024)	0.709378
eBMD	M18394	theophylline	Known	Xanthine metabolism	Xenobiotics	LC/MS neg	0.030188	19.8226	13.7354	0.185408	11	0.035 (0.001, 0.069)	0.0424065	0.035 (-0.005, 0.075)	0.0833283	-0.004 (-0.056, 0.048)	0.888392	0.039 (-0.003, 0.081)	0.0688617	0.025 (-0.067, 0.117)	0.547991	0 (-0.003, 0.004)	0.779553
eBMD	M18467	eicosapentaenoate (EPA; 20:5n3)	Known	Essential fatty acid	Lipid	LC/MS neg	0.0442281	19.748	74.6938	4.19785e-11	13	-0.051 (-0.097, -0.006)	0.0262571	-0.051 (-0.164, 0.062)	0.37305	0.015 (-0.058, 0.087)	0.692103	-0.06 (-0.193, 0.073)	0.375583	-0.05 (-0.33, 0.231)	0.703501	0 (-0.008, 0.008)	0.989545
eBMD	M18474	estrone 3-sulfate	Known	Sterol, Steroid	Lipid	LC/MS neg	0.0311147	19.548	23.92	0.00781561	11	-0.002 (-0.015, 0.011)	0.744274	-0.002 (-0.022, 0.018)	0.832956	0.002 (-0.017, 0.021)	0.854395	-0.002 (-0.023, 0.019)	0.825103	-0.018 (-0.055, 0.019)	0.301968	0.003 (-0.002, 0.008)	0.253595
eBMD	M18476	glycocholate	Known	Bile acid metabolism	Lipid	LC/MS pos	0.0249398	20.0806	13.6097	0.0925221	9	0.013 (-0.011, 0.037)	0.281195	0.013 (-0.018, 0.044)	0.408682	0.021 (-0.01, 0.053)	0.186023	0.013 (-0.018, 0.044)	0.40056	0.026 (-0.027, 0.079)	0.288756	-0.001 (-0.005, 0.002)	0.442081
eBMD	M18477	glycodeoxycholate	Known	Bile acid metabolism	Lipid	LC/MS neg	0.0197596	20.4859	22.6828	0.000909977	7	0.029 (0.01, 0.049)	0.00290344	0.029 (-0.008, 0.067)	0.125643	0.017 (-0.014, 0.047)	0.294331	0.035 (-0.008, 0.078)	0.106105	0.08 (-0.115, 0.275)	0.340504	-0.005 (-0.023, 0.013)	0.520086
eBMD	M18494	taurochenodeoxycholate	Known	Bile acid metabolism	Lipid	LC/MS neg	0.0352221	19.47	28.5973	0.00451977	13	-0.006 (-0.029, 0.017)	0.609778	-0.006 (-0.041, 0.029)	0.740931	-0.028 (-0.063, 0.007)	0.118774	-0.007 (-0.044, 0.031)	0.729646	0.001 (-0.068, 0.07)	0.973166	-0.001 (-0.005, 0.004)	0.78388
eBMD	M18497	taurocholate	Known	Bile acid metabolism	Lipid	LC/MS neg	0.0442637	19.8506	30.8776	0.00912224	16	-0.008 (-0.024, 0.009)	0.371223	-0.008 (-0.031, 0.016)	0.533131	0.001 (-0.023, 0.025)	0.952797	-0.008 (-0.033, 0.017)	0.536126	0.016 (-0.024, 0.056)	0.406809	-0.002 (-0.005, 0.001)	0.13073
eBMD	M19323	docosahexaenoate (DHA; 22:6n3)	Known	Essential fatty acid	Lipid	LC/MS neg	0.0194187	19.9537	24.4784	0.000426323	7	-0.066 (-0.131, -0.002)	0.0437775	-0.066 (-0.196, 0.064)	0.318179	-0.022 (-0.123, 0.078)	0.663949	-0.075 (-0.22, 0.071)	0.312802	0.083 (-0.301, 0.467)	0.602435	-0.005 (-0.016, 0.006)	0.317528
eBMD	M19324	1-stearoylglycerophosphoinositol	Known	Lysolipid	Lipid	LC/MS neg	0.0171752	19.8379	3.13489	0.679198	6	0.034 (-0.015, 0.082)	0.173628	0.034 (-0.015, 0.082)	0.173628	0.046 (-0.017, 0.11)	0.150194	0.034 (-0.015, 0.084)	0.171098	0.046 (-0.054, 0.146)	0.272477	-0.001 (-0.006, 0.004)	0.715609
eBMD	M19934	myo-inositol	linoleat	Inositol metabolism	Lipid	GC/MS	0.118702	18.773	291.098	9.4081e-41	39	0.055 (0.004, 0.106)	0.0352497	0.055 (-0.087, 0.197)	0.446827	0.02 (-0.066, 0.106)	0.649475	0.062 (-0.109, 0.233)	0.479021	-0.029 (-0.31, 0.252)	0.837349	0.001 (-0.002, 0.005)	0.483143
eBMD	M20489	glucose	Known	Glycolysis, gluconeogenesis, pyruvate metabolism	Carbohydrate	GC/MS	0.103435	18.9433	90.0288	9.73887e-07	36	0.066 (-0.002, 0.134)	0.0560743	0.066 (-0.043, 0.175)	0.233579	-0.024 (-0.135, 0.088)	0.675844	0.068 (-0.05, 0.185)	0.259145	-0.021 (-0.232, 0.191)	0.845272	0.001 (-0.001, 0.004)	0.332302
eBMD	M20675	1,5-anhydroglucitol (1,5-AG)	Known	Glycolysis, gluconeogenesis, pyruvate metabolism	Carbohydrate	LC/MS neg	0.142993	19.0953	99.7924	3.13001e-07	40	0.014 (-0.024, 0.052)	0.474075	0.014 (-0.047, 0.075)	0.654498	0.069 (0.006, 0.132)	0.0326194	0.015 (-0.049, 0.08)	0.646392	-0.034 (-0.193, 0.126)	0.672218	0.001 (-0.002, 0.004)	0.514153
eBMD	M20699	erythritol	Known	Sugar, sugar substitute, starch	Xenobiotics	GC/MS	0.0729566	19.2199	44.3759	0.00473585	24	-0.01 (-0.06, 0.04)	0.691978	-0.01 (-0.08, 0.06)	0.775478	-0.027 (-0.107, 0.053)	0.512487	-0.011 (-0.085, 0.063)	0.779662	0.052 (-0.101, 0.205)	0.489593	-0.001 (-0.004, 0.002)	0.347586
eBMD	M21044	2-hydroxybutyrate (AHB)	Known	Cysteine, methionine, SAM, taurine metabolism	Amino acid	GC/MS	0.0457832	19.2657	62.5424	9.17086e-08	16	-0.094 (-0.149, -0.04)	0.000635181	-0.094 (-0.205, 0.016)	0.0943299	-0.064 (-0.155, 0.026)	0.161441	-0.092 (-0.216, 0.033)	0.148541	0.144 (-0.104, 0.392)	0.232546	-0.006 (-0.011, 0)	0.0379535
eBMD	M21047	3-methyl-2-oxobutyrate	Known	Valine, leucine and isoleucine metabolism	Amino acid	LC/MS neg	0.0450232	19.6414	32.323	0.00581661	16	-0.04 (-0.129, 0.049)	0.376436	-0.04 (-0.171, 0.091)	0.546821	-0.07 (-0.216, 0.077)	0.352272	-0.039 (-0.177, 0.099)	0.57817	0.28 (-0.211, 0.771)	0.24145	-0.005 (-0.012, 0.002)	0.166983
eBMD	M21049	1,6-anhydroglucose	Known	Glycolysis, gluconeogenesis, pyruvate metabolism	Carbohydrate	GC/MS	0.0323772	19.6831	29.9439	0.00161705	12	-0.015 (-0.041, 0.011)	0.252826	-0.015 (-0.058, 0.028)	0.48826	-0.024 (-0.061, 0.012)	0.190135	-0.016 (-0.061, 0.028)	0.468339	-0.072 (-0.161, 0.016)	0.098014	0.004 (-0.001, 0.009)	0.124389
eBMD	M21127	1-palmitoylglycerol (1-monopalmitin)	Known	Monoacylglycerol	Lipid	GC/MS	0.0223676	20.0785	15.1953	0.0335758	8	-0.053 (-0.152, 0.046)	0.296027	-0.053 (-0.198, 0.093)	0.478161	-0.074 (-0.217, 0.069)	0.3083	-0.055 (-0.208, 0.098)	0.478764	0.071 (-1.305, 1.447)	0.903432	-0.002 (-0.02, 0.017)	0.831282
eBMD	M21151	saccharin	Known	Food component, Plant	Xenobiotics	LC/MS neg	0.0274195	19.6219	5.94088	0.745821	10	-0.041 (-0.057, -0.024)	8.81201e-07	-0.041 (-0.057, -0.024)	8.81201e-07	-0.042 (-0.067, -0.017)	0.000921633	-0.041 (-0.059, -0.023)	5.98762e-06	-0.031 (-0.059, -0.003)	0.0314066	-0.001 (-0.004, 0.002)	0.414492
eBMD	M21184	1-oleoylglycerol (1-monoolein)	Known	Monoacylglycerol	Lipid	LC/MS pos	0.0438486	20.0167	16.8024	0.266861	15	-0.011 (-0.048, 0.025)	0.5353	-0.011 (-0.051, 0.028)	0.571475	-0.022 (-0.075, 0.03)	0.407652	-0.011 (-0.052, 0.029)	0.582354	0.088 (-0.082, 0.258)	0.282254	-0.003 (-0.009, 0.002)	0.213034
eBMD	M21188	1-stearoylglycerol (1-monostearin)	Known	Monoacylglycerol	Lipid	GC/MS	0.0764672	19.4203	159.721	3.42239e-21	27	0.044 (-0.008, 0.095)	0.0958594	0.044 (-0.084, 0.171)	0.501662	0.031 (-0.058, 0.121)	0.490663	0.049 (-0.096, 0.194)	0.510608	0.134 (-0.213, 0.481)	0.43292	-0.002 (-0.007, 0.004)	0.564146
eBMD	M22030	2-hydroxyisobutyrate	Known	Valine, leucine and isoleucine metabolism	Amino acid	GC/MS	0.0613624	19.5586	151.628	3.58628e-23	19	0.086 (0.021, 0.151)	0.00959503	0.086 (-0.103, 0.275)	0.372176	0.032 (-0.069, 0.132)	0.536118	0.116 (-0.11, 0.342)	0.31376	-0.079 (-0.687, 0.529)	0.788167	0.003 (-0.007, 0.012)	0.551322
eBMD	M22116	4-methyl-2-oxopentanoate	Known	Valine, leucine and isoleucine metabolism	Amino acid	LC/MS neg	0.0367608	19.9002	23.6448	0.0143169	12	-0.064 (-0.155, 0.026)	0.163236	-0.064 (-0.197, 0.068)	0.34161	-0.157 (-0.302, -0.013)	0.0328351	-0.065 (-0.203, 0.074)	0.359171	0.023 (-0.831, 0.877)	0.954143	-0.001 (-0.013, 0.011)	0.82205
eBMD	M22130	phenyllactate (PLA)	Known	Phenylalanine & tyrosine metabolism	Amino acid	LC/MS neg	0.0600738	19.6072	109.568	5.41827e-16	17	0.047 (-0.01, 0.103)	0.106012	0.047 (-0.101, 0.195)	0.536788	-0.037 (-0.13, 0.057)	0.443763	0.05 (-0.115, 0.214)	0.553291	-0.162 (-0.602, 0.277)	0.44329	0.004 (-0.004, 0.013)	0.293648
eBMD	M22138	homocitrulline	Known	Urea cycle; arginine-, proline-, metabolism	Amino acid	LC/MS pos	0.028128	19.6072	295.243	6.27385e-60	8	0.163 (0.106, 0.219)	2.12608e-08	0.163 (-0.207, 0.532)	0.388414	0.07 (-0.043, 0.183)	0.224342	0.405 (-0.113, 0.923)	0.125119	0.838 (-0.357, 2.033)	0.13695	-0.021 (-0.055, 0.014)	0.189189
eBMD	M22175	aspartylphenylalanine	Known	Dipeptide	Peptide	LC/MS pos	0.027093	19.7807	30.164	3.65844e-05	7	0.066 (0.02, 0.111)	0.00475985	0.066 (-0.037, 0.168)	0.208037	0.022 (-0.045, 0.089)	0.524587	0.074 (-0.037, 0.185)	0.190065	-0.03 (-0.346, 0.285)	0.815797	0.004 (-0.008, 0.015)	0.425863
eBMD	M22177	levulinate (4-oxovalerate)	Known	Valine, leucine and isoleucine metabolism	Amino acid	LC/MS pos or neg	0.161782	18.4853	5744.95	0	56	0.156 (0.113, 0.2)	2.21787e-12	0.156 (-0.29, 0.603)	0.492161	-0.054 (-0.133, 0.024)	0.174165	1.082 (0.393, 1.771)	0.00207429	-0.222 (-1.065, 0.62)	0.598921	0.006 (-0.005, 0.016)	0.288509
eBMD	M22189	palmitoylcarnitine	Known	Carnitine metabolism	Lipid	LC/MS pos	0.0267407	19.2001	26.4007	0.000896653	9	0.013 (-0.051, 0.076)	0.691531	0.013 (-0.102, 0.128)	0.827105	-0.066 (-0.168, 0.035)	0.201651	0.015 (-0.11, 0.14)	0.812243	-0.134 (-0.383, 0.114)	0.241683	0.004 (-0.002, 0.01)	0.147732
eBMD	M22842	cholate	Known	Bile acid metabolism	Lipid	LC/MS neg	0.0212853	19.8255	16.3115	0.0224178	8	-0.031 (-0.052, -0.009)	0.00538006	-0.031 (-0.064, 0.002)	0.0682506	-0.036 (-0.071, -0.001)	0.0455039	-0.036 (-0.072, 0.001)	0.0565388	0.016 (-0.069, 0.101)	0.6581	-0.004 (-0.01, 0.002)	0.183006
eBMD	M27447	1-linoleoylglycerol (1-monolinolein)	Known	Monoacylglycerol	Lipid	LC/MS neg	0.042975	19.5822	72.998	5.50098e-10	15	0.02 (-0.008, 0.049)	0.163107	0.02 (-0.045, 0.086)	0.541342	-0.013 (-0.058, 0.032)	0.568781	0.024 (-0.049, 0.097)	0.523811	0.032 (-0.172, 0.235)	0.742719	0 (-0.009, 0.008)	0.901081
eBMD	M27513	indoleacetate	Known	Tryptophan metabolism	Amino acid	LC/MS pos	0.0596069	19.2923	35.3596	0.0182704	21	-0.042 (-0.09, 0.006)	0.0880365	-0.042 (-0.106, 0.022)	0.199518	-0.021 (-0.1, 0.058)	0.603683	-0.041 (-0.108, 0.026)	0.231076	-0.004 (-0.124, 0.116)	0.941028	-0.001 (-0.004, 0.002)	0.432436
eBMD	M27531	hyodeoxycholate	Known	Bile acid metabolism	Lipid	LC/MS neg	0.0509457	19.748	55.3819	5.94908e-06	18	-0.001 (-0.021, 0.019)	0.896395	-0.001 (-0.038, 0.035)	0.942486	-0.012 (-0.044, 0.019)	0.442003	-0.001 (-0.04, 0.037)	0.93918	-0.017 (-0.09, 0.057)	0.639316	0.001 (-0.003, 0.005)	0.607705
eBMD	M27672	3-indoxyl sulfate	Known	Tryptophan metabolism	Amino acid	LC/MS neg	0.0138707	20.3736	28.9225	8.10611e-06	5	0.147 (0.087, 0.208)	2.12027e-06	0.147 (-0.016, 0.311)	0.0778417	0.098 (-0.006, 0.202)	0.0659696	0.184 (-0.033, 0.402)	0.097142	0.155 (-0.927, 1.237)	0.679116	0 (-0.033, 0.032)	0.982716
eBMD	M27710	N-acetylglycine	Known	Glycine, serine and threonine metabolism	Amino acid	GC/MS	0.108938	19.4351	47.3084	0.000853402	22	-0.023 (-0.047, 0.001)	0.0590038	-0.023 (-0.059, 0.013)	0.208392	-0.055 (-0.091, -0.019)	0.0029322	-0.023 (-0.061, 0.015)	0.233511	-0.019 (-0.097, 0.06)	0.624226	0 (-0.003, 0.003)	0.895406
eBMD	M27716	bilirubin (Z,Z)	Known	Hemoglobin and porphyrin metabolism	Cofactors and vitamins	LC/MS neg	0.168768	19.5348	60.628	3.07732e-06	20	-0.011 (-0.026, 0.004)	0.149954	-0.011 (-0.039, 0.016)	0.420269	-0.004 (-0.025, 0.017)	0.695136	-0.012 (-0.04, 0.016)	0.418189	-0.026 (-0.081, 0.03)	0.3435	0.001 (-0.003, 0.005)	0.524362
eBMD	M27718	creatine	Known	Creatine metabolism	Amino acid	LC/MS pos	0.040147	19.7894	48.5612	4.90099e-07	11	0 (-0.043, 0.043)	0.988123	0 (-0.095, 0.095)	0.99461	-0.016 (-0.096, 0.064)	0.702917	0 (-0.103, 0.103)	0.9945	-0.1 (-0.386, 0.187)	0.451666	0.003 (-0.006, 0.013)	0.416847
eBMD	M27722	erythrose	Known	Fructose, mannose, galactose, starch, and sucrose metabolism	Carbohydrate	GC/MS	0.0185556	19.694	26.1918	0.000205046	7	-0.011 (-0.074, 0.051)	0.728153	-0.011 (-0.142, 0.119)	0.867873	0.038 (-0.047, 0.123)	0.382066	-0.013 (-0.156, 0.13)	0.859589	0.138 (-0.241, 0.517)	0.39218	-0.005 (-0.016, 0.006)	0.310816
eBMD	M27728	glycerol 2-phosphate	Known	Chemical	Xenobiotics	GC/MS	0.0804615	19.0144	338.219	5.79636e-55	29	0.016 (-0.027, 0.058)	0.468695	0.016 (-0.132, 0.163)	0.834848	0.021 (-0.052, 0.095)	0.56575	0.02 (-0.172, 0.211)	0.840352	-0.056 (-0.362, 0.249)	0.707833	0.002 (-0.004, 0.007)	0.577595
eBMD	M27738	threonate	Known	Ascorbate and aldarate metabolism	Cofactors and vitamins	GC/MS	0.0428899	19.4942	35.553	0.00204993	16	-0.024 (-0.067, 0.019)	0.274229	-0.024 (-0.09, 0.042)	0.477584	0.014 (-0.043, 0.07)	0.639136	-0.025 (-0.094, 0.044)	0.478369	0.007 (-0.124, 0.137)	0.914084	-0.001 (-0.005, 0.003)	0.548517
eBMD	M31453	cysteine	Known	Cysteine, methionine, SAM, taurine metabolism	Amino acid	GC/MS	0.0463232	19.6219	31.8688	0.0104002	17	0.032 (-0.023, 0.087)	0.253979	0.032 (-0.046, 0.109)	0.418929	0.072 (-0.011, 0.156)	0.0886157	0.034 (-0.045, 0.113)	0.400266	0.106 (-0.017, 0.23)	0.0871315	-0.002 (-0.005, 0.001)	0.114449
eBMD	M31522	pyroglutamylglycine	Known	Dipeptide	Peptide	LC/MS neg	0.00819112	19.7974	2.42705	0.297147	3	-0.021 (-0.065, 0.023)	0.344817	-0.021 (-0.07, 0.027)	0.391135	-0.028 (-0.085, 0.03)	0.346047	-0.022 (-0.068, 0.023)	0.339451	-0.114 (-1.167, 0.939)	0.400058	0.007 (-0.066, 0.079)	0.451625
eBMD	M31536	N-(2-furoyl)glycine	Known	Food component, Plant	Xenobiotics	LC/MS pos	0.0797907	19.6205	49.7037	0.00492285	28	-0.003 (-0.009, 0.003)	0.357122	-0.003 (-0.011, 0.005)	0.497323	0.001 (-0.008, 0.009)	0.907864	-0.003 (-0.012, 0.006)	0.513028	0.003 (-0.01, 0.016)	0.672491	-0.001 (-0.004, 0.001)	0.254388
eBMD	M31548	DSGEGDFXAEGGGVR	Known	Fibrinogen cleavage peptide	Peptide	LC/MS pos	0.0295283	19.8958	14.2949	0.15996	11	-0.011 (-0.045, 0.023)	0.532916	-0.011 (-0.052, 0.03)	0.60199	0.01 (-0.039, 0.058)	0.695072	-0.012 (-0.054, 0.031)	0.591895	0 (-0.14, 0.14)	0.99963	0 (-0.006, 0.005)	0.854873
eBMD	M31555	pyridoxate	Known	Vitamin B6 metabolism	Cofactors and vitamins	LC/MS neg	0.0349619	19.5756	27.3705	0.00683166	13	0.025 (-0.016, 0.066)	0.225735	0.025 (-0.036, 0.087)	0.422479	-0.003 (-0.064, 0.057)	0.914042	0.028 (-0.038, 0.093)	0.408024	-0.005 (-0.129, 0.12)	0.936154	0.001 (-0.003, 0.006)	0.534527
eBMD	M31591	androsterone sulfate	Known	Sterol, Steroid	Lipid	LC/MS neg	0.192633	19.4246	81.4604	6.72459e-08	26	0.043 (0.03, 0.055)	3.52446e-11	0.043 (0.02, 0.065)	0.000243574	0.063 (0.045, 0.081)	6.07771e-12	0.043 (0.02, 0.067)	0.000315429	0.064 (0.031, 0.097)	0.00057997	-0.002 (-0.005, 0)	0.0811122
eBMD	M31787	3-carboxy-4-methyl-5-propyl-2-furanpropanoate (CMPF)	Known	Fatty acid, dicarboxylate	Lipid	LC/MS neg	0.0419121	19.9002	99.7121	1.8864e-15	14	-0.003 (-0.024, 0.018)	0.7728	-0.003 (-0.062, 0.056)	0.916973	0.017 (-0.013, 0.048)	0.267932	-0.004 (-0.07, 0.063)	0.913838	0.062 (-0.134, 0.258)	0.503855	-0.004 (-0.015, 0.007)	0.456655
eBMD	M32197	3-(4-hydroxyphenyl)lactate	Known	Phenylalanine & tyrosine metabolism	Amino acid	LC/MS neg	0.0635538	19.7162	78.8559	1.25302e-08	22	-0.124 (-0.178, -0.07)	7.08233e-06	-0.124 (-0.228, -0.019)	0.0204663	-0.034 (-0.124, 0.056)	0.461087	-0.139 (-0.26, -0.018)	0.0247367	0.074 (-0.132, 0.279)	0.463048	-0.005 (-0.009, 0)	0.0319391
eBMD	M32198	acetylcarnitine	Known	Carnitine metabolism	Lipid	LC/MS pos	0.0655216	19.0953	63.4159	5.67484e-07	19	0.062 (-0.001, 0.125)	0.0550581	0.062 (-0.057, 0.18)	0.306748	0.042 (-0.062, 0.146)	0.432876	0.069 (-0.061, 0.2)	0.298456	0.101 (-0.218, 0.421)	0.512471	-0.001 (-0.007, 0.005)	0.777522
eBMD	M32315	serine	Known	Glycine, serine and threonine metabolism	Amino acid	GC/MS	0.122837	18.773	160.121	6.3458e-18	36	-0.033 (-0.093, 0.027)	0.283197	-0.033 (-0.162, 0.096)	0.615852	-0.074 (-0.174, 0.027)	0.151214	-0.032 (-0.173, 0.109)	0.652855	0.017 (-0.389, 0.423)	0.932671	-0.001 (-0.005, 0.004)	0.792324
eBMD	M32319	trans-4-hydroxyproline	Known	Urea cycle; arginine-, proline-, metabolism	Amino acid	GC/MS	0.0154708	18.9294	25.3232	0.000120672	6	0.02 (-0.041, 0.081)	0.526613	0.02 (-0.117, 0.157)	0.778438	0.017 (-0.076, 0.111)	0.715981	0.023 (-0.127, 0.173)	0.760573	-0.146 (-0.564, 0.273)	0.387992	0.005 (-0.006, 0.017)	0.287943
eBMD	M32322	glutamate	Known	Glutamate metabolism	Amino acid	GC/MS	0.0122437	20.1165	2.69028	0.441881	4	-0.005 (-0.115, 0.105)	0.928487	-0.005 (-0.115, 0.105)	0.928487	-0.041 (-0.176, 0.095)	0.556899	-0.005 (-0.117, 0.107)	0.927379	-0.581 (-3.614, 2.451)	0.496098	0.01 (-0.042, 0.062)	0.498168
eBMD	M32328	hexanoylcarnitine	Known	Carnitine metabolism	Lipid	LC/MS pos	0.154116	19.7055	54.1142	0.00015851	23	0.004 (-0.027, 0.035)	0.803078	0.004 (-0.045, 0.053)	0.87367	-0.022 (-0.067, 0.024)	0.352308	0.004 (-0.046, 0.054)	0.871408	-0.017 (-0.113, 0.078)	0.710252	0.001 (-0.002, 0.004)	0.584755
eBMD	M32338	glycine	Known	Glycine, serine and threonine metabolism	Amino acid	GC/MS	0.232519	19.0047	67.7149	0.000512326	35	-0.057 (-0.089, -0.026)	0.00039539	-0.057 (-0.102, -0.013)	0.012051	-0.075 (-0.122, -0.027)	0.00200358	-0.057 (-0.103, -0.011)	0.0141971	-0.088 (-0.171, -0.005)	0.0377235	0.001 (-0.001, 0.003)	0.368113
eBMD	M32339	alanine	Known	Alanine and aspartate metabolism	Amino acid	GC/MS	0.106229	19.2574	141.676	8.81124e-15	36	-0.112 (-0.183, -0.041)	0.00191444	-0.112 (-0.255, 0.03)	0.122978	-0.044 (-0.157, 0.068)	0.440855	-0.11 (-0.265, 0.044)	0.161346	-0.052 (-0.728, 0.623)	0.876093	-0.001 (-0.007, 0.006)	0.854123
eBMD	M32346	glycochenodeoxycholate	Known	Bile acid metabolism	Lipid	LC/MS neg	0.0369854	19.5257	23.5062	0.0237232	13	0.011 (-0.012, 0.033)	0.348516	0.011 (-0.021, 0.042)	0.502973	0.028 (-0.005, 0.062)	0.0999258	0.012 (-0.021, 0.044)	0.485405	0.024 (-0.053, 0.101)	0.502216	-0.001 (-0.005, 0.003)	0.669295
eBMD	M32348	2-aminobutyrate	Known	Butanoate metabolism	Amino acid	LC/MS pos	0.117999	18.773	152.333	2.56828e-15	40	0.053 (-0.01, 0.117)	0.0967813	0.053 (-0.071, 0.178)	0.400759	0.034 (-0.072, 0.14)	0.527408	0.055 (-0.081, 0.19)	0.42761	0.037 (-0.34, 0.415)	0.842883	0 (-0.004, 0.004)	0.926344
eBMD	M32379	scyllo-inositol	Known	Inositol metabolism	Lipid	GC/MS	0.0399044	19.6072	26.1699	0.00351825	11	0.033 (-0.018, 0.085)	0.206572	0.033 (-0.051, 0.117)	0.434942	0.093 (0.007, 0.179)	0.0336984	0.036 (-0.052, 0.123)	0.42312	0.139 (-0.07, 0.349)	0.166323	-0.003 (-0.009, 0.003)	0.232254
eBMD	M32388	dodecanedioate	Known	Fatty acid, dicarboxylate	Lipid	LC/MS neg	0.0183198	19.7368	13.1261	0.0222249	6	0.053 (0.001, 0.104)	0.0466117	0.053 (-0.031, 0.136)	0.219415	0.068 (-0.01, 0.146)	0.0894035	0.056 (-0.03, 0.143)	0.203353	0.05 (-0.435, 0.534)	0.790482	0 (-0.016, 0.016)	0.986745
eBMD	M32393	gamma-glutamylvaline	Known	gamma-glutamyl	Peptide	LC/MS pos	0.0355525	19.6864	11.0315	0.526225	13	0.047 (-0.039, 0.133)	0.287611	0.047 (-0.039, 0.133)	0.287611	0.023 (-0.098, 0.143)	0.713588	0.049 (-0.039, 0.137)	0.27909	0.056 (-0.312, 0.423)	0.744578	0 (-0.005, 0.005)	0.956018
eBMD	M32405	indolepropionate	Known	Tryptophan metabolism	Amino acid	LC/MS pos	0.0478466	19.3088	50.3538	1.05389e-05	16	-0.045 (-0.08, -0.011)	0.0107178	-0.045 (-0.109, 0.018)	0.163698	-0.036 (-0.095, 0.024)	0.241139	-0.05 (-0.119, 0.02)	0.161921	-0.02 (-0.151, 0.112)	0.75432	-0.001 (-0.005, 0.003)	0.621074
eBMD	M32412	butyrylcarnitine	Known	Fatty acid metabolism (also BCAA metabolism)	Lipid	LC/MS pos	0.652682	19.5613	139.947	1.09605e-10	50	-0.002 (-0.014, 0.011)	0.801406	-0.002 (-0.023, 0.02)	0.881685	-0.01 (-0.03, 0.01)	0.323763	-0.002 (-0.023, 0.02)	0.884064	-0.027 (-0.061, 0.007)	0.115286	0.002 (0, 0.003)	0.0579428
eBMD	M32418	myristoleate (14:1n5)	Known	Long chain fatty acid	Lipid	LC/MS neg	0.0479674	19.1357	194.889	6.067e-34	15	0.106 (0.063, 0.148)	1.1653e-06	0.106 (-0.053, 0.265)	0.192583	0.058 (-0.015, 0.132)	0.120271	0.221 (-0.066, 0.509)	0.131152	-0.011 (-0.429, 0.408)	0.957482	0.004 (-0.008, 0.016)	0.518295
eBMD	M32425	dehydroisoandrosterone sulfate (DHEA-S)	Known	Sterol, Steroid	Lipid	LC/MS neg	0.0691953	19.5644	66.6827	1.18357e-06	22	0.035 (0.004, 0.066)	0.0278115	0.035 (-0.02, 0.09)	0.216994	0.023 (-0.029, 0.075)	0.381867	0.039 (-0.02, 0.099)	0.19655	0.166 (0.019, 0.313)	0.0286126	-0.004 (-0.009, 0)	0.0579411
eBMD	M32445	3-methylxanthine	Known	Xanthine metabolism	Xenobiotics	LC/MS pos	0.0445187	19.5538	22.4431	0.0699559	15	0.01 (-0.021, 0.041)	0.523906	0.01 (-0.029, 0.049)	0.614701	0.01 (-0.037, 0.056)	0.685187	0.011 (-0.03, 0.051)	0.601593	-0.006 (-0.126, 0.115)	0.920137	0.001 (-0.004, 0.005)	0.766523
eBMD	M32452	propionylcarnitine	Known	Fatty acid metabolism (also BCAA metabolism)	Lipid	LC/MS pos	0.144022	19.5407	389.988	5.90195e-60	39	0.038 (-0.009, 0.085)	0.112821	0.038 (-0.113, 0.189)	0.620628	0.165 (0.083, 0.247)	7.71497e-05	0.065 (-0.14, 0.27)	0.534103	-0.058 (-0.404, 0.288)	0.736282	0.002 (-0.003, 0.007)	0.53129
eBMD	M32489	caproate (6:0)	Known	Medium chain fatty acid	Lipid	LC/MS neg	0.10158	19.2574	287.3	6.18064e-41	37	-0.077 (-0.144, -0.011)	0.0227235	-0.077 (-0.265, 0.11)	0.420016	-0.089 (-0.208, 0.03)	0.143633	-0.077 (-0.299, 0.145)	0.495871	-0.301 (-0.944, 0.343)	0.349322	0.002 (-0.004, 0.008)	0.464257
eBMD	M32492	caprylate (8:0)	Known	Medium chain fatty acid	Lipid	LC/MS neg	0.129351	18.773	131.839	3.24236e-10	47	-0.002 (-0.048, 0.044)	0.931205	-0.002 (-0.079, 0.075)	0.959331	0.086 (0.005, 0.167)	0.0370532	-0.002 (-0.087, 0.083)	0.957603	0.147 (0.016, 0.277)	0.0290162	-0.002 (-0.004, -0.001)	0.00803345
eBMD	M32497	10-undecenoate (11:1n1)	Known	Medium chain fatty acid	Lipid	LC/MS neg	0.116806	19.2501	105.691	1.17834e-10	30	0.002 (-0.025, 0.029)	0.868158	0.002 (-0.05, 0.054)	0.930709	0.004 (-0.034, 0.042)	0.843574	0.002 (-0.051, 0.056)	0.929305	0.025 (-0.053, 0.102)	0.523922	-0.001 (-0.003, 0.001)	0.420373
eBMD	M32504	docosapentaenoate (n3 DPA; 22:5n3)	Known	Essential fatty acid	Lipid	LC/MS neg	0.0332052	19.3292	97.1837	1.99229e-16	11	-0.006 (-0.056, 0.044)	0.815378	-0.006 (-0.161, 0.149)	0.940295	0.012 (-0.069, 0.094)	0.770767	-0.007 (-0.192, 0.178)	0.937075	-0.051 (-0.49, 0.387)	0.796333	0.001 (-0.011, 0.014)	0.800372
eBMD	M32553	phenol sulfate	Known	Phenylalanine & tyrosine metabolism	Amino acid	LC/MS neg	0.0390084	19.694	134.281	2.9308e-22	14	0.186 (0.148, 0.225)	4.22937e-21	0.186 (0.062, 0.311)	0.00335593	0.135 (0.055, 0.214)	0.000918022	0.271 (0.11, 0.432)	0.000986287	0.156 (-0.339, 0.651)	0.504344	0.001 (-0.017, 0.019)	0.892779
eBMD	M32586	bilirubin (E,E)	Known	Hemoglobin and porphyrin metabolism	Cofactors and vitamins	LC/MS pos	0.1162	19.7821	127.068	6.86155e-19	18	-0.006 (-0.025, 0.014)	0.551392	-0.006 (-0.059, 0.047)	0.827523	-0.005 (-0.032, 0.022)	0.71958	-0.006 (-0.063, 0.051)	0.83342	-0.029 (-0.145, 0.086)	0.59624	0.001 (-0.005, 0.008)	0.62229
eBMD	M32593	heme	Known	Hemoglobin and porphyrin metabolism	Cofactors and vitamins	LC/MS pos	0.0378049	19.5375	16.3929	0.228564	14	0.043 (0.003, 0.084)	0.0351664	0.043 (-0.002, 0.089)	0.0606791	0.056 (-0.005, 0.117)	0.0708686	0.046 (-0.001, 0.092)	0.0554412	0.049 (-0.055, 0.153)	0.326419	0 (-0.004, 0.003)	0.893782
eBMD	M32635	1-linoleoylglycerophosphoethanolamine	Known	Lysolipid	Lipid	LC/MS neg	0.0570371	19.6131	95.9461	1.00801e-14	14	0.184 (0.139, 0.228)	6.22836e-16	0.184 (0.063, 0.305)	0.00292083	0.098 (-0.003, 0.199)	0.0573549	0.212 (0.059, 0.364)	0.00640042	0.19 (-0.063, 0.442)	0.127554	0 (-0.007, 0.007)	0.951995
eBMD	M32654	3-dehydrocarnitine	Known	Carnitine metabolism	Lipid	LC/MS pos	0.109606	19.0047	92.9699	3.56279e-09	28	0.068 (0.016, 0.119)	0.00968226	0.068 (-0.028, 0.163)	0.163279	0.117 (0.03, 0.203)	0.00805262	0.069 (-0.031, 0.169)	0.175503	0.193 (-0.057, 0.444)	0.124736	-0.003 (-0.007, 0.002)	0.272146
eBMD	M32672	pyroglutamine	Known	Glutamate metabolism	Amino acid	LC/MS pos	0.0690556	19.2923	119.618	2.24455e-18	16	-0.006 (-0.044, 0.032)	0.76879	-0.006 (-0.113, 0.101)	0.917093	0 (-0.065, 0.065)	0.994497	-0.006 (-0.126, 0.113)	0.916071	0.171 (-0.131, 0.474)	0.244627	-0.006 (-0.014, 0.003)	0.196865
eBMD	M32675	C-glycosyltryptophan	Known	Tryptophan metabolism	Amino acid	LC/MS pos	0.0544275	19.4587	39.0474	0.00280818	19	0.036 (-0.07, 0.142)	0.506933	0.036 (-0.12, 0.192)	0.652301	0.036 (-0.131, 0.203)	0.672258	0.038 (-0.124, 0.2)	0.644609	0.159 (-0.206, 0.524)	0.371079	-0.002 (-0.006, 0.003)	0.432809
eBMD	M32709	X-03056--N-[3-(2-Oxopyrrolidin-1-yl)propyl]acetamide	Identified	Polyamine metabolism	Amino acid	LC/MS Pos	0.123521	19.4203	91.4797	2.15114e-08	30	0.064 (0.026, 0.101)	0.000839621	0.064 (-0.003, 0.131)	0.0600809	0.045 (-0.019, 0.11)	0.169592	0.072 (0, 0.145)	0.0513052	0.015 (-0.117, 0.148)	0.813524	0.001 (-0.002, 0.004)	0.383573
eBMD	M32739	X-11422--xanthine	Identified	Purine metabolism, (hypo)xanthine/inosine containing	Nucleotide	LC/MS Neg	0.0354235	19.6739	4.22734	0.978976	13	0.048 (-0.03, 0.126)	0.231847	0.048 (-0.03, 0.126)	0.231847	0.041 (-0.061, 0.144)	0.430857	0.049 (-0.03, 0.129)	0.225482	0.113 (-0.1, 0.327)	0.29844	-0.002 (-0.006, 0.003)	0.517179
eBMD	M32740	X-11423--O-sulfo-L-tyrosine	Identified	Phenylalanine & tyrosine metabolism	Amino acid	LC/MS Neg	0.14482	18.773	338.716	8.49375e-46	48	0.068 (0.01, 0.126)	0.0217697	0.068 (-0.088, 0.224)	0.39274	0.107 (0.013, 0.202)	0.0257468	0.083 (-0.101, 0.268)	0.376035	0.312 (-0.149, 0.773)	0.179688	-0.003 (-0.007, 0.002)	0.262027
eBMD	M32762	X-11445--5-alpha-pregnan-3beta,20alpha-disulfate	Identified	Sterol/Steroid	Lipid	LC/MS Neg	0.0439834	19.593	112.615	5.73505e-18	14	0.028 (0.004, 0.051)	0.0201255	0.028 (-0.041, 0.096)	0.429759	-0.024 (-0.068, 0.021)	0.295536	0.033 (-0.048, 0.115)	0.422782	0.082 (-0.149, 0.312)	0.455259	-0.003 (-0.017, 0.01)	0.59667
eBMD	M32836	HWESASXX	Known	Polypeptide	Peptide	LC/MS pos	0.0239283	21.6687	17.4505	0.00372006	6	-0.022 (-0.065, 0.021)	0.310933	-0.022 (-0.102, 0.058)	0.587556	-0.027 (-0.091, 0.036)	0.401641	-0.024 (-0.109, 0.06)	0.569752	0.018 (-0.446, 0.481)	0.92094	-0.002 (-0.022, 0.018)	0.816227
eBMD	M32910	X-11593--O-methylascorbate	Identified	Ascorbate and aldarate metabolism	Cofactors and vitamins	LC/MS Neg	0.326023	18.773	208.055	1.20882e-19	56	0.057 (0.019, 0.095)	0.00313948	0.057 (-0.017, 0.131)	0.128845	0.1 (0.036, 0.164)	0.00215064	0.06 (-0.017, 0.138)	0.127162	0.045 (-0.087, 0.177)	0.495952	0 (-0.002, 0.002)	0.823177
eBMD	M32980	adrenate (22:4n6)	Known	Long chain fatty acid	Lipid	LC/MS neg	0.0372651	19.8135	67.9175	3.89318e-11	10	-0.123 (-0.18, -0.067)	1.59001e-05	-0.123 (-0.278, 0.031)	0.116167	-0.073 (-0.175, 0.029)	0.158885	-0.142 (-0.326, 0.041)	0.127704	-0.296 (-0.74, 0.149)	0.163254	0.005 (-0.007, 0.017)	0.355722
eBMD	M33009	homostachydrine	Known	Food component, Plant	Xenobiotics	LC/MS pos	0.0191407	20.2448	8.70401	0.190922	7	-0.001 (-0.046, 0.043)	0.9529	-0.001 (-0.055, 0.052)	0.960888	-0.013 (-0.074, 0.048)	0.67825	-0.001 (-0.056, 0.053)	0.960126	0.089 (-0.129, 0.308)	0.341186	-0.004 (-0.013, 0.005)	0.312278
eBMD	M33084	ADSGEGDFXAEGGGVR	Known	Fibrinogen cleavage peptide	Peptide	LC/MS pos	0.025934	19.5407	98.4591	2.24397e-18	8	-0.042 (-0.082, -0.003)	0.0367358	-0.042 (-0.192, 0.107)	0.577581	-0.047 (-0.098, 0.004)	0.0708327	-0.057 (-0.238, 0.124)	0.53507	0.036 (-0.378, 0.451)	0.83714	-0.004 (-0.022, 0.014)	0.615974
eBMD	M33131	X-11786--methylcysteine	Identified	Cysteine, methionine, SAM, taurine metabolism	Amino acid	LC/MS Pos	0.0346659	19.3551	52.0397	1.12198e-07	11	-0.053 (-0.096, -0.01)	0.0148973	-0.053 (-0.151, 0.044)	0.285813	-0.008 (-0.078, 0.061)	0.816897	-0.066 (-0.176, 0.044)	0.237858	-0.233 (-0.637, 0.171)	0.22465	0.006 (-0.007, 0.019)	0.322238
eBMD	M33138	X-11793--oxidized bilirubin	Identified	Hemoglobin and porphyrin metabolism	Cofactors and vitamins	LC/MS Pos	0.137576	19.6999	94.2033	6.5358e-11	23	-0.026 (-0.053, 0.002)	0.0696694	-0.026 (-0.083, 0.032)	0.380674	-0.009 (-0.047, 0.029)	0.64115	-0.026 (-0.085, 0.034)	0.395492	-0.033 (-0.154, 0.089)	0.581115	0 (-0.004, 0.005)	0.887558
eBMD	M33173	2-hydroxyacetaminophen sulfate	Known	Drug	Xenobiotics	LC/MS neg	0.154927	19.5311	83.4069	0.0015755	50	-0.002 (-0.004, 0)	0.0671464	-0.002 (-0.004, 0.001)	0.160564	-0.003 (-0.006, 0)	0.0551872	-0.002 (-0.004, 0.001)	0.153831	-0.005 (-0.01, -0.001)	0.0188028	0.003 (0, 0.005)	0.0555548
eBMD	M33178	2-methoxyacetaminophen sulfate	Known	Drug	Xenobiotics	LC/MS neg	1.56262	19.5333	1061.07	2.82468e-30	584	0.002 (0, 0.003)	0.0318078	0.002 (0, 0.003)	0.111538	0 (-0.002, 0.003)	0.718182	0.002 (0, 0.004)	0.133393	0.002 (-0.003, 0.008)	0.37867	0 (-0.002, 0.001)	0.72545
eBMD	M33228	1-arachidonoylglycerophosphocholine	Known	Lysolipid	Lipid	LC/MS pos	0.120185	18.8727	82.6937	5.80934e-09	23	-0.136 (-0.177, -0.095)	8.05009e-11	-0.136 (-0.215, -0.056)	0.000800918	-0.271 (-0.351, -0.192)	2.0186e-11	-0.137 (-0.224, -0.05)	0.0020601	-0.208 (-0.364, -0.052)	0.0113618	0.002 (-0.001, 0.005)	0.265966
eBMD	M33230	1-palmitoleoylglycerophosphocholine	Known	Lysolipid	Lipid	LC/MS pos	0.0400042	19.6072	125.786	1.43876e-20	14	0.302 (0.233, 0.37)	5.76644e-18	0.302 (0.089, 0.515)	0.00549211	0.11 (-0.008, 0.227)	0.0671585	0.299 (0.061, 0.537)	0.0136623	0.643 (-0.127, 1.413)	0.0938621	-0.006 (-0.02, 0.007)	0.330559
eBMD	M33363	gamma-glutamylmethionine	Known	gamma-glutamyl	Peptide	LC/MS pos	0.028675	19.9248	13.4381	0.143762	10	0.045 (-0.005, 0.096)	0.0772994	0.045 (-0.016, 0.107)	0.148256	-0.015 (-0.091, 0.06)	0.689153	0.048 (-0.015, 0.112)	0.132913	0.052 (-0.098, 0.203)	0.448023	0 (-0.005, 0.004)	0.909009
eBMD	M33364	gamma-glutamylthreonine	Known	gamma-glutamyl	Peptide	LC/MS pos	0.0220918	19.7821	7.31152	0.397181	8	-0.016 (-0.091, 0.06)	0.686285	-0.016 (-0.093, 0.062)	0.692693	-0.041 (-0.147, 0.064)	0.443501	-0.016 (-0.095, 0.063)	0.685329	-0.211 (-0.502, 0.08)	0.12612	0.005 (-0.002, 0.011)	0.136173
eBMD	M33384	salicyluric glucuronide	Known	Drug	Xenobiotics	LC/MS neg	0.0329296	19.7202	74.9211	1.40353e-11	12	0.001 (-0.008, 0.009)	0.90508	0.001 (-0.022, 0.023)	0.963556	-0.006 (-0.018, 0.006)	0.318414	0.001 (-0.024, 0.025)	0.961596	-0.025 (-0.066, 0.016)	0.210022	0.007 (-0.002, 0.016)	0.128751
eBMD	M33420	gamma-tocopherol	Known	Tocopherol metabolism	Cofactors and vitamins	GC/MS	0.0304542	19.5191	39.528	2.05132e-05	11	0.073 (0.035, 0.112)	0.000209543	0.073 (-0.004, 0.15)	0.0622312	0.045 (-0.013, 0.102)	0.125678	0.082 (-0.005, 0.168)	0.0654941	0.035 (-0.16, 0.23)	0.6937	0.002 (-0.006, 0.009)	0.627892
eBMD	M33422	gamma-glutamylphenylalanine	Known	gamma-glutamyl	Peptide	LC/MS pos	0.0964522	18.773	82.1652	4.47894e-06	34	-0.041 (-0.109, 0.027)	0.236535	-0.041 (-0.148, 0.066)	0.45316	-0.072 (-0.196, 0.051)	0.25255	-0.04 (-0.151, 0.072)	0.484549	-0.171 (-0.376, 0.033)	0.0981486	0.002 (-0.001, 0.004)	0.135515
eBMD	M33423	p-acetamidophenylglucuronide	Known	Drug	Xenobiotics	LC/MS pos	0.1837	19.5039	59.7516	0.448183	60	-0.001 (-0.002, 0)	0.114074	-0.001 (-0.002, 0)	0.116374	-0.001 (-0.003, 0)	0.136457	-0.001 (-0.002, 0)	0.121549	-0.001 (-0.003, 0.001)	0.426365	0 (-0.002, 0.002)	0.925732
eBMD	M33441	isobutyrylcarnitine	Known	Valine, leucine and isoleucine metabolism	Amino acid	LC/MS pos	0.120045	20.7776	32.1205	0.00619936	16	0.117 (0.086, 0.148)	1.24491e-13	0.117 (0.072, 0.162)	4.08261e-07	0.105 (0.056, 0.154)	2.38598e-05	0.119 (0.072, 0.166)	5.52636e-07	0.091 (-0.024, 0.206)	0.111702	0.001 (-0.003, 0.005)	0.597078
eBMD	M33442	pseudouridine	Known	Pyrimidine metabolism, uracil containing	Nucleotide	LC/MS pos	0.077437	19.2574	48.9264	0.00421318	27	-0.044 (-0.142, 0.053)	0.372716	-0.044 (-0.179, 0.09)	0.515815	-0.082 (-0.231, 0.066)	0.277321	-0.043 (-0.182, 0.096)	0.543278	-0.065 (-0.473, 0.342)	0.744622	0 (-0.004, 0.004)	0.911786
eBMD	M33443	valerate	Known	Short chain fatty acid	Lipid	LC/MS neg	0.0236058	19.6961	15.644	0.0477691	9	-0.014 (-0.089, 0.062)	0.723452	-0.014 (-0.119, 0.092)	0.800237	0.014 (-0.089, 0.118)	0.785382	-0.015 (-0.124, 0.095)	0.792841	-0.094 (-0.537, 0.348)	0.629312	0.002 (-0.008, 0.012)	0.66413
eBMD	M33447	palmitoleate (16:1n7)	Known	Long chain fatty acid	Lipid	LC/MS neg	0.0354723	19.3551	154.709	3.99738e-28	11	0.18 (0.128, 0.233)	2.09863e-11	0.18 (-0.027, 0.388)	0.0885413	0.07 (-0.023, 0.163)	0.140134	0.348 (-0.017, 0.713)	0.061881	0.341 (-0.181, 0.863)	0.173574	-0.005 (-0.018, 0.009)	0.451091
eBMD	M33453	alpha-ketoglutarate	Known	Krebs cycle	Energy	GC/MS	0.0426686	19.4587	66.2661	9.08325e-09	15	0.073 (0.029, 0.118)	0.00117071	0.073 (-0.023, 0.17)	0.135711	0.068 (0, 0.136)	0.0500543	0.089 (-0.02, 0.198)	0.109101	0.044 (-0.16, 0.248)	0.649878	0.001 (-0.004, 0.006)	0.717902
eBMD	M33477	erythronate	Known	Aminosugars metabolism	Carbohydrate	GC/MS	0.138955	18.9798	891.251	5.19885e-157	47	-0.181 (-0.242, -0.121)	4.6586e-09	-0.181 (-0.448, 0.086)	0.18317	-0.076 (-0.177, 0.026)	0.146326	-0.289 (-0.766, 0.188)	0.235239	-0.047 (-1.143, 1.049)	0.931788	-0.001 (-0.012, 0.009)	0.799532
eBMD	M33488	lathosterol	Known	Sterol, Steroid	Lipid	GC/MS	0.0427558	19.4937	51.1032	3.98531e-06	15	-0.023 (-0.056, 0.011)	0.180637	-0.023 (-0.087, 0.041)	0.483467	-0.001 (-0.056, 0.054)	0.975897	-0.023 (-0.091, 0.044)	0.497852	0.002 (-0.144, 0.147)	0.982156	-0.001 (-0.007, 0.005)	0.683969
eBMD	M33510	X-12095--N1-methyl-3-pyridone-4-carboxamide	Identified	NAD metabolism	Nucleotide	LC/MS Pos	0.0589518	19.6722	49.7128	0.00014444	20	0.002 (-0.045, 0.048)	0.948969	0.002 (-0.074, 0.077)	0.968438	-0.047 (-0.121, 0.028)	0.217447	0.002 (-0.079, 0.082)	0.966696	-0.071 (-0.223, 0.08)	0.337221	0.002 (-0.001, 0.005)	0.249987
eBMD	M33515	X-12100--hydroxytryptophan	Identified	Tryptophan metabolism	Amino acid	LC/MS Pos	0.132799	19.7291	133.425	1.88884e-11	43	0.041 (-0.02, 0.103)	0.187314	0.041 (-0.068, 0.151)	0.459428	0.069 (-0.026, 0.165)	0.156101	0.042 (-0.075, 0.159)	0.478097	0.433 (-0.046, 0.912)	0.0752964	-0.004 (-0.009, 0.001)	0.0974144
eBMD	M33587	eicosenoate (20:1n9 or 11)	Known	Long chain fatty acid	Lipid	LC/MS neg	0.0394197	19.5453	41.2246	8.7613e-05	14	0.02 (-0.029, 0.07)	0.420118	0.02 (-0.068, 0.109)	0.650739	-0.012 (-0.087, 0.064)	0.764369	0.024 (-0.07, 0.117)	0.620324	0.04 (-0.236, 0.316)	0.760086	-0.001 (-0.008, 0.006)	0.873129
eBMD	M33666	X-12244--N-acetylcarnosine	Identified	Dipeptide	Peptide	LC/MS Pos	0.0936754	19.1357	125.459	4.29427e-16	24	0.082 (0.026, 0.138)	0.00415397	0.082 (-0.049, 0.213)	0.219738	0.054 (-0.03, 0.138)	0.210552	0.095 (-0.048, 0.237)	0.192988	0.085 (-0.296, 0.466)	0.64729	0 (-0.006, 0.006)	0.985167
eBMD	M33801	ADpSGEGDFXAEGGGVR	Known	Fibrinogen cleavage peptide	Peptide	LC/MS pos	0.0270583	19.652	71.1205	2.40817e-13	7	-0.207 (-0.25, -0.165)	7.25081e-22	-0.207 (-0.353, -0.062)	0.00524992	-0.288 (-0.384, -0.192)	4.47133e-09	-0.268 (-0.444, -0.093)	0.00271709	-0.184 (-0.71, 0.342)	0.410003	-0.001 (-0.023, 0.021)	0.905598
eBMD	M33821	1-eicosatrienoylglycerophosphocholine	Known	Lysolipid	Lipid	LC/MS pos	0.0666878	19.3551	133.676	7.93816e-19	21	-0.036 (-0.078, 0.006)	0.096529	-0.036 (-0.145, 0.073)	0.520333	0.022 (-0.052, 0.097)	0.558765	-0.05 (-0.183, 0.083)	0.462832	-0.156 (-0.474, 0.162)	0.317098	0.003 (-0.004, 0.011)	0.404827
eBMD	M33822	1-docosahexaenoylglycerophosphocholine	Known	Lysolipid	Lipid	LC/MS pos	0.0216729	19.9556	9.10403	0.245273	8	-0.036 (-0.106, 0.034)	0.317049	-0.036 (-0.116, 0.044)	0.380303	-0.039 (-0.133, 0.056)	0.420606	-0.036 (-0.117, 0.046)	0.392597	-0.081 (-0.404, 0.243)	0.563593	0.001 (-0.006, 0.009)	0.730881
eBMD	M33871	1-eicosadienoylglycerophosphocholine	Known	Lysolipid	Lipid	LC/MS pos	0.0339676	19.5874	90.744	1.1916e-14	12	0.014 (-0.031, 0.059)	0.532619	0.014 (-0.114, 0.143)	0.828005	-0.01 (-0.078, 0.059)	0.784202	0.018 (-0.134, 0.171)	0.814958	-0.083 (-0.335, 0.17)	0.481459	0.004 (-0.004, 0.011)	0.318796
eBMD	M33883	X-12441--12-hydroxyeicosatetraenoate (12-HETE)	Identified	Eicosanoid	Lipid	LC/MS Neg	0.0458989	19.4351	46.2234	6.34958e-06	13	-0.018 (-0.035, 0)	0.0459845	-0.018 (-0.051, 0.016)	0.309267	-0.014 (-0.042, 0.013)	0.306815	-0.018 (-0.055, 0.019)	0.331391	0.019 (-0.096, 0.135)	0.716958	-0.003 (-0.011, 0.005)	0.468175
eBMD	M33884	X-12442--5,8-tetradecadienoate	Identified	Long chain fatty acid	Lipid	LC/MS Neg	0.0404482	19.2693	12.6318	0.244994	11	0.06 (0.017, 0.102)	0.00624736	0.06 (0.012, 0.108)	0.0149732	0.055 (-0.007, 0.117)	0.0814216	0.062 (0.012, 0.112)	0.0144318	0.088 (-0.048, 0.223)	0.177856	-0.001 (-0.006, 0.004)	0.618421
eBMD	M33935	piperine	Known	Food component, Plant	Xenobiotics	LC/MS pos	0.0256514	19.917	7.68392	0.464938	9	-0.026 (-0.056, 0.005)	0.101591	-0.026 (-0.056, 0.005)	0.101591	-0.038 (-0.081, 0.004)	0.0761314	-0.026 (-0.058, 0.005)	0.0985394	-0.033 (-0.126, 0.06)	0.432885	0 (-0.004, 0.005)	0.847428
eBMD	M33936	octanoylcarnitine	Known	Carnitine metabolism	Lipid	LC/MS pos	0.151584	19.694	97.5302	7.89797e-11	25	0.004 (-0.023, 0.031)	0.776494	0.004 (-0.05, 0.058)	0.888006	-0.023 (-0.062, 0.016)	0.241853	0.004 (-0.052, 0.061)	0.883088	-0.054 (-0.151, 0.043)	0.259581	0.002 (-0.001, 0.006)	0.143021
eBMD	M33937	alpha-hydroxyisovalerate	Known	Valine, leucine and isoleucine metabolism	Amino acid	LC/MS neg	0.0583263	20.2448	38.267	0.000472955	15	-0.027 (-0.069, 0.016)	0.222508	-0.027 (-0.097, 0.044)	0.460602	0.007 (-0.055, 0.068)	0.829692	-0.028 (-0.102, 0.045)	0.449354	0.08 (-0.12, 0.281)	0.401253	-0.003 (-0.009, 0.002)	0.233263
eBMD	M33939	N-acetylthreonine	Known	Glycine, serine and threonine metabolism	Amino acid	LC/MS neg	0.0298809	19.719	32.3836	0.000345542	11	-0.009 (-0.093, 0.075)	0.83053	-0.009 (-0.161, 0.142)	0.90533	-0.106 (-0.234, 0.023)	0.107421	-0.009 (-0.17, 0.151)	0.910566	-0.256 (-0.727, 0.214)	0.248964	0.005 (-0.004, 0.013)	0.23454
eBMD	M33941	decanoylcarnitine	Known	Carnitine metabolism	Lipid	LC/MS pos	0.103056	19.8186	33.3717	0.0150426	19	-0.045 (-0.075, -0.014)	0.00400114	-0.045 (-0.086, -0.003)	0.0345386	-0.033 (-0.077, 0.011)	0.139091	-0.044 (-0.086, -0.002)	0.0386115	-0.028 (-0.121, 0.066)	0.539791	-0.001 (-0.004, 0.003)	0.666844
eBMD	M33955	1-palmitoylglycerophosphocholine	Known	Lysolipid	Lipid	LC/MS pos	0.0820141	19.4203	74.6308	4.0919e-06	29	0.028 (-0.053, 0.108)	0.499503	0.028 (-0.104, 0.159)	0.679154	-0.061 (-0.192, 0.069)	0.356983	0.029 (-0.11, 0.169)	0.678398	-0.14 (-0.537, 0.258)	0.477311	0.002 (-0.002, 0.006)	0.364984
eBMD	M33957	1-heptadecanoylglycerophosphocholine	Known	Lysolipid	Lipid	LC/MS pos	0.0269606	19.4906	28.5362	0.000775638	10	0.01 (-0.051, 0.07)	0.756332	0.01 (-0.098, 0.117)	0.861658	0.026 (-0.076, 0.129)	0.613301	0.011 (-0.106, 0.127)	0.858248	-0.293 (-0.724, 0.138)	0.155708	0.008 (-0.003, 0.019)	0.131683
eBMD	M33960	1-oleoylglycerophosphocholine	Known	Lysolipid	Lipid	LC/MS pos	0.0442117	19.7128	42.7468	0.000172347	16	-0.088 (-0.156, -0.02)	0.011363	-0.088 (-0.203, 0.027)	0.133747	-0.039 (-0.142, 0.064)	0.461659	-0.086 (-0.211, 0.038)	0.173976	0.034 (-0.268, 0.336)	0.811317	-0.002 (-0.007, 0.003)	0.35609
eBMD	M33961	1-stearoylglycerophosphocholine	Known	Lysolipid	Lipid	LC/MS pos	0.0320201	19.6999	19.11	0.059147	12	-0.019 (-0.082, 0.043)	0.545278	-0.019 (-0.102, 0.064)	0.646309	0.026 (-0.065, 0.117)	0.577576	-0.019 (-0.106, 0.068)	0.66981	-0.021 (-0.254, 0.211)	0.843183	0 (-0.005, 0.005)	0.98548
eBMD	M33968	5-dodecenoate (12:1n7)	Known	Medium chain fatty acid	Lipid	LC/MS neg	0.0560638	19.7251	209.348	1.34255e-34	19	0.108 (0.073, 0.143)	1.45137e-09	0.108 (-0.011, 0.227)	0.0760767	0.101 (0.045, 0.156)	0.00037697	0.164 (-0.017, 0.345)	0.0761944	0.055 (-0.208, 0.318)	0.6663	0.002 (-0.007, 0.011)	0.63082
eBMD	M33969	stearidonate (18:4n3)	Known	Long chain fatty acid	Lipid	LC/MS neg	0.0352045	19.5538	45.2608	1.9513e-06	11	-0.119 (-0.167, -0.071)	1.10696e-06	-0.119 (-0.221, -0.017)	0.0220289	-0.082 (-0.166, 0.001)	0.0527168	-0.124 (-0.238, -0.01)	0.0335657	-0.194 (-0.534, 0.145)	0.227535	0.002 (-0.007, 0.012)	0.60297
eBMD	M33971	10-heptadecenoate (17:1n7)	Known	Long chain fatty acid	Lipid	LC/MS neg	0.0131086	19.7691	3.01079	0.556021	5	0.11 (0.014, 0.205)	0.0241447	0.11 (0.014, 0.205)	0.0241447	0.073 (-0.054, 0.199)	0.259172	0.114 (0.012, 0.215)	0.0278339	-0.323 (-0.914, 0.268)	0.283858	0.009 (-0.003, 0.02)	0.145608
eBMD	M33972	10-nonadecenoate (19:1n9)	Known	Long chain fatty acid	Lipid	LC/MS neg	0.023225	19.8654	3.43868	0.841677	8	-0.022 (-0.088, 0.043)	0.505003	-0.022 (-0.088, 0.043)	0.505003	-0.019 (-0.102, 0.065)	0.662471	-0.023 (-0.09, 0.044)	0.505215	0.053 (-0.12, 0.226)	0.548141	-0.002 (-0.006, 0.002)	0.355086
eBMD	M33973	epiandrosterone sulfate	Known	Sterol, Steroid	Lipid	LC/MS neg	0.11485	19.6072	32.6533	0.00192041	14	0.07 (0.051, 0.089)	3.38676e-13	0.07 (0.04, 0.1)	4.38544e-06	0.077 (0.049, 0.105)	6.16773e-08	0.074 (0.042, 0.106)	4.47207e-06	0.093 (0.042, 0.143)	0.00176506	-0.002 (-0.006, 0.001)	0.23016
eBMD	M34035	linolenate [alpha or gamma; (18:3n3 or 6)]	Known	Essential fatty acid	Lipid	LC/MS neg	0.0133803	19.5191	9.16988	0.0569907	5	-0.01 (-0.088, 0.068)	0.806444	-0.01 (-0.128, 0.109)	0.871444	0.007 (-0.103, 0.116)	0.905321	-0.011 (-0.135, 0.113)	0.866337	-0.06 (-0.466, 0.346)	0.670526	0.002 (-0.01, 0.014)	0.674883
eBMD	M34040	X-12510--2-aminooctanoic acid	Identified	Amino fatty acid	Amino acid	LC/MS Pos	0.169114	19.4351	50.807	9.96085e-05	20	-0.055 (-0.08, -0.03)	1.87502e-05	-0.055 (-0.096, -0.014)	0.00887351	-0.085 (-0.121, -0.05)	2.4707e-06	-0.055 (-0.097, -0.013)	0.0108347	-0.126 (-0.188, -0.065)	0.000399283	0.004 (0.001, 0.006)	0.00671826
eBMD	M34106	bilirubin (E,Z or Z,E)	Known	Hemoglobin and porphyrin metabolism	Cofactors and vitamins	LC/MS pos	0.0846914	19.632	49.7111	8.34583e-05	19	0.001 (-0.025, 0.027)	0.927162	0.001 (-0.042, 0.045)	0.956131	-0.008 (-0.046, 0.03)	0.684741	0.001 (-0.044, 0.046)	0.955181	-0.012 (-0.119, 0.095)	0.816561	0.001 (-0.004, 0.005)	0.774829
eBMD	M34109	metoprolol acid metabolite	Known	Drug	Xenobiotics	LC/MS pos	0.0947029	19.7392	38.7122	0.192498	33	0 (-0.003, 0.003)	0.772594	0 (-0.003, 0.004)	0.792752	0.002 (-0.002, 0.007)	0.297133	0 (-0.003, 0.004)	0.79213	0 (-0.006, 0.006)	0.982146	0 (-0.002, 0.003)	0.870929
eBMD	M34214	1-arachidonoylglycerophosphoinositol	Known	Lysolipid	Lipid	LC/MS neg	0.0928916	19.719	207.916	3.03737e-33	21	0.016 (-0.029, 0.062)	0.480776	0.016 (-0.13, 0.162)	0.826905	0.043 (-0.046, 0.132)	0.34472	0.02 (-0.147, 0.187)	0.813072	-0.032 (-0.328, 0.265)	0.826527	0.001 (-0.005, 0.008)	0.69382
eBMD	M34283	asparagine	Known	Alanine and aspartate metabolism	Amino acid	GC/MS	0.137195	19.1357	116.767	1.09296e-09	40	-0.08 (-0.131, -0.03)	0.00173186	-0.08 (-0.167, 0.007)	0.0702206	-0.138 (-0.228, -0.048)	0.00271248	-0.08 (-0.17, 0.01)	0.0808428	-0.189 (-0.344, -0.035)	0.0178509	0.002 (0, 0.004)	0.0918333
eBMD	M34365	3-(cystein-S-yl)acetaminophen	Known	Drug	Xenobiotics	LC/MS pos	0.173483	19.5835	108.563	6.48264e-05	59	0.001 (-0.002, 0.004)	0.495823	0.001 (-0.003, 0.006)	0.618614	0.001 (-0.004, 0.006)	0.794057	0.001 (-0.003, 0.006)	0.628825	-0.021 (-0.036, -0.006)	0.00744004	0.004 (0.001, 0.007)	0.00355793
eBMD	M34384	stachydrine	Known	Food component, Plant	Xenobiotics	LC/MS pos	0.0133255	19.7535	9.48569	0.0500421	5	-0.006 (-0.032, 0.021)	0.682595	-0.006 (-0.047, 0.035)	0.79059	-0.003 (-0.041, 0.035)	0.880882	-0.006 (-0.049, 0.037)	0.78082	-0.135 (-0.234, -0.035)	0.023119	0.011 (0.003, 0.019)	0.0230464
eBMD	M34389	1-methylxanthine	Known	Xanthine metabolism	Xenobiotics	LC/MS pos	0.0706489	19.748	26.6396	0.00870447	13	0.033 (-0.001, 0.067)	0.0588303	0.033 (-0.018, 0.084)	0.204751	0.006 (-0.039, 0.052)	0.783577	0.035 (-0.017, 0.087)	0.186843	-0.027 (-0.126, 0.071)	0.554847	0.002 (-0.001, 0.006)	0.138236
eBMD	M34390	7-methylxanthine	Known	Xanthine metabolism	Xenobiotics	LC/MS pos	0.0215554	19.502	5.57727	0.589881	8	-0.035 (-0.076, 0.007)	0.0993037	-0.035 (-0.076, 0.007)	0.0993037	-0.026 (-0.078, 0.027)	0.338648	-0.035 (-0.077, 0.007)	0.105833	0.014 (-0.156, 0.184)	0.851541	-0.002 (-0.008, 0.004)	0.500323
eBMD	M34395	1-methylurate	Known	Xanthine metabolism	Xenobiotics	LC/MS pos	0.0602517	19.5511	13.5908	0.629171	17	-0.02 (-0.045, 0.006)	0.136239	-0.02 (-0.045, 0.006)	0.136239	-0.009 (-0.046, 0.028)	0.632435	-0.02 (-0.047, 0.007)	0.144842	-0.001 (-0.041, 0.039)	0.948882	-0.001 (-0.003, 0.001)	0.244725
eBMD	M34400	1,7-dimethylurate	Known	Xanthine metabolism	Xenobiotics	LC/MS neg	0.0296791	19.502	8.75133	0.555854	11	0.006 (-0.027, 0.039)	0.714267	0.006 (-0.027, 0.039)	0.714267	-0.005 (-0.049, 0.04)	0.830732	0.006 (-0.027, 0.04)	0.711724	-0.008 (-0.076, 0.059)	0.784105	0.001 (-0.002, 0.004)	0.571503
eBMD	M34404	1,3,7-trimethylurate	Known	Xanthine metabolism	Xenobiotics	LC/MS neg	0.0294068	20.8511	13.2715	0.150703	10	-0.007 (-0.022, 0.008)	0.332846	-0.007 (-0.026, 0.011)	0.425177	-0.008 (-0.03, 0.014)	0.467982	-0.008 (-0.027, 0.011)	0.412103	-0.003 (-0.07, 0.063)	0.907613	0 (-0.007, 0.006)	0.886342
eBMD	M34407	isovalerylcarnitine	Known	Valine, leucine and isoleucine metabolism	Amino acid	LC/MS pos	0.128379	20.0785	777.631	1.06324e-145	29	-0.021 (-0.056, 0.014)	0.237489	-0.021 (-0.205, 0.163)	0.822637	0.022 (-0.037, 0.081)	0.472014	-0.022 (-0.297, 0.252)	0.873634	0.242 (-0.138, 0.623)	0.202643	-0.007 (-0.015, 0.002)	0.114964
eBMD	M34409	stearoylcarnitine	Known	Carnitine metabolism	Lipid	LC/MS pos	0.0184113	19.4587	9.9886	0.075559	6	-0.052 (-0.146, 0.042)	0.27742	-0.052 (-0.185, 0.081)	0.44222	-0.137 (-0.272, -0.002)	0.0468885	-0.056 (-0.194, 0.082)	0.426321	-0.095 (-0.68, 0.489)	0.674635	0.001 (-0.011, 0.012)	0.837583
eBMD	M34416	1-stearoylglycerophosphoethanolamine	Known	Lysolipid	Lipid	LC/MS neg	0.0399483	19.502	359.774	1.2133e-69	13	-0.143 (-0.19, -0.096)	2.1105e-09	-0.143 (-0.399, 0.113)	0.274046	0.028 (-0.038, 0.095)	0.40678	-0.698 (-1.418, 0.021)	0.0572052	0.328 (-0.241, 0.897)	0.231008	-0.013 (-0.027, 0.001)	0.0661774
eBMD	M34419	1-linoleoylglycerophosphocholine	Known	Lysolipid	Lipid	LC/MS pos	0.0429714	19.5129	95.4138	3.56665e-14	15	0.096 (0.025, 0.168)	0.00844676	0.096 (-0.091, 0.283)	0.313054	0.017 (-0.096, 0.13)	0.764589	0.122 (-0.095, 0.339)	0.268891	-0.212 (-0.755, 0.331)	0.413612	0.006 (-0.004, 0.016)	0.209321
eBMD	M34420	bradykinin, des-arg(9)	Known	Polypeptide	Peptide	LC/MS pos	0.092131	19.6961	84.1333	1.62674e-09	22	-0.015 (-0.028, -0.002)	0.0257009	-0.015 (-0.041, 0.011)	0.265079	-0.029 (-0.049, -0.008)	0.00566499	-0.015 (-0.043, 0.012)	0.278355	-0.071 (-0.135, -0.008)	0.0296912	0.005 (0, 0.01)	0.0557772
eBMD	M34456	gamma-glutamylisoleucine	Known	gamma-glutamyl	Peptide	LC/MS pos	0.0641087	19.2923	76.0094	1.38831e-07	24	0.031 (-0.021, 0.084)	0.244946	0.031 (-0.065, 0.127)	0.522438	0.024 (-0.06, 0.109)	0.571692	0.032 (-0.07, 0.135)	0.537606	0.108 (-0.187, 0.402)	0.456563	-0.001 (-0.006, 0.003)	0.572167
eBMD	M34534	laurylcarnitine	Known	Carnitine metabolism	Lipid	LC/MS pos	0.0398574	19.3551	206.107	7.59848e-37	14	-0.042 (-0.082, -0.001)	0.0457059	-0.042 (-0.204, 0.121)	0.615798	-0.031 (-0.104, 0.042)	0.409613	-0.052 (-0.306, 0.202)	0.688554	-0.066 (-0.632, 0.5)	0.803263	0.001 (-0.015, 0.016)	0.921911
eBMD	M34674	X-12990--docosapentaenoic acid (n6-DPA)	Identified	Essential fatty acid	Lipid	LC/MS Neg	0.0354778	19.4269	76.8565	5.96201e-12	12	-0.089 (-0.129, -0.048)	2.08635e-05	-0.089 (-0.196, 0.019)	0.107418	-0.112 (-0.188, -0.035)	0.00424995	-0.107 (-0.231, 0.018)	0.092544	-0.076 (-0.404, 0.252)	0.617128	-0.001 (-0.014, 0.013)	0.927664
eBMD	M34732	isovalerate	Known	Fatty acid metabolism	Lipid	LC/MS neg	0.0131123	19.6763	9.69446	0.0459012	5	-0.076 (-0.181, 0.029)	0.15786	-0.076 (-0.24, 0.088)	0.364308	-0.112 (-0.262, 0.038)	0.143287	-0.083 (-0.254, 0.088)	0.340323	0.326 (-0.211, 0.864)	0.148838	-0.008 (-0.018, 0.002)	0.086296
eBMD	M34878	X-13183--stearamide	Identified	Fatty acid amide	Lipid	LC/MS Pos	0.0305504	19.517	7.11932	0.714135	11	0.051 (0.02, 0.083)	0.0014571	0.051 (0.02, 0.083)	0.0014571	0.052 (0.007, 0.096)	0.0242534	0.052 (0.019, 0.085)	0.00182485	0.054 (-0.013, 0.121)	0.105884	0 (-0.004, 0.003)	0.934543
eBMD	M35114	7-methylguanine	Known	Purine metabolism, guanine containing	Nucleotide	LC/MS pos	0.0289154	19.1878	161.422	1.64829e-29	11	0.124 (0.069, 0.18)	1.02056e-05	0.124 (-0.098, 0.347)	0.272063	-0.017 (-0.124, 0.091)	0.763582	0.27 (-0.009, 0.548)	0.057735	0.282 (-0.378, 0.942)	0.358858	-0.004 (-0.021, 0.012)	0.56967
eBMD	M35126	phenylacetylglutamine	Known	Phenylalanine & tyrosine metabolism	Amino acid	LC/MS pos	0.0460743	19.636	155.124	2.30794e-25	16	0.047 (0.016, 0.078)	0.00308346	0.047 (-0.053, 0.147)	0.357456	0.015 (-0.033, 0.063)	0.547115	0.064 (-0.062, 0.191)	0.319594	0.003 (-0.23, 0.235)	0.98135	0.002 (-0.007, 0.01)	0.64787
eBMD	M35127	pro-hydroxy-pro	Known	Dipeptide	Peptide	LC/MS pos	0.0552962	18.8842	573.103	2.37059e-109	20	-0.282 (-0.339, -0.225)	6.48673e-22	-0.282 (-0.598, 0.033)	0.0797947	-0.078 (-0.172, 0.015)	0.101764	-0.942 (-1.54, -0.345)	0.00199479	0.237 (-0.554, 1.028)	0.537064	-0.009 (-0.022, 0.004)	0.147532
eBMD	M35137	N2,N2-dimethylguanosine	Known	Purine metabolism, guanine containing	Nucleotide	LC/MS pos	0.158572	19.4454	100.532	0.000174698	56	-0.06 (-0.109, -0.012)	0.0154469	-0.06 (-0.127, 0.006)	0.0732539	-0.114 (-0.195, -0.032)	0.00635995	-0.064 (-0.132, 0.004)	0.066015	-0.213 (-0.361, -0.065)	0.00561484	0.002 (0, 0.003)	0.0252902
eBMD	M35159	cysteine-glutathione disulfide	Known	Glutathione metabolism	Amino acid	LC/MS pos	0.0257108	20.5924	7.41298	0.387182	8	-0.012 (-0.052, 0.027)	0.542063	-0.012 (-0.053, 0.028)	0.553536	-0.017 (-0.073, 0.039)	0.549136	-0.013 (-0.054, 0.029)	0.546218	0.144 (-0.043, 0.33)	0.111841	-0.006 (-0.013, 0.001)	0.0807852
eBMD	M35160	oleoylcarnitine	Known	Carnitine metabolism	Lipid	LC/MS pos	0.0268497	19.7251	154.402	2.36408e-29	9	0.001 (-0.067, 0.068)	0.982305	0.001 (-0.296, 0.297)	0.995972	0.118 (0.023, 0.213)	0.0150641	0.002 (-0.497, 0.501)	0.993918	0.493 (-0.471, 1.457)	0.265931	-0.011 (-0.032, 0.009)	0.237372
eBMD	M35186	1-arachidonoylglycerophosphoethanolamine	Known	Lysolipid	Lipid	LC/MS neg	0.103609	19.4203	348.068	1.19855e-58	26	-0.124 (-0.172, -0.077)	3.40703e-07	-0.124 (-0.303, 0.054)	0.171734	-0.105 (-0.203, -0.007)	0.0363348	-0.168 (-0.41, 0.074)	0.173152	0.003 (-0.516, 0.523)	0.98977	-0.002 (-0.011, 0.007)	0.590692
eBMD	M35189	X-13431--nonanoylcarnitine	Identified	Carnitine metabolism	Lipid	LC/MS Pos	0.162545	19.7251	27.8341	0.144918	22	0.005 (-0.017, 0.027)	0.656494	0.005 (-0.021, 0.031)	0.699261	-0.024 (-0.055, 0.007)	0.134689	0.005 (-0.021, 0.031)	0.69483	-0.039 (-0.088, 0.011)	0.116739	0.002 (0, 0.004)	0.0430495
eBMD	M35253	2-palmitoylglycerophosphocholine	Known	Lysolipid	Lipid	LC/MS pos	0.0526047	20.2448	33.9261	0.0128626	19	0.035 (-0.019, 0.09)	0.203428	0.035 (-0.039, 0.11)	0.354232	0.012 (-0.072, 0.096)	0.784155	0.038 (-0.041, 0.117)	0.345338	0.007 (-0.125, 0.139)	0.913481	0.001 (-0.002, 0.003)	0.569325
eBMD	M35254	2-oleoylglycerophosphocholine	Known	Lysolipid	Lipid	LC/MS pos	0.0421811	19.502	31.301	0.00502976	15	0.017 (-0.058, 0.092)	0.658048	0.017 (-0.096, 0.13)	0.767223	0.041 (-0.071, 0.153)	0.469537	0.018 (-0.1, 0.137)	0.759153	-0.003 (-0.531, 0.524)	0.989541	0 (-0.007, 0.008)	0.932973
eBMD	M35255	2-stearoylglycerophosphocholine	Known	Lysolipid	Lipid	LC/MS pos	0.0323002	19.655	28.0254	0.00178842	11	0.051 (-0.005, 0.107)	0.0717198	0.051 (-0.042, 0.144)	0.282038	0.086 (0, 0.172)	0.0492661	0.053 (-0.045, 0.15)	0.288686	0.099 (-0.423, 0.621)	0.677721	-0.001 (-0.013, 0.011)	0.83578
eBMD	M35257	2-linoleoylglycerophosphocholine	Known	Lysolipid	Lipid	LC/MS pos	0.0539523	19.3142	166.969	3.57774e-26	19	0.061 (0.001, 0.121)	0.0477467	0.061 (-0.122, 0.243)	0.515706	-0.02 (-0.108, 0.068)	0.656745	0.063 (-0.162, 0.289)	0.582972	-0.495 (-1.246, 0.255)	0.181619	0.01 (-0.003, 0.023)	0.124715
eBMD	M35305	1-palmitoylglycerophosphoinositol	Known	Lysolipid	Lipid	LC/MS neg	0.0269554	19.16	28.6872	0.000731615	10	0.006 (-0.04, 0.051)	0.80575	0.006 (-0.076, 0.087)	0.890447	-0.023 (-0.097, 0.051)	0.548741	0.007 (-0.08, 0.094)	0.880893	0.028 (-0.182, 0.237)	0.767493	-0.001 (-0.007, 0.005)	0.788509
eBMD	M35320	catechol sulfate	Known	Benzoate metabolism	Xenobiotics	LC/MS neg	0.0219367	19.6072	22.0101	0.00253026	8	-0.023 (-0.077, 0.031)	0.400916	-0.023 (-0.119, 0.073)	0.635709	0.031 (-0.047, 0.109)	0.434615	-0.029 (-0.143, 0.085)	0.61977	0.168 (-0.067, 0.402)	0.130262	-0.005 (-0.011, 0.001)	0.0713523
eBMD	M35322	hydroquinone sulfate	Known	Drug	Xenobiotics	LC/MS neg	0.0469145	19.6211	193.438	1.67416e-32	17	-0.025 (-0.039, -0.011)	0.000571201	-0.025 (-0.074, 0.024)	0.321802	-0.012 (-0.034, 0.011)	0.309113	-0.033 (-0.103, 0.036)	0.347425	0.018 (-0.079, 0.114)	0.697857	-0.004 (-0.013, 0.004)	0.276223
eBMD	M35431	2-methylbutyroylcarnitine	Known	Valine, leucine and isoleucine metabolism	Amino acid	LC/MS pos	0.0677607	19.1653	57.9231	7.58314e-05	24	0.026 (-0.035, 0.087)	0.406387	0.026 (-0.071, 0.123)	0.600845	0.011 (-0.084, 0.106)	0.819095	0.027 (-0.076, 0.13)	0.606764	-0.117 (-0.432, 0.198)	0.448658	0.002 (-0.003, 0.008)	0.329716
eBMD	M35433	hydroxyisovaleroyl carnitine	Known	Valine, leucine and isoleucine metabolism	Amino acid	LC/MS pos	0.0319824	19.7691	18.4814	0.0178931	9	-0.102 (-0.157, -0.046)	0.000315366	-0.102 (-0.186, -0.018)	0.0177845	-0.114 (-0.198, -0.03)	0.00773086	-0.102 (-0.191, -0.014)	0.0238642	-0.092 (-0.304, 0.119)	0.335126	0 (-0.007, 0.006)	0.905282
eBMD	M35439	glutaroyl carnitine	Known	Lysine metabolism	Amino acid	LC/MS pos	0.168527	18.8842	158.68	2.43421e-17	37	0.006 (-0.032, 0.045)	0.744693	0.006 (-0.074, 0.087)	0.876736	0.039 (-0.026, 0.103)	0.24136	0.007 (-0.078, 0.092)	0.871588	-0.005 (-0.216, 0.205)	0.959433	0 (-0.004, 0.004)	0.902955
eBMD	M35472	2-tetradecenoyl carnitine	Known	Carnitine metabolism	Lipid	LC/MS pos	0.0519287	19.7146	23.0491	0.147659	18	-0.013 (-0.047, 0.021)	0.459527	-0.013 (-0.053, 0.027)	0.525299	-0.017 (-0.066, 0.033)	0.513769	-0.013 (-0.054, 0.028)	0.529268	-0.04 (-0.13, 0.051)	0.364844	0.001 (-0.002, 0.004)	0.482642
eBMD	M35527	4-hydroxyhippurate	Known	Benzoate metabolism	Xenobiotics	LC/MS Neg	0.0212876	19.3551	15.9587	0.0254965	8	0.002 (-0.033, 0.038)	0.892293	0.002 (-0.051, 0.056)	0.928544	0.018 (-0.034, 0.069)	0.5014	0.003 (-0.054, 0.059)	0.925798	0.029 (-0.147, 0.205)	0.701023	-0.001 (-0.009, 0.007)	0.70054
eBMD	M35626	1-myristoylglycerophosphocholine	Known	Lysolipid	Lipid	LC/MS pos	0.0162905	19.4026	14.0751	0.0151393	6	0.02 (-0.043, 0.083)	0.537141	0.02 (-0.086, 0.125)	0.713002	0.024 (-0.069, 0.117)	0.612777	0.021 (-0.087, 0.13)	0.699061	0.11 (-0.268, 0.487)	0.465276	-0.003 (-0.013, 0.008)	0.50774
eBMD	M35628	1-oleoylglycerophosphoethanolamine	Known	Lysolipid	Lipid	LC/MS neg	0.0290999	19.4351	240.469	1.02315e-46	10	-0.093 (-0.162, -0.023)	0.00873984	-0.093 (-0.452, 0.266)	0.611969	0.005 (-0.111, 0.121)	0.937607	-0.113 (-0.889, 0.663)	0.774525	1.504 (-0.869, 3.877)	0.182048	-0.03 (-0.074, 0.014)	0.154316
eBMD	M35631	1-palmitoylglycerophosphoethanolamine	Known	Lysolipid	Lipid	LC/MS neg	0.0817197	18.773	41.8226	0.0187777	26	0.044 (-0.003, 0.092)	0.0684621	0.044 (-0.017, 0.106)	0.15894	0.04 (-0.036, 0.116)	0.303491	0.046 (-0.018, 0.11)	0.155897	0.056 (-0.083, 0.195)	0.412355	0 (-0.003, 0.002)	0.842956
eBMD	M35635	3-(3-hydroxyphenyl)propionate	Known	Phenylalanine & tyrosine metabolism	Amino acid	LC/MS neg	0.0278973	19.8693	25.0356	0.00293204	10	-0.003 (-0.02, 0.013)	0.695804	-0.003 (-0.031, 0.024)	0.814653	-0.002 (-0.026, 0.022)	0.881758	-0.004 (-0.032, 0.025)	0.808319	-0.021 (-0.091, 0.049)	0.510919	0.002 (-0.005, 0.008)	0.527783
eBMD	M35669	tetradecanedioate	Known	Fatty acid, dicarboxylate	Lipid	LC/MS neg	0.113089	19.8379	75.4414	8.96974e-08	23	0.065 (0.043, 0.086)	3.60664e-09	0.065 (0.025, 0.104)	0.0014386	0.058 (0.01, 0.106)	0.0172538	0.072 (0.022, 0.122)	0.00475241	0.048 (-0.024, 0.12)	0.181023	0.001 (-0.002, 0.004)	0.553696
eBMD	M35675	2-hydroxypalmitate	Known	Fatty acid, monohydroxy	Lipid	LC/MS neg	0.127297	18.6213	625.18	2.37478e-104	44	-0.098 (-0.151, -0.046)	0.000253135	-0.098 (-0.3, 0.103)	0.337243	-0.053 (-0.143, 0.036)	0.244036	-0.161 (-0.506, 0.184)	0.361188	0.07 (-0.321, 0.46)	0.721199	-0.002 (-0.007, 0.002)	0.312346
eBMD	M35678	hexadecanedioate	Known	Fatty acid, dicarboxylate	Lipid	LC/MS neg	0.11926	19.748	163.193	2.99231e-22	26	0.069 (0.044, 0.094)	9.29447e-08	0.069 (0.004, 0.133)	0.0366118	0.096 (0.042, 0.15)	0.000495256	0.075 (0.002, 0.148)	0.0429729	0.095 (-0.038, 0.228)	0.153044	-0.001 (-0.006, 0.004)	0.639095
eBMD	M35718	dihomo-linolenate (20:3n3 or n6)	Known	Essential fatty acid	Lipid	LC/MS neg	0.0798567	19.2199	186.516	1.43209e-27	24	0.057 (0.003, 0.11)	0.0370448	0.057 (-0.095, 0.208)	0.464007	-0.058 (-0.163, 0.048)	0.282258	0.09 (-0.113, 0.294)	0.384441	-0.13 (-0.592, 0.332)	0.564444	0.003 (-0.005, 0.012)	0.380404
eBMD	M35854	threitol	Known	Nucleotide sugars, pentose metabolism	Carbohydrate	GC/MS	0.0274762	19.4026	14.9986	0.0909735	10	-0.105 (-0.159, -0.05)	0.000166294	-0.105 (-0.175, -0.034)	0.00353659	-0.101 (-0.178, -0.023)	0.0108382	-0.104 (-0.179, -0.029)	0.00672513	-0.071 (-0.307, 0.165)	0.50814	-0.001 (-0.006, 0.005)	0.731684
eBMD	M36095	thymol sulfate	Known	Food component, Plant	Xenobiotics	LC/MS neg	0.0139476	19.7974	3.26925	0.513819	5	-0.008 (-0.032, 0.016)	0.496131	-0.008 (-0.032, 0.016)	0.496131	-0.015 (-0.045, 0.015)	0.31656	-0.008 (-0.032, 0.016)	0.49208	0.008 (-0.111, 0.127)	0.846399	-0.002 (-0.013, 0.01)	0.678182
eBMD	M36097	4-acetaminophen sulfate	Known	Drug	Xenobiotics	LC/MS neg	0.0723202	19.5336	97.4245	1.69721e-10	26	0 (-0.003, 0.002)	0.717423	0 (-0.005, 0.004)	0.85454	-0.003 (-0.006, 0.001)	0.113513	0 (-0.005, 0.004)	0.843081	-0.005 (-0.016, 0.006)	0.379381	0.002 (-0.003, 0.008)	0.377088
eBMD	M36098	4-vinylphenol sulfate	Known	Benzoate metabolism	Xenobiotics	LC/MS neg	0.0253759	20.0037	20.1487	0.00978794	9	0.027 (-0.006, 0.06)	0.106849	0.027 (-0.025, 0.08)	0.309593	-0.005 (-0.053, 0.043)	0.84286	0.031 (-0.027, 0.089)	0.292001	0.01 (-0.176, 0.197)	0.90092	0.001 (-0.008, 0.01)	0.822643
eBMD	M36099	4-ethylphenylsulfate	Known	Benzoate metabolism	Xenobiotics	LC/MS neg	0.0224634	19.5918	15.9964	0.0251495	8	-0.004 (-0.034, 0.025)	0.77072	-0.004 (-0.049, 0.04)	0.847126	-0.016 (-0.059, 0.028)	0.480995	-0.005 (-0.051, 0.042)	0.84129	-0.055 (-0.152, 0.042)	0.211935	0.004 (-0.002, 0.009)	0.18048
eBMD	M36103	p-cresol sulfate	Known	Phenylalanine & tyrosine metabolism	Amino acid	LC/MS neg	0.0427103	19.6177	23.8965	0.0471584	15	-0.038 (-0.065, -0.011)	0.00642795	-0.038 (-0.074, -0.002)	0.0369929	-0.023 (-0.064, 0.017)	0.262626	-0.039 (-0.076, -0.002)	0.0414333	-0.019 (-0.083, 0.045)	0.529427	-0.001 (-0.004, 0.002)	0.432038
eBMD	M36115	X-14189--leucylalanine	Identified	Dipeptide	Peptide	LC/MS Pos	0.0441333	20.1686	117.23	6.53139e-20	12	0.034 (0.014, 0.055)	0.00112261	0.034 (-0.033, 0.101)	0.318306	0.017 (-0.013, 0.046)	0.262403	0.052 (-0.064, 0.167)	0.382151	0.011 (-0.134, 0.156)	0.867881	0.002 (-0.008, 0.012)	0.679707
eBMD	M36131	X-14205--alpha-glutamyltyrosine	Identified	Dipeptide	Peptide	LC/MS Pos	0.0504337	19.6652	32.2673	0.00591965	16	-0.042 (-0.072, -0.013)	0.00527569	-0.042 (-0.086, 0.001)	0.0571647	-0.03 (-0.074, 0.014)	0.184628	-0.042 (-0.088, 0.003)	0.0689522	-0.028 (-0.186, 0.129)	0.704853	-0.001 (-0.007, 0.006)	0.84347
eBMD	M36134	X-14208--phenylalanylserine	Identified	Dipeptide	Peptide	LC/MS Pos	0.0435193	19.5129	128.146	4.12843e-22	12	0.023 (-0.001, 0.048)	0.0616543	0.023 (-0.06, 0.107)	0.584021	-0.008 (-0.045, 0.029)	0.67996	0.051 (-0.225, 0.328)	0.715632	-0.044 (-0.212, 0.124)	0.572747	0.005 (-0.005, 0.015)	0.306636
eBMD	M36230	X-14304--leucylalanine	Identified	Dipeptide	Peptide	LC/MS Neg	0.0653513	19.7974	151.271	3.58876e-22	21	0.03 (0.007, 0.054)	0.0122181	0.03 (-0.035, 0.095)	0.362226	-0.002 (-0.041, 0.037)	0.920644	0.04 (-0.037, 0.117)	0.311163	-0.019 (-0.222, 0.184)	0.84691	0.002 (-0.007, 0.011)	0.59425
eBMD	M36376	X-14450--phenylalanylleucine	Identified	Dipeptide	Peptide	LC/MS Pos	0.014441	20.3666	7.81395	0.0986361	5	-0.012 (-0.055, 0.032)	0.601416	-0.012 (-0.073, 0.049)	0.708598	-0.017 (-0.075, 0.041)	0.560755	-0.013 (-0.076, 0.051)	0.699245	0.136 (-0.421, 0.693)	0.494234	-0.006 (-0.028, 0.016)	0.45427
eBMD	M36738	gamma-glutamylglutamate	Known	gamma-glutamyl	Peptide	LC/MS pos	0.0347344	19.8876	17.4119	0.0962689	12	-0.009 (-0.036, 0.018)	0.502645	-0.009 (-0.044, 0.025)	0.594171	-0.03 (-0.071, 0.01)	0.140332	-0.01 (-0.045, 0.025)	0.587752	-0.024 (-0.121, 0.074)	0.597579	0.001 (-0.004, 0.006)	0.72241
eBMD	M36754	octadecanedioate	Known	Fatty acid, dicarboxylate	Lipid	LC/MS neg	0.0452651	19.6961	146.043	9.57271e-26	12	0.079 (0.033, 0.124)	0.000699242	0.079 (-0.087, 0.245)	0.352197	0.053 (-0.041, 0.146)	0.268795	0.129 (-0.108, 0.367)	0.285894	0.118 (-0.316, 0.551)	0.558672	-0.001 (-0.015, 0.012)	0.826652
eBMD	M36756	leucylleucine	Known	Dipeptide	Peptide	LC/MS pos	0.028038	20.3163	30.4779	0.000363682	10	-0.008 (-0.055, 0.039)	0.745194	-0.008 (-0.095, 0.079)	0.859823	-0.046 (-0.117, 0.026)	0.214151	-0.009 (-0.102, 0.085)	0.857424	-0.191 (-0.51, 0.129)	0.206069	0.005 (-0.004, 0.014)	0.20323
eBMD	M36776	7-alpha-hydroxy-3-oxo-4-cholestenoate (7-Hoca)	Known	Sterol, Steroid	Lipid	LC/MS neg	0.0355639	19.4587	23.3187	0.0251389	13	0.056 (-0.036, 0.148)	0.230709	0.056 (-0.072, 0.184)	0.389909	0.164 (0.021, 0.307)	0.0244903	0.057 (-0.079, 0.192)	0.413795	-0.177 (-0.603, 0.249)	0.380426	0.004 (-0.003, 0.01)	0.22847
eBMD	M36802	n-Butyl Oleate	Known	Fatty acid, ester	Lipid	GC/MS	0.0183874	19.8379	6.96337	0.324248	7	0.023 (-0.057, 0.103)	0.576992	0.023 (-0.064, 0.109)	0.604623	0.001 (-0.103, 0.106)	0.983064	0.024 (-0.065, 0.112)	0.598951	-0.026 (-0.327, 0.276)	0.836332	0.001 (-0.005, 0.007)	0.671238
eBMD	M36808	dimethylarginine (SDMA + ADMA)	Known	Urea cycle; arginine-, proline-, metabolism	Amino acid	LC/MS pos	0.0879103	19.2574	70.7922	6.01389e-05	32	0.022 (-0.06, 0.104)	0.598209	0.022 (-0.102, 0.145)	0.727297	0.026 (-0.117, 0.169)	0.720127	0.023 (-0.107, 0.154)	0.725795	0.078 (-0.263, 0.419)	0.643514	-0.001 (-0.004, 0.003)	0.718664
eBMD	M36850	taurolithocholate 3-sulfate	Known	Bile acid metabolism	Lipid	LC/MS neg	0.0306728	19.9957	75.5368	3.74008e-12	11	0.027 (-0.003, 0.056)	0.075479	0.027 (-0.054, 0.108)	0.51779	-0.022 (-0.067, 0.022)	0.328399	0.038 (-0.077, 0.153)	0.515145	-0.037 (-0.2, 0.127)	0.623844	0.004 (-0.004, 0.011)	0.31357
eBMD	M37004	X-14977--vanillin	Identified	Food component/Plant	Xenobiotics	LC/MS Pos	0.0182555	19.9002	34.5966	5.15854e-06	7	-0.061 (-0.119, -0.003)	0.0384584	-0.061 (-0.201, 0.078)	0.388678	0 (-0.082, 0.082)	0.998422	-0.079 (-0.243, 0.085)	0.3467	0.039 (-0.379, 0.457)	0.820531	-0.004 (-0.017, 0.01)	0.518882
eBMD	M37058	succinylcarnitine	Known	Krebs cycle	Energy	LC/MS pos	0.184194	18.6213	154.224	1.24893e-15	40	0.061 (0.012, 0.111)	0.0146957	0.061 (-0.037, 0.159)	0.21986	0.1 (0.016, 0.183)	0.0191736	0.063 (-0.041, 0.166)	0.235984	0.19 (-0.027, 0.406)	0.0840603	-0.002 (-0.005, 0.001)	0.183775
eBMD	M37097	tryptophan betaine	Known	Tryptophan metabolism	Amino acid	LC/MS Pos	0.0595404	19.4228	81.9717	1.21701e-11	15	-0.002 (-0.018, 0.014)	0.798225	-0.002 (-0.042, 0.037)	0.91586	0.009 (-0.019, 0.038)	0.528738	-0.002 (-0.046, 0.041)	0.91023	0.084 (-0.032, 0.2)	0.142347	-0.007 (-0.017, 0.002)	0.110963
eBMD	M37104	cyclo(leu-pro)	Known	Dipeptide	Peptide	LC/MS Pos	0.0413871	19.3271	43.7871	6.40603e-05	15	0.063 (0.035, 0.092)	1.37597e-05	0.063 (0.013, 0.113)	0.013957	0.045 (-0.004, 0.093)	0.0702055	0.07 (0.015, 0.124)	0.0121222	0.065 (-0.045, 0.175)	0.224931	0 (-0.005, 0.004)	0.969844
eBMD	M37112	chiro-inositol	Known	Inositol metabolism	Lipid	GC/MS	0.0330349	19.5436	17.6366	0.0904061	12	-0.008 (-0.021, 0.004)	0.181058	-0.008 (-0.024, 0.007)	0.290835	-0.01 (-0.028, 0.008)	0.28416	-0.009 (-0.025, 0.007)	0.279071	0.005 (-0.038, 0.048)	0.811716	-0.002 (-0.006, 0.003)	0.471874
eBMD	M37190	5alpha-androstan-3beta,17beta-diol disulfate	Known	Sterol, Steroid	Lipid	LC/MS Neg	0.091046	20.1681	113.437	7.18426e-16	19	0.055 (0.037, 0.073)	3.6024e-09	0.055 (0.009, 0.1)	0.0187318	0.046 (0.004, 0.088)	0.0330726	0.065 (0.013, 0.117)	0.014571	0.081 (-0.005, 0.168)	0.0642514	-0.002 (-0.007, 0.003)	0.440124
eBMD	M37202	4-androsten-3beta,17beta-diol disulfate 1	Known	Sterol, Steroid	Lipid	LC/MS Neg	0.126991	19.593	106.883	3.95744e-13	23	0.004 (-0.013, 0.021)	0.636481	0.004 (-0.033, 0.041)	0.830217	-0.024 (-0.048, 0.001)	0.0551298	0.005 (-0.034, 0.043)	0.820776	-0.007 (-0.083, 0.069)	0.841528	0.001 (-0.004, 0.005)	0.716128
eBMD	M37203	4-androsten-3beta,17beta-diol disulfate 2	Known	Sterol, Steroid	Lipid	LC/MS Neg	0.0641714	19.4587	105.565	2.09415e-14	19	0.088 (0.05, 0.126)	6.03163e-06	0.088 (-0.004, 0.18)	0.0616753	0.03 (-0.039, 0.099)	0.391272	0.105 (0, 0.21)	0.0503485	0.217 (-0.124, 0.557)	0.19718	-0.003 (-0.012, 0.005)	0.415253
eBMD	M37253	2-hydroxyglutarate	Known	Fatty acid, dicarboxylate	Lipid	GC/MS	0.0371843	19.4417	31.4636	0.00288299	14	0.007 (-0.045, 0.058)	0.803551	0.007 (-0.074, 0.087)	0.872963	0.005 (-0.074, 0.084)	0.899383	0.007 (-0.077, 0.092)	0.862212	0.085 (-0.101, 0.271)	0.337595	-0.002 (-0.007, 0.002)	0.31446
eBMD	M37459	ergothioneine	Known	Food component, Plant	Xenobiotics	LC/MS Pos	0.00792761	19.8186	4.67401	0.0966164	3	0.031 (-0.008, 0.07)	0.120194	0.031 (-0.029, 0.09)	0.309389	0.025 (-0.025, 0.076)	0.327045	0.034 (-0.009, 0.077)	0.118063	0.079 (-1.825, 1.983)	0.692424	-0.008 (-0.306, 0.291)	0.79599
eBMD	M37506	palmitoyl sphingomyelin	Known	Sphingolipid	Lipid	GC/MS	0.129623	18.773	295.835	4.87881e-39	45	-0.106 (-0.171, -0.04)	0.00148929	-0.106 (-0.274, 0.063)	0.220522	0.003 (-0.097, 0.102)	0.960439	-0.116 (-0.316, 0.084)	0.255789	-0.642 (-1.329, 0.045)	0.0663861	0.005 (-0.001, 0.012)	0.111528
eBMD	M38150	phenylalanylphenylalanine	Known	Dipeptide	Peptide	LC/MS Pos	0.00869911	21.0016	1.9553	0.376195	3	-0.075 (-0.163, 0.012)	0.092574	-0.075 (-0.163, 0.012)	0.092574	-0.068 (-0.174, 0.038)	0.210346	-0.077 (-0.169, 0.015)	0.101897	-0.103 (-2.655, 2.449)	0.698158	0.001 (-0.066, 0.068)	0.908043
eBMD	M38178	cis-4-decenoyl carnitine	Known	Carnitine metabolism	Lipid	LC/MS Pos	0.091339	20.4955	6.12651	0.963201	15	-0.035 (-0.071, 0)	0.0516962	-0.035 (-0.071, 0)	0.0516962	-0.031 (-0.078, 0.017)	0.203715	-0.035 (-0.071, 0.001)	0.0533715	-0.032 (-0.098, 0.034)	0.34166	0 (-0.003, 0.002)	0.908627
eBMD	M38768	15-methylpalmitate (isobar with 2-methylpalmitate)	Known	Fatty acid, branched	Lipid	LC/MS Neg	0.0334838	19.6072	39.8598	3.78049e-05	12	0.046 (-0.031, 0.122)	0.241648	0.046 (-0.1, 0.191)	0.538494	-0.004 (-0.112, 0.103)	0.935036	0.053 (-0.104, 0.21)	0.511276	0.043 (-0.36, 0.447)	0.816182	0 (-0.008, 0.008)	0.988991
TB-BMD	M00053	glutamine	Known	Glutamate metabolism	Amino acid	LC/MS pos	0.0305	20.2448	39.2094	1.78269e-06	8	0.447 (-0.047, 0.94)	0.0760026	0.447 (-0.721, 1.615)	0.453425	-0.109 (-0.808, 0.589)	0.759433	0.531 (-0.815, 1.877)	0.439123	-0.858 (-3.262, 1.545)	0.415838	0.015 (-0.008, 0.038)	0.162808
TB-BMD	M00054	tryptophan	Known	Tryptophan metabolism	Amino acid	LC/MS pos	0.591714	18.9433	407.974	1.74909e-17	194	-0.117 (-0.29, 0.056)	0.185234	-0.117 (-0.368, 0.135)	0.362187	0.159 (-0.108, 0.425)	0.243936	-0.116 (-0.38, 0.148)	0.388346	0.492 (-0.397, 1.38)	0.276483	-0.003 (-0.007, 0.001)	0.160467
TB-BMD	M00059	histidine	Known	Histidine metabolism	Amino acid	LC/MS neg	0.0247215	19.719	4.27757	0.63917	7	0.254 (-0.305, 0.813)	0.373555	0.254 (-0.305, 0.813)	0.373555	0.077 (-0.64, 0.793)	0.83369	0.259 (-0.311, 0.829)	0.373172	-0.114 (-1.086, 0.857)	0.806132	0.005 (-0.005, 0.016)	0.318451
TB-BMD	M00060	leucine	Known	Valine, leucine and isoleucine metabolism	Amino acid	LC/MS pos	0.629514	17.6355	234.401	0.0927665	208	0.065 (-0.11, 0.239)	0.468316	0.065 (-0.121, 0.25)	0.495545	0.034 (-0.219, 0.287)	0.794304	0.066 (-0.124, 0.257)	0.493223	0.108 (-0.948, 1.165)	0.840022	0 (-0.005, 0.005)	0.933962
TB-BMD	M00063	cholesterol	Known	Sterol, Steroid	Lipid	GC/MS	0.136931	18.4347	40.2508	0.710908	47	-0.036 (-0.234, 0.161)	0.718721	-0.036 (-0.234, 0.161)	0.718721	-0.042 (-0.332, 0.248)	0.77713	-0.037 (-0.238, 0.163)	0.71465	-0.068 (-0.553, 0.417)	0.783389	0 (-0.005, 0.006)	0.88828
TB-BMD	M00064	phenylalanine	Known	Phenylalanine & tyrosine metabolism	Amino acid	LC/MS pos	0.0156746	20.0497	7.10575	0.130404	5	0.093 (-0.622, 0.808)	0.798747	0.093 (-0.86, 1.046)	0.848291	0.191 (-0.79, 1.171)	0.702696	0.098 (-0.876, 1.072)	0.843959	0.471 (-2.535, 3.478)	0.652175	-0.005 (-0.035, 0.026)	0.658889
TB-BMD	M00513	creatinine	Known	Creatine metabolism	Amino acid	LC/MS pos	0.0748259	19.0782	30.3892	0.210048	26	-0.088 (-0.393, 0.217)	0.571813	-0.088 (-0.424, 0.248)	0.608087	0.003 (-0.446, 0.453)	0.987845	-0.091 (-0.435, 0.254)	0.605311	0.332 (-0.448, 1.112)	0.388792	-0.004 (-0.011, 0.003)	0.225964
TB-BMD	M00527	lactate	Known	Glycolysis, gluconeogenesis, pyruvate metabolism	Carbohydrate	GC/MS	0.0360461	19.502	37.1627	0.000210231	13	-0.254 (-0.531, 0.022)	0.0714775	-0.254 (-0.741, 0.232)	0.305729	-0.255 (-0.658, 0.149)	0.216223	-0.254 (-0.77, 0.262)	0.334939	-0.557 (-2.27, 1.156)	0.489191	0.005 (-0.02, 0.03)	0.688294
TB-BMD	M00542	3-hydroxybutyrate (BHBA)	Known	Ketone bodies	Lipid	GC/MS	0.0275459	19.876	12.7345	0.174995	10	-0.043 (-0.102, 0.016)	0.149562	-0.043 (-0.113, 0.027)	0.225709	-0.058 (-0.135, 0.019)	0.141553	-0.044 (-0.114, 0.026)	0.22097	-0.102 (-0.202, -0.002)	0.0457198	0.008 (-0.001, 0.017)	0.0854904
TB-BMD	M00553	cotinine	Known	Tobacco metabolite	Xenobiotics	LC/MS pos	0.0572894	19.5918	15.6861	0.678109	20	-0.012 (-0.032, 0.008)	0.250827	-0.012 (-0.032, 0.008)	0.250827	-0.025 (-0.054, 0.003)	0.0799482	-0.012 (-0.033, 0.008)	0.248728	0.001 (-0.031, 0.034)	0.938645	-0.003 (-0.009, 0.003)	0.315511
TB-BMD	M00569	caffeine	Known	Xanthine metabolism	Xenobiotics	LC/MS pos	0.0436072	19.7713	26.5396	0.00899604	13	-0.017 (-0.07, 0.036)	0.524225	-0.017 (-0.096, 0.061)	0.668482	-0.025 (-0.108, 0.058)	0.55986	-0.016 (-0.1, 0.067)	0.701329	-0.002 (-0.296, 0.292)	0.99049	-0.001 (-0.023, 0.021)	0.904666
TB-BMD	M00575	arabinose	Known	Nucleotide sugars, pentose metabolism	Carbohydrate	GC/MS	0.0194313	19.8799	9.52574	0.146098	7	-0.027 (-0.135, 0.081)	0.620998	-0.027 (-0.164, 0.109)	0.694758	-0.036 (-0.18, 0.108)	0.626256	-0.028 (-0.168, 0.111)	0.689507	0.062 (-0.233, 0.356)	0.613568	-0.008 (-0.028, 0.012)	0.372013
TB-BMD	M00577	fructose	Known	Fructose, mannose, galactose, starch, and sucrose metabolism	Carbohydrate	GC/MS	0.0110518	19.5091	10.3574	0.0157603	4	0.091 (-0.224, 0.406)	0.571066	0.091 (-0.494, 0.676)	0.760461	0.23 (-0.191, 0.651)	0.283893	0.104 (-0.522, 0.729)	0.745002	0.033 (-3.663, 3.729)	0.972725	0.002 (-0.1, 0.103)	0.947433
TB-BMD	M00584	mannose	Known	Fructose, mannose, galactose, starch, and sucrose metabolism	Carbohydrate	GC/MS	0.135082	19.4587	67.1153	2.86482e-05	28	0.308 (0.17, 0.446)	1.27474e-05	0.308 (0.09, 0.526)	0.00563693	0.205 (-0.055, 0.464)	0.122858	0.316 (0.088, 0.545)	0.0066705	0.715 (0.268, 1.163)	0.00291495	-0.01 (-0.02, 0)	0.042499
TB-BMD	M00599	pyruvate	Known	Glycolysis, gluconeogenesis, pyruvate metabolism	Carbohydrate	GC/MS	0.0414924	19.632	13.707	0.471761	15	-0.106 (-0.254, 0.042)	0.160556	-0.106 (-0.254, 0.042)	0.160556	-0.112 (-0.324, 0.101)	0.302727	-0.102 (-0.253, 0.048)	0.183576	-0.1 (-0.475, 0.276)	0.57572	0 (-0.01, 0.009)	0.969006
TB-BMD	M00606	uridine	Known	Pyrimidine metabolism, uracil containing	Nucleotide	LC/MS neg	0.0662558	19.861	14.4337	0.757845	20	-0.038 (-0.355, 0.279)	0.815303	-0.038 (-0.355, 0.279)	0.815303	0.118 (-0.319, 0.556)	0.595484	-0.037 (-0.36, 0.286)	0.822137	-0.479 (-1.404, 0.447)	0.310719	0.005 (-0.005, 0.015)	0.320308
TB-BMD	M01105	linoleate (18:2n6)	Known	Essential fatty acid	Lipid	LC/MS neg	0.0505144	19.502	19.3536	0.308619	18	-0.098 (-0.338, 0.142)	0.424334	-0.098 (-0.354, 0.158)	0.453994	-0.016 (-0.356, 0.325)	0.927204	-0.095 (-0.358, 0.168)	0.478947	0.561 (-0.405, 1.526)	0.235962	-0.01 (-0.023, 0.004)	0.151689
TB-BMD	M01107	allantoin	Known	Purine metabolism, urate metabolism	Nucleotide	GC/MS	0.0474912	19.3088	16.4434	0.422467	17	0.022 (-0.084, 0.127)	0.687232	0.022 (-0.085, 0.128)	0.691258	-0.087 (-0.249, 0.076)	0.297104	0.024 (-0.089, 0.137)	0.674617	0.018 (-0.203, 0.238)	0.867362	0 (-0.007, 0.007)	0.963264
TB-BMD	M01110	arachidonate (20:4n6)	Known	Long chain fatty acid	Lipid	LC/MS neg	0.135366	19.748	15.7561	0.941894	27	0.009 (-0.136, 0.154)	0.901887	0.009 (-0.136, 0.154)	0.901887	-0.049 (-0.258, 0.16)	0.643404	0.009 (-0.136, 0.155)	0.900403	-0.15 (-0.402, 0.102)	0.242922	0.004 (-0.001, 0.008)	0.13029
TB-BMD	M01114	deoxycholate	Known	Bile acid metabolism	Lipid	LC/MS neg	0.0431682	19.6685	8.02701	0.922695	16	0.01 (-0.066, 0.087)	0.79044	0.01 (-0.066, 0.087)	0.79044	-0.012 (-0.114, 0.091)	0.821525	0.011 (-0.067, 0.088)	0.788481	0.013 (-0.161, 0.187)	0.883484	0 (-0.009, 0.009)	0.973524
TB-BMD	M01121	margarate (17:0)	Known	Long chain fatty acid	Lipid	LC/MS neg	0.0273798	20.3547	6.16931	0.520125	8	0.074 (-0.169, 0.318)	0.549645	0.074 (-0.169, 0.318)	0.549645	0.06 (-0.262, 0.382)	0.715168	0.076 (-0.171, 0.323)	0.544908	0.123 (-0.878, 1.125)	0.773328	-0.001 (-0.024, 0.021)	0.904003
TB-BMD	M01123	inosine	Known	Purine metabolism, (hypo)xanthine, inosine containing	Nucleotide	LC/MS neg	0.0404937	19.8439	20.4923	0.0390291	12	0.014 (-0.026, 0.053)	0.494706	0.014 (-0.04, 0.068)	0.616871	0 (-0.056, 0.057)	0.995181	0.015 (-0.044, 0.075)	0.609202	-0.019 (-0.112, 0.073)	0.651397	0.005 (-0.005, 0.015)	0.312369
TB-BMD	M01125	isoleucine	Known	Valine, leucine and isoleucine metabolism	Amino acid	LC/MS pos	0.0469317	18.773	23.963	0.0903152	17	0.286 (-0.084, 0.655)	0.129308	0.286 (-0.166, 0.738)	0.21518	0.329 (-0.181, 0.839)	0.206185	0.299 (-0.164, 0.763)	0.205525	0.157 (-1.1, 1.415)	0.793172	0.001 (-0.012, 0.015)	0.81516
TB-BMD	M01284	threonine	Known	Glycine, serine and threonine metabolism	Amino acid	LC/MS pos	0.0496849	19.0047	50.6943	3.29355e-05	18	0.149 (-0.078, 0.375)	0.198267	0.149 (-0.242, 0.539)	0.456272	0.171 (-0.159, 0.501)	0.308834	0.158 (-0.255, 0.571)	0.45425	-0.343 (-1.833, 1.147)	0.632285	0.008 (-0.015, 0.03)	0.475877
TB-BMD	M01299	tyrosine	Known	Phenylalanine & tyrosine metabolism	Amino acid	LC/MS pos	0.105956	18.773	30.5841	0.63583	35	0.194 (-0.054, 0.443)	0.125621	0.194 (-0.054, 0.443)	0.125621	0.131 (-0.233, 0.494)	0.480846	0.201 (-0.053, 0.456)	0.121276	-0.209 (-1.228, 0.811)	0.688151	0.004 (-0.006, 0.013)	0.424247
TB-BMD	M01301	lysine	Known	Lysine metabolism	Amino acid	LC/MS pos	0.0715105	19.748	21.1206	0.513296	23	-0.252 (-0.577, 0.073)	0.127985	-0.252 (-0.577, 0.073)	0.127985	-0.39 (-0.857, 0.077)	0.101566	-0.261 (-0.59, 0.069)	0.120846	-1.137 (-2.776, 0.501)	0.163614	0.009 (-0.007, 0.024)	0.26417
TB-BMD	M01302	methionine	Known	Cysteine, methionine, SAM, taurine metabolism	Amino acid	LC/MS neg	0.0599605	18.5929	26.9111	0.173814	22	-0.126 (-0.522, 0.269)	0.531153	-0.126 (-0.574, 0.322)	0.580121	-0.25 (-0.831, 0.331)	0.399865	-0.122 (-0.582, 0.338)	0.603374	-1.088 (-2.628, 0.452)	0.156152	0.009 (-0.005, 0.022)	0.186868
TB-BMD	M01303	malate	Known	Krebs cycle	Energy	GC/MS	0.0470956	19.6685	18.9513	0.21595	16	-0.04 (-0.232, 0.153)	0.685362	-0.04 (-0.256, 0.177)	0.718507	-0.196 (-0.487, 0.096)	0.188215	-0.038 (-0.261, 0.185)	0.739611	0.032 (-0.421, 0.486)	0.881157	-0.002 (-0.01, 0.007)	0.692613
TB-BMD	M01336	palmitate (16:0)	Known	Long chain fatty acid	Lipid	LC/MS neg	0.0839491	19.4669	21.3503	0.810444	29	-0.014 (-0.247, 0.218)	0.903417	-0.014 (-0.247, 0.218)	0.903417	0.1 (-0.227, 0.428)	0.547581	-0.015 (-0.251, 0.221)	0.901683	0.455 (-0.254, 1.165)	0.208288	-0.005 (-0.012, 0.002)	0.16946
TB-BMD	M01356	nonadecanoate (19:0)	Known	Long chain fatty acid	Lipid	LC/MS neg	0.0450541	19.946	9.50002	0.849957	16	-0.006 (-0.175, 0.163)	0.946223	-0.006 (-0.175, 0.163)	0.946223	-0.047 (-0.283, 0.19)	0.698884	-0.006 (-0.177, 0.165)	0.946568	0.011 (-0.303, 0.325)	0.943227	0 (-0.008, 0.007)	0.898411
TB-BMD	M01358	stearate (18:0)	Known	Long chain fatty acid	Lipid	LC/MS neg	0.123022	19.946	45.4648	0.254947	41	0.006 (-0.18, 0.192)	0.948771	0.006 (-0.192, 0.204)	0.951944	0.112 (-0.155, 0.378)	0.411848	0.006 (-0.196, 0.208)	0.951547	0.505 (0.039, 0.971)	0.0344442	-0.006 (-0.011, -0.001)	0.0222871
TB-BMD	M01359	oleate (18:1n9)	Known	Long chain fatty acid	Lipid	LC/MS neg	0.0589161	19.3551	26.8182	0.140456	21	-0.168 (-0.397, 0.06)	0.149179	-0.168 (-0.433, 0.097)	0.212892	0.051 (-0.289, 0.392)	0.76701	-0.163 (-0.436, 0.11)	0.241508	0.372 (-0.617, 1.362)	0.440432	-0.008 (-0.021, 0.006)	0.247592
TB-BMD	M01361	pentadecanoate (15:0)	Known	Long chain fatty acid	Lipid	GC/MS	0.0473543	19.8253	27.8508	0.0329412	17	0.001 (-0.228, 0.23)	0.992862	0.001 (-0.302, 0.304)	0.99459	-0.038 (-0.381, 0.305)	0.826464	0.001 (-0.312, 0.315)	0.994496	0.334 (-0.927, 1.594)	0.580931	-0.005 (-0.024, 0.014)	0.568152
TB-BMD	M01365	myristate (14:0)	Known	Long chain fatty acid	Lipid	LC/MS neg	0.0710366	19.2199	24.9014	0.467908	26	0.118 (-0.044, 0.28)	0.152247	0.118 (-0.044, 0.28)	0.152247	0.136 (-0.103, 0.374)	0.263907	0.122 (-0.043, 0.287)	0.146664	0.225 (-0.115, 0.564)	0.184372	-0.002 (-0.008, 0.004)	0.459986
TB-BMD	M01444	pipecolate	Known	Lysine metabolism	Amino acid	LC/MS pos	0.0368666	19.7974	8.79115	0.720658	13	-0.058 (-0.213, 0.097)	0.466396	-0.058 (-0.213, 0.097)	0.466396	-0.012 (-0.223, 0.199)	0.910949	-0.058 (-0.215, 0.099)	0.471035	-0.056 (-0.431, 0.32)	0.769608	0 (-0.01, 0.01)	0.992042
TB-BMD	M01493	ornithine	Known	Urea cycle; arginine-, proline-, metabolism	Amino acid	LC/MS pos	0.031125	19.3551	7.48619	0.678886	11	0.11 (-0.173, 0.394)	0.445573	0.11 (-0.173, 0.394)	0.445573	-0.021 (-0.414, 0.371)	0.914779	0.115 (-0.174, 0.404)	0.43686	0.059 (-0.833, 0.95)	0.891836	0.001 (-0.013, 0.014)	0.89927
TB-BMD	M01494	5-oxoproline	Known	Glutathione metabolism	Amino acid	LC/MS pos	0.131585	19.4351	28.6972	0.231736	25	0.178 (-0.037, 0.393)	0.105083	0.178 (-0.057, 0.413)	0.138305	0.186 (-0.126, 0.499)	0.242835	0.182 (-0.057, 0.421)	0.13519	0.257 (-0.182, 0.695)	0.237828	-0.001 (-0.007, 0.005)	0.652271
TB-BMD	M01508	pantothenate	Known	Pantothenate and CoA metabolism	Cofactors and vitamins	LC/MS pos	0.0764537	18.773	27.3197	0.392719	27	-0.069 (-0.215, 0.076)	0.350229	-0.069 (-0.219, 0.08)	0.362136	-0.066 (-0.277, 0.145)	0.540423	-0.067 (-0.219, 0.085)	0.386463	-0.035 (-0.366, 0.295)	0.827889	-0.001 (-0.007, 0.005)	0.809911
TB-BMD	M01515	salicylate	Known	Drug	Xenobiotics	GC/MS	0.0525826	19.8096	27.0216	0.0785904	19	-0.008 (-0.022, 0.005)	0.238543	-0.008 (-0.025, 0.008)	0.336066	-0.009 (-0.029, 0.01)	0.352068	-0.008 (-0.025, 0.009)	0.340158	-0.004 (-0.028, 0.02)	0.72281	-0.002 (-0.009, 0.005)	0.601112
TB-BMD	M01558	4-acetamidobutanoate	Known	Guanidino and acetamido metabolism	Amino acid	LC/MS pos	0.142672	18.773	30.1799	0.843438	40	-0.126 (-0.309, 0.057)	0.176904	-0.126 (-0.309, 0.057)	0.176904	-0.286 (-0.565, -0.007)	0.0448194	-0.128 (-0.314, 0.057)	0.175107	-0.292 (-0.711, 0.126)	0.171237	0.002 (-0.003, 0.007)	0.387048
TB-BMD	M01561	alpha-tocopherol	Known	Tocopherol metabolism	Cofactors and vitamins	GC/MS	0.0254179	19.974	11.3035	0.185088	9	0.096 (-0.124, 0.316)	0.392737	0.096 (-0.165, 0.357)	0.472136	0.098 (-0.2, 0.396)	0.518273	0.098 (-0.168, 0.364)	0.470465	0.483 (-0.186, 1.152)	0.131325	-0.011 (-0.028, 0.006)	0.171743
TB-BMD	M01564	citrate	Known	Krebs cycle	Energy	GC/MS	0.147149	18.773	58.0625	0.129313	48	-0.026 (-0.204, 0.153)	0.777132	-0.026 (-0.224, 0.173)	0.798978	-0.047 (-0.306, 0.212)	0.722646	-0.026 (-0.23, 0.177)	0.801071	-0.166 (-0.734, 0.403)	0.56046	0.002 (-0.004, 0.007)	0.597981
TB-BMD	M01572	glycerate	Known	Glycolysis, gluconeogenesis, pyruvate metabolism	Carbohydrate	GC/MS	0.0494929	19.5586	15.9548	0.527043	18	0.084 (-0.158, 0.325)	0.497745	0.084 (-0.158, 0.325)	0.497745	0.039 (-0.297, 0.376)	0.818866	0.087 (-0.16, 0.333)	0.490317	0.11 (-0.718, 0.938)	0.78193	0 (-0.012, 0.012)	0.944103
TB-BMD	M01573	guanosine	Known	Purine metabolism, guanine containing	Nucleotide	LC/MS pos	0.0352717	19.5822	14.6686	0.26006	13	0.011 (-0.08, 0.103)	0.810576	0.011 (-0.09, 0.112)	0.828375	0.015 (-0.112, 0.143)	0.813469	0.012 (-0.092, 0.116)	0.819295	-0.074 (-0.371, 0.223)	0.596199	0.005 (-0.011, 0.02)	0.508903
TB-BMD	M01585	N-acetylalanine	Known	Alanine and aspartate metabolism	Amino acid	LC/MS neg	0.0618686	19.2574	33.3892	0.0420757	22	0.308 (-0.078, 0.695)	0.117459	0.308 (-0.178, 0.795)	0.214399	0.424 (-0.145, 0.994)	0.144134	0.322 (-0.179, 0.824)	0.207737	-5.503 (-14.12, 3.114)	0.197796	0.047 (-0.023, 0.118)	0.174121
TB-BMD	M01604	urate	Known	Purine metabolism, urate metabolism	Nucleotide	LC/MS neg	0.136746	18.773	60.7131	5.0626e-05	25	-0.011 (-0.242, 0.221)	0.926969	-0.011 (-0.379, 0.357)	0.954044	-0.082 (-0.424, 0.26)	0.637465	-0.011 (-0.39, 0.367)	0.953215	0.073 (-0.766, 0.912)	0.858178	-0.001 (-0.012, 0.01)	0.816039
TB-BMD	M01605	ursodeoxycholate	Known	Bile acid metabolism	Lipid	LC/MS neg	0.0271602	19.6949	22.6633	0.00699857	10	-0.014 (-0.103, 0.075)	0.757291	-0.014 (-0.156, 0.128)	0.845589	0.025 (-0.104, 0.155)	0.700074	-0.015 (-0.164, 0.134)	0.845701	0.222 (-0.197, 0.641)	0.256058	-0.013 (-0.034, 0.008)	0.197527
TB-BMD	M01638	arginine	Known	Urea cycle; arginine-, proline-, metabolism	Amino acid	LC/MS neg	0.0576386	19.2786	24.3053	0.229309	21	0.17 (-0.029, 0.368)	0.0945583	0.17 (-0.05, 0.389)	0.129381	0.085 (-0.208, 0.378)	0.57011	0.175 (-0.05, 0.4)	0.128267	0.453 (-0.287, 1.192)	0.21535	-0.004 (-0.015, 0.006)	0.408201
TB-BMD	M01640	ascorbate (Vitamin C)	Known	Ascorbate and aldarate metabolism	Cofactors and vitamins	GC/MS	0.0398794	19.7323	7.37482	0.881817	14	0.005 (-0.034, 0.043)	0.814184	0.005 (-0.034, 0.043)	0.814184	0.016 (-0.039, 0.071)	0.575446	0.005 (-0.034, 0.044)	0.815942	0.019 (-0.052, 0.089)	0.600624	-0.002 (-0.009, 0.005)	0.636861
TB-BMD	M01644	heptanoate (7:0)	Known	Medium chain fatty acid	Lipid	LC/MS neg	0.103053	19.0782	26.9622	0.832624	36	-0.149 (-0.344, 0.046)	0.133921	-0.149 (-0.344, 0.046)	0.133921	-0.107 (-0.396, 0.182)	0.468568	-0.153 (-0.351, 0.046)	0.130939	-0.059 (-0.689, 0.571)	0.854509	-0.001 (-0.008, 0.006)	0.768082
TB-BMD	M01645	laurate (12:0)	Known	Medium chain fatty acid	Lipid	LC/MS neg	0.112736	19.2574	47.0908	0.175199	40	-0.103 (-0.283, 0.077)	0.26072	-0.103 (-0.301, 0.094)	0.306061	-0.14 (-0.427, 0.147)	0.34028	-0.104 (-0.307, 0.1)	0.31854	0.094 (-0.361, 0.549)	0.678932	-0.003 (-0.008, 0.003)	0.332752
TB-BMD	M01649	valine	Known	Valine, leucine and isoleucine metabolism	Amino acid	LC/MS pos	0.0173003	21.0016	3.42494	0.489382	5	0.574 (-0.128, 1.276)	0.108952	0.574 (-0.128, 1.276)	0.108952	0.697 (-0.206, 1.6)	0.130305	0.582 (-0.133, 1.298)	0.110509	0.898 (-1.281, 3.077)	0.280925	-0.003 (-0.022, 0.015)	0.615102
TB-BMD	M01670	urea	Known	Urea cycle; arginine-, proline-, metabolism	Amino acid	GC/MS	0.0329068	19.5586	6.43381	0.84291	12	0.05 (-0.236, 0.335)	0.733441	0.05 (-0.236, 0.335)	0.733441	0.05 (-0.326, 0.427)	0.793068	0.051 (-0.238, 0.34)	0.728167	0.048 (-0.771, 0.867)	0.907854	0 (-0.013, 0.013)	0.997387
TB-BMD	M01712	cortisol	Known	Sterol, Steroid	Lipid	LC/MS pos	0.0363265	19.0365	2.89896	0.996216	13	-0.063 (-0.224, 0.097)	0.439187	-0.063 (-0.224, 0.097)	0.439187	-0.012 (-0.215, 0.191)	0.907042	-0.061 (-0.223, 0.101)	0.457853	0.032 (-0.272, 0.336)	0.834051	-0.003 (-0.01, 0.005)	0.466701
TB-BMD	M01769	cortisone	Known	Sterol, Steroid	Lipid	LC/MS pos	0.11196	18.773	46.5261	0.161479	39	-0.032 (-0.224, 0.16)	0.743121	-0.032 (-0.244, 0.18)	0.767095	0.005 (-0.296, 0.307)	0.971789	-0.033 (-0.251, 0.184)	0.763608	0.185 (-0.322, 0.692)	0.464413	-0.002 (-0.008, 0.003)	0.342186
TB-BMD	M01898	proline	Known	Urea cycle; arginine-, proline-, metabolism	Amino acid	LC/MS pos	0.182405	19.2574	52.869	0.101307	42	0.201 (0.062, 0.34)	0.0046671	0.201 (0.043, 0.359)	0.0127231	0.281 (0.063, 0.499)	0.0114328	0.206 (0.043, 0.37)	0.013566	0.229 (-0.067, 0.524)	0.125434	0 (-0.005, 0.004)	0.819253
TB-BMD	M02132	citrulline	Known	Urea cycle; arginine-, proline-, metabolism	Amino acid	LC/MS pos	0.124465	18.773	48.4582	0.228622	43	-0.072 (-0.267, 0.123)	0.46722	-0.072 (-0.282, 0.137)	0.498512	0.124 (-0.179, 0.428)	0.421294	-0.074 (-0.29, 0.142)	0.50223	0.231 (-0.366, 0.828)	0.438814	-0.003 (-0.009, 0.003)	0.277664
TB-BMD	M02137	biliverdin	Known	Hemoglobin and porphyrin metabolism	Cofactors and vitamins	LC/MS neg	0.237253	19.8023	55.4499	0.0115194	35	0.069 (0.009, 0.129)	0.0249192	0.069 (-0.008, 0.145)	0.0790699	0.091 (-0.001, 0.183)	0.0514979	0.071 (-0.006, 0.149)	0.072167	0.125 (-0.025, 0.275)	0.0985484	-0.003 (-0.009, 0.004)	0.37065
TB-BMD	M02342	serotonin (5HT)	Known	Tryptophan metabolism	Amino acid	LC/MS pos	0.0420028	19.3018	17.2026	0.245541	15	-0.051 (-0.202, 0.1)	0.509916	-0.051 (-0.219, 0.117)	0.552196	0.023 (-0.202, 0.247)	0.842676	-0.049 (-0.222, 0.123)	0.575927	-0.008 (-0.431, 0.415)	0.967561	-0.001 (-0.01, 0.008)	0.81037
TB-BMD	M02730	gamma-glutamylglutamine	Known	gamma-glutamyl	Peptide	LC/MS pos	0.0719471	19.4351	55.9843	5.07369e-05	22	0.218 (-0.007, 0.443)	0.0580541	0.218 (-0.15, 0.585)	0.245729	0.134 (-0.214, 0.483)	0.450073	0.227 (-0.156, 0.61)	0.24494	0.152 (-0.861, 1.164)	0.758256	0.001 (-0.014, 0.016)	0.883386
TB-BMD	M02734	gamma-glutamyltyrosine	Known	gamma-glutamyl	Peptide	LC/MS pos	0.14242	19.2574	58.9286	0.113742	48	-0.134 (-0.312, 0.043)	0.137929	-0.134 (-0.333, 0.064)	0.185199	-0.262 (-0.534, 0.01)	0.0587769	-0.14 (-0.343, 0.064)	0.177707	-0.636 (-1.29, 0.018)	0.0564894	0.005 (-0.001, 0.012)	0.111746
TB-BMD	M03127	hypoxanthine	Known	Purine metabolism, (hypo)xanthine, inosine containing	Nucleotide	LC/MS neg	0.0623715	19.3551	27.2961	0.161266	22	-0.036 (-0.215, 0.144)	0.698661	-0.036 (-0.241, 0.17)	0.734189	-0.129 (-0.392, 0.133)	0.333778	-0.036 (-0.247, 0.175)	0.738645	-0.047 (-0.733, 0.639)	0.887366	0 (-0.011, 0.011)	0.970552
TB-BMD	M03141	betaine	Known	Glycine, serine and threonine metabolism	Amino acid	LC/MS pos	0.109893	19.1795	41.4624	0.0486808	29	0.071 (-0.09, 0.231)	0.387246	0.071 (-0.124, 0.266)	0.47738	0.135 (-0.094, 0.364)	0.247013	0.073 (-0.125, 0.271)	0.470455	0.299 (-0.236, 0.833)	0.261214	-0.004 (-0.013, 0.005)	0.351367
TB-BMD	M03147	xanthine	Known	Purine metabolism, (hypo)xanthine, inosine containing	Nucleotide	LC/MS pos	0.0143594	19.946	1.72223	0.786676	5	0.131 (-0.195, 0.457)	0.4321	0.131 (-0.195, 0.457)	0.4321	0.192 (-0.213, 0.597)	0.353304	0.132 (-0.196, 0.46)	0.430159	0.054 (-0.843, 0.951)	0.886625	0.002 (-0.021, 0.026)	0.82085
TB-BMD	M11438	phosphate	Known	Oxidative phosphorylation	Energy	GC/MS	0.016974	20.2448	8.13094	0.149165	6	0.042 (-0.36, 0.445)	0.836047	0.042 (-0.47, 0.555)	0.871079	-0.03 (-0.562, 0.501)	0.91102	0.044 (-0.479, 0.568)	0.867864	0.257 (-0.953, 1.467)	0.586776	-0.004 (-0.023, 0.014)	0.556519
TB-BMD	M12017	3-methoxytyrosine	Known	Phenylalanine & tyrosine metabolism	Amino acid	LC/MS pos	0.0448707	19.0953	16.1287	0.373553	16	0.003 (-0.179, 0.185)	0.975082	0.003 (-0.186, 0.192)	0.97597	-0.122 (-0.376, 0.132)	0.345782	0.003 (-0.19, 0.196)	0.975478	-0.315 (-0.8, 0.171)	0.186349	0.007 (-0.003, 0.016)	0.146798
TB-BMD	M12035	pelargonate (9:0)	Known	Medium chain fatty acid	Lipid	LC/MS neg	0.105188	18.773	34.4841	0.587581	38	-0.006 (-0.192, 0.18)	0.950505	-0.006 (-0.192, 0.18)	0.950505	0.113 (-0.162, 0.388)	0.420809	-0.006 (-0.196, 0.184)	0.949896	0.365 (-0.197, 0.926)	0.202944	-0.004 (-0.01, 0.002)	0.170214
TB-BMD	M12067	undecanoate (11:0)	Known	Medium chain fatty acid	Lipid	LC/MS neg	0.07962	18.773	42.5651	0.0214514	27	0.157 (-0.105, 0.42)	0.240373	0.157 (-0.179, 0.493)	0.358834	0.33 (-0.065, 0.725)	0.101121	0.162 (-0.185, 0.508)	0.360681	0.475 (-0.236, 1.187)	0.180956	-0.004 (-0.013, 0.004)	0.29935
TB-BMD	M12129	beta-hydroxyisovalerate	Known	Valine, leucine and isoleucine metabolism	Amino acid	LC/MS neg	0.0726362	19.0953	21.7152	0.596264	25	0.123 (-0.026, 0.272)	0.106368	0.123 (-0.026, 0.272)	0.106368	0.139 (-0.081, 0.36)	0.216384	0.127 (-0.025, 0.279)	0.10058	0.191 (-0.165, 0.547)	0.283725	-0.001 (-0.008, 0.005)	0.67374
TB-BMD	M12261	taurodeoxycholate	Known	Bile acid metabolism	Lipid	LC/MS neg	0.0327687	19.5748	13.2675	0.2762	12	0.01 (-0.053, 0.072)	0.766957	0.01 (-0.06, 0.079)	0.787278	-0.003 (-0.095, 0.088)	0.945647	0.01 (-0.061, 0.082)	0.779003	-0.138 (-0.371, 0.095)	0.215585	0.011 (-0.005, 0.027)	0.166636
TB-BMD	M15122	glycerol	Known	Glycerolipid metabolism	Lipid	GC/MS	0.0488687	19.0953	16.2663	0.434536	17	-0.175 (-0.366, 0.016)	0.0727633	-0.175 (-0.368, 0.018)	0.0751471	-0.061 (-0.348, 0.226)	0.677957	-0.171 (-0.365, 0.023)	0.0843727	-0.382 (-0.819, 0.055)	0.0824188	0.005 (-0.004, 0.013)	0.270169
TB-BMD	M15140	kynurenine	Known	Tryptophan metabolism	Amino acid	LC/MS pos	0.134363	18.773	39.0505	0.512859	41	-0.004 (-0.174, 0.165)	0.958969	-0.004 (-0.174, 0.165)	0.958969	-0.091 (-0.349, 0.167)	0.489786	-0.004 (-0.177, 0.168)	0.960524	0.036 (-0.323, 0.394)	0.841992	-0.001 (-0.005, 0.004)	0.79718
TB-BMD	M15335	mannitol	Known	Fructose, mannose, galactose, starch, and sucrose metabolism	Carbohydrate	GC/MS	0.035074	19.9614	8.43282	0.750458	13	-0.007 (-0.064, 0.049)	0.803948	-0.007 (-0.064, 0.049)	0.803948	-0.003 (-0.079, 0.073)	0.939146	-0.007 (-0.064, 0.05)	0.806504	0.037 (-0.094, 0.168)	0.575557	-0.004 (-0.013, 0.006)	0.459872
TB-BMD	M15365	glycerol 3-phosphate (G3P)	Known	Glycerolipid metabolism	Lipid	GC/MS	0.0354616	19.517	24.5998	0.0168374	13	-0.116 (-0.378, 0.146)	0.386554	-0.116 (-0.491, 0.26)	0.545337	-0.059 (-0.439, 0.32)	0.759163	-0.112 (-0.501, 0.277)	0.57291	-0.176 (-1.171, 0.819)	0.704667	0.001 (-0.015, 0.018)	0.885021
TB-BMD	M15488	acetylphosphate	Known	Oxidative phosphorylation	Energy	GC/MS	0.0509089	18.9433	16.7831	0.399762	17	0.089 (-0.294, 0.473)	0.647871	0.089 (-0.303, 0.482)	0.655642	0.091 (-0.445, 0.627)	0.738437	0.092 (-0.308, 0.493)	0.650819	0.493 (-1.928, 2.914)	0.670485	-0.003 (-0.024, 0.017)	0.722901
TB-BMD	M15500	carnitine	Known	Carnitine metabolism	Lipid	LC/MS pos	0.728594	19.2574	453.53	3.59889e-18	222	-0.015 (-0.168, 0.138)	0.846902	-0.015 (-0.234, 0.204)	0.892788	0.234 (-0.041, 0.508)	0.095421	-0.016 (-0.244, 0.212)	0.892052	0.042 (-0.507, 0.59)	0.881386	0 (-0.003, 0.003)	0.824265
TB-BMD	M15506	choline	Known	Glycerolipid metabolism	Lipid	LC/MS pos	0.0693008	19.1357	28.8245	0.186198	24	0.357 (-0.008, 0.722)	0.055068	0.357 (-0.051, 0.765)	0.0866031	0.148 (-0.377, 0.673)	0.58078	0.372 (-0.046, 0.79)	0.0810118	0.872 (-0.372, 2.116)	0.160306	-0.005 (-0.016, 0.006)	0.369776
TB-BMD	M15630	N-acetylornithine	Known	Urea cycle; arginine-, proline-, metabolism	Amino acid	LC/MS pos	0.392243	19.5191	31.6237	0.108227	24	-0.029 (-0.073, 0.015)	0.193895	-0.029 (-0.08, 0.022)	0.26789	-0.012 (-0.069, 0.045)	0.66903	-0.029 (-0.081, 0.022)	0.266033	-0.022 (-0.102, 0.059)	0.584501	-0.001 (-0.007, 0.005)	0.797391
TB-BMD	M15650	N1-methyladenosine	Known	Purine metabolism, adenine containing	Nucleotide	LC/MS pos	0.0229598	19.2199	12.4038	0.0880379	8	0.405 (-0.27, 1.08)	0.239233	0.405 (-0.493, 1.304)	0.376629	0.879 (-0.056, 1.813)	0.0654236	0.427 (-0.492, 1.346)	0.362696	1.723 (-2.831, 6.277)	0.390347	-0.009 (-0.039, 0.021)	0.49171
TB-BMD	M15676	3-methyl-2-oxovalerate	Known	Valine, leucine and isoleucine metabolism	Amino acid	LC/MS neg	0.107762	19.2574	60.9487	0.00305405	35	0.096 (-0.09, 0.282)	0.313193	0.096 (-0.154, 0.345)	0.451286	0.079 (-0.202, 0.36)	0.583173	0.1 (-0.157, 0.356)	0.446648	0.059 (-0.463, 0.581)	0.819348	0 (-0.006, 0.007)	0.869227
TB-BMD	M15677	3-methylhistidine	Known	Histidine metabolism	Amino acid	LC/MS neg	0.021472	19.5918	3.86637	0.795034	8	-0.098 (-0.201, 0.005)	0.0628057	-0.098 (-0.201, 0.005)	0.0628057	-0.055 (-0.187, 0.078)	0.419248	-0.1 (-0.204, 0.005)	0.0627935	-0.369 (-0.783, 0.044)	0.0801549	0.013 (-0.006, 0.033)	0.183866
TB-BMD	M15749	3-phenylpropionate (hydrocinnamate)	Known	Phenylalanine & tyrosine metabolism	Amino acid	LC/MS neg	0.0526264	19.5838	25.7725	0.0787055	18	0.035 (-0.069, 0.138)	0.51148	0.035 (-0.093, 0.162)	0.593884	0.039 (-0.108, 0.185)	0.605986	0.038 (-0.092, 0.167)	0.569774	0.111 (-0.138, 0.36)	0.358105	-0.003 (-0.012, 0.006)	0.443485
TB-BMD	M15753	hippurate	Known	Benzoate metabolism	Xenobiotics	LC/MS pos	0.0371672	19.4669	16.7805	0.209532	14	0.073 (-0.042, 0.187)	0.212808	0.073 (-0.057, 0.202)	0.27282	0.064 (-0.102, 0.231)	0.449774	0.076 (-0.057, 0.21)	0.263313	0.426 (0.063, 0.788)	0.0251266	-0.013 (-0.025, 0)	0.0430948
TB-BMD	M15778	benzoate	Known	Benzoate metabolism	Xenobiotics	LC/MS neg	0.11042	19.0782	29.3217	0.842591	39	0.152 (-0.057, 0.361)	0.155247	0.152 (-0.057, 0.361)	0.155247	0.077 (-0.23, 0.384)	0.621447	0.157 (-0.057, 0.37)	0.150772	-0.212 (-0.852, 0.428)	0.516198	0.004 (-0.003, 0.011)	0.238625
TB-BMD	M15958	phenylacetate	Known	Phenylalanine & tyrosine metabolism	Amino acid	LC/MS neg	0.0266341	19.5463	7.82993	0.551372	10	0.145 (0.011, 0.279)	0.0333845	0.145 (0.011, 0.279)	0.0333845	0.133 (-0.055, 0.322)	0.165668	0.148 (0.009, 0.287)	0.0363693	0.12 (-0.148, 0.388)	0.333094	0.001 (-0.009, 0.012)	0.795403
TB-BMD	M15990	glycerophosphorylcholine (GPC)	Known	Glycerolipid metabolism	Lipid	LC/MS pos	0.0513066	19.1045	28.5117	0.0546835	19	0.065 (-0.034, 0.164)	0.19692	0.065 (-0.059, 0.189)	0.305232	0.046 (-0.085, 0.176)	0.492426	0.068 (-0.062, 0.198)	0.302791	0.03 (-0.16, 0.221)	0.741773	0.001 (-0.004, 0.007)	0.5882
TB-BMD	M15996	aspartate	Known	Alanine and aspartate metabolism	Amino acid	GC/MS	0.0140671	19.8521	12.8561	0.0120006	5	-0.009 (-0.231, 0.213)	0.937468	-0.009 (-0.407, 0.389)	0.965095	-0.063 (-0.448, 0.322)	0.748556	-0.011 (-0.444, 0.423)	0.961336	-0.428 (-1.921, 1.066)	0.429366	0.015 (-0.033, 0.063)	0.395093
TB-BMD	M16822	X-04499--3,4-dihydroxybutyrate	Identified	Butanoate metabolism	Amino acid	GC/MS	0.056123	19.0047	12.9897	0.792186	19	-0.021 (-0.237, 0.196)	0.852108	-0.021 (-0.237, 0.196)	0.852108	-0.005 (-0.304, 0.293)	0.971896	-0.02 (-0.24, 0.2)	0.859143	-0.295 (-1.151, 0.561)	0.499	0.004 (-0.008, 0.017)	0.515663
TB-BMD	M17799	ibuprofen	Known	Drug	Xenobiotics	LC/MS neg	0.39251	19.4043	158.519	0.014624	123	0.017 (0, 0.034)	0.051387	0.017 (-0.002, 0.036)	0.0874226	0.018 (-0.009, 0.044)	0.192999	0.017 (-0.003, 0.037)	0.0905468	0.01 (-0.043, 0.062)	0.720495	0.001 (-0.005, 0.006)	0.766421
TB-BMD	M17805	dihomo-linoleate (20:2n6)	Known	Long chain fatty acid	Lipid	LC/MS neg	0.0265011	19.5314	19.9124	0.0184611	10	-0.042 (-0.241, 0.156)	0.675542	-0.042 (-0.338, 0.253)	0.77841	0.078 (-0.217, 0.374)	0.60444	-0.044 (-0.355, 0.266)	0.7791	0.184 (-0.969, 1.337)	0.722546	-0.005 (-0.029, 0.019)	0.645989
TB-BMD	M17945	2-hydroxystearate	Known	Fatty acid, monohydroxy	Lipid	LC/MS neg	0.0926304	19.0782	45.7594	0.0545686	33	-0.09 (-0.306, 0.127)	0.415825	-0.09 (-0.349, 0.169)	0.496224	-0.128 (-0.455, 0.2)	0.444951	-0.095 (-0.362, 0.172)	0.4865	-0.733 (-1.503, 0.036)	0.0609854	0.007 (-0.001, 0.015)	0.0795446
TB-BMD	M18254	paraxanthine	Known	Xanthine metabolism	Xenobiotics	LC/MS pos	0.0362335	19.7047	23.4736	0.0239637	13	0.026 (-0.049, 0.1)	0.49893	0.026 (-0.078, 0.129)	0.628771	0.037 (-0.08, 0.153)	0.537765	0.028 (-0.081, 0.136)	0.615294	-0.156 (-0.552, 0.24)	0.404306	0.011 (-0.012, 0.033)	0.313709
TB-BMD	M18281	2-hydroxyhippurate (salicylurate)	Known	Benzoate metabolism	Xenobiotics	LC/MS neg	0.0328766	19.5602	9.25267	0.598582	12	0.012 (-0.013, 0.038)	0.346657	0.012 (-0.013, 0.038)	0.346657	0.017 (-0.018, 0.052)	0.350498	0.013 (-0.014, 0.039)	0.343704	0.003 (-0.049, 0.056)	0.899666	0.002 (-0.009, 0.014)	0.660702
TB-BMD	M18335	quinate	Known	Food component, Plant	Xenobiotics	GC/MS	0.0164876	19.6404	3.66713	0.598263	6	-0.07 (-0.176, 0.035)	0.189736	-0.07 (-0.176, 0.035)	0.189736	-0.091 (-0.224, 0.041)	0.176241	-0.072 (-0.178, 0.035)	0.186471	-0.265 (-0.549, 0.018)	0.0668443	0.012 (-0.004, 0.029)	0.147116
TB-BMD	M18349	indolelactate	Known	Tryptophan metabolism	Amino acid	LC/MS pos	0.0562552	19.4203	17.995	0.45598	19	0.073 (-0.101, 0.247)	0.411743	0.073 (-0.101, 0.247)	0.411743	0.201 (-0.053, 0.455)	0.121767	0.076 (-0.1, 0.253)	0.397821	0.34 (-0.069, 0.749)	0.0975273	-0.005 (-0.013, 0.002)	0.143115
TB-BMD	M18357	glycylvaline	Known	Dipeptide	Peptide	LC/MS pos	0.0162243	19.7273	2.53283	0.771542	6	0.068 (-0.054, 0.189)	0.275267	0.068 (-0.054, 0.189)	0.275267	0.057 (-0.094, 0.208)	0.458625	0.069 (-0.054, 0.193)	0.272999	0.021 (-0.65, 0.692)	0.945344	0.002 (-0.026, 0.03)	0.875863
TB-BMD	M18369	gamma-glutamylleucine	Known	gamma-glutamyl	Peptide	LC/MS pos	0.104561	19.4131	48.3436	0.100339	38	0.006 (-0.183, 0.195)	0.949221	0.006 (-0.21, 0.223)	0.955569	0.172 (-0.108, 0.451)	0.228642	0.007 (-0.215, 0.229)	0.953056	0.382 (-0.092, 0.857)	0.110765	-0.005 (-0.01, 0.001)	0.0786956
TB-BMD	M18392	theobromine	Known	Xanthine metabolism	Xenobiotics	LC/MS pos	0.0167155	19.5838	1.76334	0.880826	6	-0.081 (-0.236, 0.074)	0.303393	-0.081 (-0.236, 0.074)	0.303393	-0.066 (-0.255, 0.123)	0.496433	-0.082 (-0.239, 0.074)	0.302201	-0.699 (-1.832, 0.435)	0.227068	0.021 (-0.017, 0.059)	0.28132
TB-BMD	M18394	theophylline	Known	Xanthine metabolism	Xenobiotics	LC/MS neg	0.0336952	19.8226	9.79547	0.548873	12	-0.005 (-0.109, 0.099)	0.930982	-0.005 (-0.109, 0.099)	0.930982	0.031 (-0.109, 0.172)	0.662258	-0.004 (-0.11, 0.101)	0.936018	-0.041 (-0.266, 0.185)	0.696746	0.002 (-0.007, 0.011)	0.687112
TB-BMD	M18467	eicosapentaenoate (EPA; 20:5n3)	Known	Essential fatty acid	Lipid	LC/MS neg	0.0442281	19.748	5.90919	0.92059	13	0.008 (-0.133, 0.149)	0.910389	0.008 (-0.133, 0.149)	0.910389	-0.013 (-0.204, 0.178)	0.894804	0.009 (-0.134, 0.151)	0.905985	-0.018 (-0.318, 0.283)	0.908427	0.001 (-0.008, 0.01)	0.849211
TB-BMD	M18474	estrone 3-sulfate	Known	Sterol, Steroid	Lipid	LC/MS neg	0.0339256	19.548	11.4408	0.407106	12	0.007 (-0.029, 0.043)	0.696299	0.007 (-0.029, 0.043)	0.701921	0.002 (-0.048, 0.052)	0.936044	0.007 (-0.03, 0.044)	0.704805	-0.021 (-0.083, 0.04)	0.457546	0.006 (-0.004, 0.016)	0.208259
TB-BMD	M18476	glycocholate	Known	Bile acid metabolism	Lipid	LC/MS pos	0.0249398	20.0806	7.18539	0.516769	9	0.054 (-0.025, 0.132)	0.181029	0.054 (-0.025, 0.132)	0.181029	0.052 (-0.054, 0.158)	0.338155	0.055 (-0.025, 0.135)	0.177046	0.07 (-0.069, 0.209)	0.270617	-0.002 (-0.011, 0.008)	0.709477
TB-BMD	M18477	glycodeoxycholate	Known	Bile acid metabolism	Lipid	LC/MS neg	0.0197596	20.4859	3.02488	0.805718	7	0.027 (-0.031, 0.086)	0.357954	0.027 (-0.031, 0.086)	0.357954	0.028 (-0.047, 0.103)	0.46147	0.028 (-0.031, 0.087)	0.355984	-0.005 (-0.224, 0.215)	0.96654	0.003 (-0.018, 0.024)	0.765062
TB-BMD	M18494	taurochenodeoxycholate	Known	Bile acid metabolism	Lipid	LC/MS neg	0.0352221	19.47	13.4247	0.338943	13	-0.058 (-0.134, 0.017)	0.131391	-0.058 (-0.139, 0.022)	0.15377	-0.049 (-0.16, 0.063)	0.391346	-0.06 (-0.143, 0.023)	0.158347	-0.024 (-0.186, 0.138)	0.749291	-0.002 (-0.011, 0.007)	0.583044
TB-BMD	M18497	taurocholate	Known	Bile acid metabolism	Lipid	LC/MS neg	0.0468937	19.8506	16.282	0.433461	17	0.007 (-0.04, 0.054)	0.768655	0.007 (-0.04, 0.054)	0.770611	-0.017 (-0.081, 0.048)	0.609806	0.007 (-0.041, 0.055)	0.767471	-0.018 (-0.096, 0.06)	0.627128	0.002 (-0.003, 0.008)	0.373877
TB-BMD	M19323	docosahexaenoate (DHA; 22:6n3)	Known	Essential fatty acid	Lipid	LC/MS neg	0.0194187	19.9537	13.6277	0.0340835	7	-0.076 (-0.276, 0.124)	0.45523	-0.076 (-0.378, 0.225)	0.620262	-0.044 (-0.319, 0.23)	0.750896	-0.08 (-0.39, 0.229)	0.61065	-0.019 (-0.985, 0.946)	0.960865	-0.002 (-0.031, 0.027)	0.872295
TB-BMD	M19324	1-stearoylglycerophosphoinositol	Known	Lysolipid	Lipid	LC/MS neg	0.0200563	19.8379	3.90092	0.690082	7	-0.047 (-0.181, 0.087)	0.492654	-0.047 (-0.181, 0.087)	0.492654	-0.066 (-0.24, 0.108)	0.456034	-0.047 (-0.182, 0.088)	0.491991	-0.19 (-0.41, 0.03)	0.0904532	0.009 (-0.002, 0.02)	0.107887
TB-BMD	M19934	myo-inositol	linoleat	Inositol metabolism	Lipid	GC/MS	0.124994	19.2574	96.1575	1.58967e-06	41	0.034 (-0.121, 0.19)	0.664575	0.034 (-0.206, 0.275)	0.779737	0.065 (-0.179, 0.309)	0.603452	0.036 (-0.22, 0.293)	0.782271	-0.345 (-0.813, 0.123)	0.14445	0.006 (0, 0.012)	0.0636061
TB-BMD	M20489	glucose	Known	Glycolysis, gluconeogenesis, pyruvate metabolism	Carbohydrate	GC/MS	0.106257	18.9433	28.5965	0.805275	37	-0.085 (-0.306, 0.136)	0.45112	-0.085 (-0.306, 0.136)	0.45112	-0.109 (-0.437, 0.219)	0.515937	-0.087 (-0.313, 0.138)	0.447994	-0.158 (-0.614, 0.298)	0.496194	0.001 (-0.004, 0.006)	0.718435
TB-BMD	M20675	1,5-anhydroglucitol (1,5-AG)	Known	Glycolysis, gluconeogenesis, pyruvate metabolism	Carbohydrate	LC/MS neg	0.145507	19.0953	43.1529	0.33805	41	0.015 (-0.102, 0.133)	0.797866	0.015 (-0.107, 0.137)	0.805236	-0.008 (-0.181, 0.165)	0.925694	0.016 (-0.108, 0.14)	0.801922	-0.006 (-0.31, 0.298)	0.969111	0 (-0.005, 0.006)	0.877303
TB-BMD	M20699	erythritol	Known	Sugar, sugar substitute, starch	Xenobiotics	GC/MS	0.0782774	19.2199	60.0027	0.000104466	26	-0.071 (-0.189, 0.048)	0.242146	-0.071 (-0.254, 0.113)	0.45026	-0.006 (-0.198, 0.187)	0.952343	-0.07 (-0.265, 0.125)	0.483481	0.141 (-0.17, 0.451)	0.358767	-0.007 (-0.014, 0.001)	0.0922864
TB-BMD	M21044	2-hydroxybutyrate (AHB)	Known	Cysteine, methionine, SAM, taurine metabolism	Amino acid	GC/MS	0.0446679	19.2657	37.858	0.000946915	16	-0.058 (-0.224, 0.107)	0.490132	-0.058 (-0.321, 0.205)	0.664006	0.087 (-0.153, 0.326)	0.47949	-0.056 (-0.331, 0.22)	0.692523	0.183 (-0.437, 0.803)	0.53658	-0.006 (-0.019, 0.007)	0.361383
TB-BMD	M21047	3-methyl-2-oxobutyrate	Known	Valine, leucine and isoleucine metabolism	Amino acid	LC/MS neg	0.0450999	19.7821	11.6845	0.702732	16	0.071 (-0.209, 0.351)	0.62049	0.071 (-0.209, 0.351)	0.62049	0.052 (-0.333, 0.437)	0.791125	0.072 (-0.213, 0.357)	0.620791	-0.098 (-1.075, 0.878)	0.843352	0.002 (-0.011, 0.016)	0.723061
TB-BMD	M21049	1,6-anhydroglucose	Known	Glycolysis, gluconeogenesis, pyruvate metabolism	Carbohydrate	GC/MS	0.0354598	19.6831	10.2453	0.594453	13	-0.012 (-0.087, 0.064)	0.759203	-0.012 (-0.087, 0.064)	0.759203	-0.02 (-0.123, 0.082)	0.699457	-0.012 (-0.088, 0.064)	0.75561	-0.035 (-0.195, 0.125)	0.642611	0.002 (-0.007, 0.011)	0.720241
TB-BMD	M21127	1-palmitoylglycerol (1-monopalmitin)	Known	Monoacylglycerol	Lipid	GC/MS	0.0251136	20.0785	34.9715	2.70605e-05	9	-0.466 (-0.763, -0.17)	0.00206543	-0.466 (-1.087, 0.154)	0.140633	-0.558 (-1.069, -0.047)	0.0322348	-0.554 (-1.242, 0.134)	0.11459	1.323 (-2.496, 5.143)	0.439697	-0.025 (-0.078, 0.028)	0.29606
TB-BMD	M21151	saccharin	Known	Food component, Plant	Xenobiotics	LC/MS neg	0.0274195	19.6219	21.7106	0.0098427	10	-0.027 (-0.078, 0.024)	0.296779	-0.027 (-0.106, 0.052)	0.501729	0.018 (-0.067, 0.103)	0.675488	-0.029 (-0.11, 0.052)	0.483773	-0.052 (-0.227, 0.123)	0.5138	0.003 (-0.015, 0.021)	0.703416
TB-BMD	M21184	1-oleoylglycerol (1-monoolein)	Known	Monoacylglycerol	Lipid	LC/MS pos	0.0438486	20.0167	39.3341	0.000323799	15	-0.111 (-0.221, -0.001)	0.0479901	-0.111 (-0.296, 0.074)	0.238104	-0.093 (-0.261, 0.074)	0.275449	-0.11 (-0.305, 0.086)	0.27037	0.422 (-0.33, 1.173)	0.247107	-0.018 (-0.043, 0.007)	0.136974
TB-BMD	M21188	1-stearoylglycerol (1-monostearin)	Known	Monoacylglycerol	Lipid	GC/MS	0.0764672	19.4203	35.5915	0.0994409	27	-0.087 (-0.247, 0.072)	0.282631	-0.087 (-0.274, 0.099)	0.358455	-0.088 (-0.324, 0.149)	0.466538	-0.085 (-0.278, 0.108)	0.386686	-0.104 (-0.636, 0.427)	0.690088	0 (-0.008, 0.009)	0.944925
TB-BMD	M22030	2-hydroxyisobutyrate	Known	Valine, leucine and isoleucine metabolism	Amino acid	GC/MS	0.069476	19.5586	28.9975	0.0660239	20	0.107 (-0.08, 0.295)	0.261796	0.107 (-0.124, 0.339)	0.363697	0.26 (-0.023, 0.542)	0.0718121	0.112 (-0.126, 0.35)	0.355654	0.064 (-0.678, 0.807)	0.857811	0.001 (-0.011, 0.012)	0.89771
TB-BMD	M22116	4-methyl-2-oxopentanoate	Known	Valine, leucine and isoleucine metabolism	Amino acid	LC/MS neg	0.0448093	19.9002	8.53345	0.859727	15	-0.046 (-0.283, 0.19)	0.701545	-0.046 (-0.283, 0.19)	0.701545	-0.204 (-0.522, 0.114)	0.208941	-0.045 (-0.284, 0.194)	0.712662	-0.256 (-1.11, 0.597)	0.55611	0.003 (-0.01, 0.016)	0.615576
TB-BMD	M22130	phenyllactate (PLA)	Known	Phenylalanine & tyrosine metabolism	Amino acid	LC/MS neg	0.06308	19.6072	18.8269	0.338558	18	0.109 (-0.063, 0.28)	0.213651	0.109 (-0.072, 0.289)	0.23732	0.021 (-0.229, 0.271)	0.868635	0.113 (-0.071, 0.297)	0.229194	-0.182 (-0.71, 0.345)	0.474824	0.006 (-0.004, 0.016)	0.227305
TB-BMD	M22138	homocitrulline	Known	Urea cycle; arginine-, proline-, metabolism	Amino acid	LC/MS pos	0.028128	19.6072	18.0833	0.0115998	8	0.018 (-0.158, 0.195)	0.840497	0.018 (-0.266, 0.302)	0.900352	-0.122 (-0.384, 0.141)	0.363466	0.021 (-0.282, 0.323)	0.89229	0.642 (-0.229, 1.513)	0.121399	-0.019 (-0.043, 0.006)	0.110675
TB-BMD	M22175	aspartylphenylalanine	Known	Dipeptide	Peptide	LC/MS pos	0.0306544	19.7807	8.44125	0.295296	8	0.146 (0.011, 0.281)	0.0341541	0.146 (-0.002, 0.295)	0.0537364	0.072 (-0.109, 0.254)	0.436351	0.151 (-0.001, 0.302)	0.0513004	-0.115 (-0.516, 0.286)	0.509657	0.01 (-0.004, 0.024)	0.131824
TB-BMD	M22177	levulinate (4-oxovalerate)	Known	Valine, leucine and isoleucine metabolism	Amino acid	LC/MS pos or neg	0.164276	18.4853	525.544	1.65229e-77	57	-0.053 (-0.193, 0.087)	0.458582	-0.053 (-0.481, 0.375)	0.808823	-0.148 (-0.365, 0.069)	0.181987	-0.062 (-0.554, 0.43)	0.805551	-0.355 (-1.234, 0.524)	0.422299	0.004 (-0.006, 0.015)	0.430427
TB-BMD	M22189	palmitoylcarnitine	Known	Carnitine metabolism	Lipid	LC/MS pos	0.0295344	19.2001	15.2967	0.0831027	10	0.254 (0.055, 0.454)	0.012514	0.254 (-0.006, 0.514)	0.0554216	0.067 (-0.244, 0.378)	0.672972	0.28 (-0.001, 0.56)	0.0509642	-0.307 (-0.792, 0.177)	0.18201	0.015 (0.003, 0.026)	0.0169208
TB-BMD	M22842	cholate	Known	Bile acid metabolism	Lipid	LC/MS neg	0.0238495	19.8255	8.01112	0.432384	9	-0.036 (-0.097, 0.025)	0.241903	-0.036 (-0.097, 0.025)	0.24223	-0.053 (-0.135, 0.029)	0.20413	-0.038 (-0.1, 0.025)	0.236992	-0.007 (-0.189, 0.176)	0.9339	-0.002 (-0.015, 0.011)	0.683456
TB-BMD	M27447	1-linoleoylglycerol (1-monolinolein)	Known	Monoacylglycerol	Lipid	LC/MS neg	0.042975	19.5822	8.64347	0.853189	15	0.048 (-0.04, 0.137)	0.285963	0.048 (-0.04, 0.137)	0.285963	0.059 (-0.059, 0.177)	0.323204	0.05 (-0.04, 0.14)	0.276681	0.131 (-0.102, 0.365)	0.270654	-0.004 (-0.014, 0.006)	0.45138
TB-BMD	M27513	indoleacetate	Known	Tryptophan metabolism	Amino acid	LC/MS pos	0.0661035	19.2923	26.1776	0.244134	23	0.055 (-0.088, 0.197)	0.450483	0.055 (-0.101, 0.21)	0.489074	-0.042 (-0.251, 0.167)	0.692101	0.058 (-0.101, 0.217)	0.47257	-0.085 (-0.376, 0.207)	0.552301	0.004 (-0.003, 0.01)	0.242761
TB-BMD	M27531	hyodeoxycholate	Known	Bile acid metabolism	Lipid	LC/MS neg	0.0509457	19.748	12.8116	0.748702	18	-0.001 (-0.066, 0.064)	0.971366	-0.001 (-0.066, 0.064)	0.971366	0.012 (-0.083, 0.106)	0.807292	-0.001 (-0.067, 0.065)	0.971885	0.026 (-0.099, 0.151)	0.684281	-0.002 (-0.009, 0.005)	0.618494
TB-BMD	M27672	3-indoxyl sulfate	Known	Tryptophan metabolism	Amino acid	LC/MS neg	0.0138707	20.3736	15.7675	0.00334756	5	-0.073 (-0.264, 0.118)	0.451152	-0.073 (-0.452, 0.306)	0.704305	-0.092 (-0.372, 0.187)	0.516546	-0.081 (-0.476, 0.313)	0.686097	-0.696 (-2.845, 1.452)	0.378225	0.019 (-0.045, 0.084)	0.40624
TB-BMD	M27710	N-acetylglycine	Known	Glycine, serine and threonine metabolism	Amino acid	GC/MS	0.108938	19.4351	25.0893	0.243317	22	0.021 (-0.054, 0.095)	0.583726	0.021 (-0.061, 0.102)	0.616153	-0.025 (-0.135, 0.085)	0.653283	0.022 (-0.061, 0.104)	0.609547	-0.085 (-0.255, 0.085)	0.309495	0.005 (-0.002, 0.012)	0.150342
TB-BMD	M27716	bilirubin (Z,Z)	Known	Hemoglobin and porphyrin metabolism	Cofactors and vitamins	LC/MS neg	0.174955	19.5348	38.929	0.0100086	22	0.057 (0.011, 0.102)	0.0153245	0.057 (-0.006, 0.119)	0.0749445	0.073 (0.008, 0.138)	0.0268641	0.059 (-0.004, 0.123)	0.0683121	0.004 (-0.117, 0.125)	0.941228	0.004 (-0.004, 0.012)	0.296211
TB-BMD	M27718	creatine	Known	Creatine metabolism	Amino acid	LC/MS pos	0.040147	19.7894	5.66563	0.84253	11	-0.173 (-0.308, -0.038)	0.0117778	-0.173 (-0.308, -0.038)	0.0117778	-0.193 (-0.37, -0.016)	0.0323711	-0.173 (-0.31, -0.036)	0.0131894	-0.322 (-0.662, 0.018)	0.0632587	0.005 (-0.006, 0.016)	0.348944
TB-BMD	M27722	erythrose	Known	Fructose, mannose, galactose, starch, and sucrose metabolism	Carbohydrate	GC/MS	0.0185556	19.694	4.53046	0.605279	7	-0.045 (-0.256, 0.167)	0.6797	-0.045 (-0.256, 0.167)	0.6797	-0.154 (-0.438, 0.13)	0.288742	-0.046 (-0.263, 0.17)	0.674326	0.071 (-0.542, 0.683)	0.783906	-0.004 (-0.021, 0.014)	0.62249
TB-BMD	M27728	glycerol 2-phosphate	Known	Chemical	Xenobiotics	GC/MS	0.0831935	19.0144	37.9674	0.123062	30	-0.089 (-0.223, 0.044)	0.190689	-0.089 (-0.242, 0.064)	0.252782	-0.119 (-0.311, 0.073)	0.224029	-0.088 (-0.244, 0.068)	0.270224	-0.112 (-0.452, 0.228)	0.504567	0 (-0.006, 0.007)	0.87682
TB-BMD	M27738	threonate	Known	Ascorbate and aldarate metabolism	Cofactors and vitamins	GC/MS	0.0458498	19.4942	12.5938	0.702191	17	0.022 (-0.099, 0.142)	0.725038	0.022 (-0.099, 0.142)	0.725038	-0.002 (-0.162, 0.159)	0.982296	0.022 (-0.1, 0.144)	0.723662	-0.047 (-0.241, 0.147)	0.63594	0.003 (-0.003, 0.009)	0.379243
TB-BMD	M31453	cysteine	Known	Cysteine, methionine, SAM, taurine metabolism	Amino acid	GC/MS	0.0463232	19.6219	10.34	0.848282	17	-0.009 (-0.186, 0.168)	0.92156	-0.009 (-0.186, 0.168)	0.92156	0.032 (-0.209, 0.273)	0.792808	-0.009 (-0.188, 0.17)	0.920663	0.113 (-0.168, 0.394)	0.430921	-0.004 (-0.01, 0.003)	0.273205
TB-BMD	M31522	pyroglutamylglycine	Known	Dipeptide	Peptide	LC/MS neg	0.00819112	19.7974	0.216188	0.897543	3	0.003 (-0.135, 0.14)	0.969063	0.003 (-0.135, 0.14)	0.969063	-0.008 (-0.169, 0.153)	0.919706	0.003 (-0.135, 0.141)	0.969007	0.015 (-1.483, 1.513)	0.953341	-0.001 (-0.103, 0.101)	0.960319
TB-BMD	M31536	N-(2-furoyl)glycine	Known	Food component, Plant	Xenobiotics	LC/MS pos	0.0827785	19.6205	34.5701	0.182728	29	-0.002 (-0.023, 0.02)	0.88608	-0.002 (-0.025, 0.022)	0.897409	-0.006 (-0.04, 0.029)	0.747061	-0.002 (-0.026, 0.023)	0.895887	-0.004 (-0.045, 0.038)	0.852853	0 (-0.006, 0.007)	0.890641
TB-BMD	M31548	DSGEGDFXAEGGGVR	Known	Fibrinogen cleavage peptide	Peptide	LC/MS pos	0.0321635	19.8958	10.3264	0.501288	12	-0.061 (-0.163, 0.042)	0.243887	-0.061 (-0.163, 0.042)	0.243887	-0.088 (-0.229, 0.054)	0.225213	-0.062 (-0.166, 0.043)	0.247018	-0.25 (-0.568, 0.069)	0.111299	0.008 (-0.005, 0.021)	0.192303
TB-BMD	M31555	pyridoxate	Known	Vitamin B6 metabolism	Cofactors and vitamins	LC/MS neg	0.0349619	19.5756	6.36676	0.896477	13	0.115 (-0.012, 0.242)	0.0766607	0.115 (-0.012, 0.242)	0.0766607	0.088 (-0.091, 0.268)	0.336111	0.117 (-0.013, 0.247)	0.0775138	-0.009 (-0.23, 0.212)	0.933272	0.005 (-0.002, 0.013)	0.177483
TB-BMD	M31591	androsterone sulfate	Known	Sterol, Steroid	Lipid	LC/MS neg	0.198903	19.4246	29.0943	0.356342	28	0.054 (0.015, 0.092)	0.00651155	0.054 (0.014, 0.094)	0.00876494	0.056 (0.002, 0.11)	0.0409913	0.054 (0.013, 0.095)	0.00905831	0.043 (-0.019, 0.105)	0.165858	0.001 (-0.004, 0.006)	0.629688
TB-BMD	M31787	3-carboxy-4-methyl-5-propyl-2-furanpropanoate (CMPF)	Known	Fatty acid, dicarboxylate	Lipid	LC/MS neg	0.0450158	19.9002	17.3493	0.238041	15	-0.007 (-0.069, 0.054)	0.816449	-0.007 (-0.076, 0.061)	0.834831	0.029 (-0.056, 0.114)	0.50499	-0.007 (-0.077, 0.062)	0.836552	0.017 (-0.177, 0.21)	0.85665	-0.002 (-0.013, 0.01)	0.776675
TB-BMD	M32197	3-(4-hydroxyphenyl)lactate	Known	Phenylalanine & tyrosine metabolism	Amino acid	LC/MS neg	0.06645	19.7162	31.147	0.093146	23	-0.094 (-0.258, 0.071)	0.265652	-0.094 (-0.29, 0.102)	0.349525	-0.128 (-0.376, 0.12)	0.311924	-0.091 (-0.292, 0.109)	0.372284	-0.087 (-0.514, 0.341)	0.677643	0 (-0.009, 0.008)	0.969247
TB-BMD	M32198	acetylcarnitine	Known	Carnitine metabolism	Lipid	LC/MS pos	0.0738304	19.0953	32.7211	0.049403	22	0.041 (-0.129, 0.211)	0.637992	0.041 (-0.172, 0.253)	0.706224	0.186 (-0.075, 0.447)	0.16303	0.043 (-0.176, 0.263)	0.699065	0.278 (-0.285, 0.84)	0.315918	-0.005 (-0.016, 0.006)	0.349351
TB-BMD	M32315	serine	Known	Glycine, serine and threonine metabolism	Amino acid	GC/MS	0.135719	18.773	65.3478	0.00379038	39	-0.206 (-0.38, -0.032)	0.0206176	-0.206 (-0.435, 0.023)	0.0775183	-0.251 (-0.528, 0.027)	0.0764182	-0.224 (-0.461, 0.012)	0.0631304	-0.397 (-1.06, 0.266)	0.233092	0.002 (-0.005, 0.01)	0.535995
TB-BMD	M32319	trans-4-hydroxyproline	Known	Urea cycle; arginine-, proline-, metabolism	Amino acid	GC/MS	0.0154708	18.9294	2.60653	0.760373	6	-0.073 (-0.247, 0.102)	0.41328	-0.073 (-0.247, 0.102)	0.41328	-0.072 (-0.291, 0.147)	0.519911	-0.074 (-0.249, 0.102)	0.409985	-0.201 (-0.542, 0.14)	0.247649	0.004 (-0.006, 0.015)	0.390603
TB-BMD	M32322	glutamate	Known	Glutamate metabolism	Amino acid	GC/MS	0.00883718	20.1165	3.68778	0.158201	3	-0.017 (-0.417, 0.382)	0.931697	-0.017 (-0.56, 0.525)	0.949672	0.028 (-0.505, 0.561)	0.91733	-0.018 (-0.428, 0.392)	0.930865	3.849 (-27.449, 35.146)	0.362428	-0.065 (-0.591, 0.461)	0.360072
TB-BMD	M32328	hexanoylcarnitine	Known	Carnitine metabolism	Lipid	LC/MS pos	0.154116	19.7055	33.7468	0.052113	23	0.001 (-0.098, 0.1)	0.982325	0.001 (-0.122, 0.124)	0.985729	-0.051 (-0.196, 0.094)	0.492424	0.001 (-0.123, 0.125)	0.985594	-0.076 (-0.317, 0.165)	0.521089	0.003 (-0.005, 0.01)	0.438426
TB-BMD	M32338	glycine	Known	Glycine, serine and threonine metabolism	Amino acid	GC/MS	0.239242	19.0047	39.0477	0.334456	37	-0.042 (-0.141, 0.056)	0.398296	-0.042 (-0.145, 0.06)	0.417345	-0.1 (-0.248, 0.048)	0.183628	-0.043 (-0.147, 0.06)	0.412849	-0.083 (-0.275, 0.108)	0.382537	0.001 (-0.003, 0.006)	0.602845
TB-BMD	M32339	alanine	Known	Alanine and aspartate metabolism	Amino acid	GC/MS	0.114147	19.2574	84.6108	2.11309e-05	39	-0.269 (-0.471, -0.067)	0.00909656	-0.269 (-0.571, 0.033)	0.0804554	-0.183 (-0.501, 0.135)	0.258633	-0.285 (-0.605, 0.035)	0.0811658	-0.442 (-1.599, 0.716)	0.444402	0.002 (-0.009, 0.013)	0.755252
TB-BMD	M32346	glycochenodeoxycholate	Known	Bile acid metabolism	Lipid	LC/MS neg	0.0369854	19.5257	6.9907	0.858227	13	0.03 (-0.039, 0.098)	0.394622	0.03 (-0.039, 0.098)	0.394622	0.046 (-0.047, 0.138)	0.334325	0.03 (-0.039, 0.099)	0.389841	0.126 (-0.016, 0.267)	0.0815527	-0.006 (-0.014, 0.002)	0.12861
TB-BMD	M32348	2-aminobutyrate	Known	Butanoate metabolism	Amino acid	LC/MS pos	0.129331	18.773	53.4557	0.131825	44	0.065 (-0.121, 0.252)	0.492008	0.065 (-0.143, 0.274)	0.537718	0.049 (-0.229, 0.328)	0.72955	0.067 (-0.147, 0.28)	0.540936	-0.045 (-0.69, 0.599)	0.887561	0.001 (-0.005, 0.008)	0.714181
TB-BMD	M32379	scyllo-inositol	Known	Inositol metabolism	Lipid	GC/MS	0.0479278	19.6072	18.2033	0.149952	14	-0.016 (-0.129, 0.097)	0.786446	-0.016 (-0.149, 0.118)	0.818904	0.013 (-0.15, 0.175)	0.877772	-0.016 (-0.153, 0.121)	0.819632	-0.015 (-0.263, 0.234)	0.898526	0 (-0.009, 0.009)	0.993315
TB-BMD	M32388	dodecanedioate	Known	Fatty acid, dicarboxylate	Lipid	LC/MS neg	0.0211006	19.7368	13.8905	0.0308841	7	-0.176 (-0.336, -0.015)	0.0320722	-0.176 (-0.42, 0.069)	0.158901	-0.13 (-0.367, 0.107)	0.284076	-0.19 (-0.442, 0.062)	0.138493	-0.247 (-1.549, 1.056)	0.647122	0.002 (-0.04, 0.045)	0.890054
TB-BMD	M32393	gamma-glutamylvaline	Known	gamma-glutamyl	Peptide	LC/MS pos	0.0398215	19.6864	16.1951	0.238754	14	0.413 (0.156, 0.67)	0.00162619	0.413 (0.126, 0.699)	0.00475377	0.376 (0.008, 0.744)	0.0454113	0.429 (0.131, 0.726)	0.00470955	0.646 (-0.631, 1.923)	0.291909	-0.003 (-0.021, 0.015)	0.687646
TB-BMD	M32405	indolepropionate	Known	Tryptophan metabolism	Amino acid	LC/MS pos	0.0573335	19.3088	15.099	0.517402	17	-0.044 (-0.153, 0.066)	0.434041	-0.044 (-0.153, 0.066)	0.434041	-0.041 (-0.195, 0.114)	0.604672	-0.045 (-0.156, 0.067)	0.431851	-0.142 (-0.373, 0.089)	0.210693	0.003 (-0.004, 0.011)	0.312972
TB-BMD	M32412	butyrylcarnitine	Known	Fatty acid metabolism (also BCAA metabolism)	Lipid	LC/MS pos	0.682598	19.5613	61.5707	0.14755	52	-0.031 (-0.069, 0.006)	0.103914	-0.031 (-0.073, 0.01)	0.138872	-0.076 (-0.132, -0.019)	0.00911858	-0.032 (-0.073, 0.01)	0.137596	-0.06 (-0.129, 0.008)	0.0835345	0.002 (-0.002, 0.006)	0.285013
TB-BMD	M32418	myristoleate (14:1n5)	Known	Long chain fatty acid	Lipid	LC/MS neg	0.0479674	19.1357	25.3086	0.0316398	15	-0.045 (-0.176, 0.086)	0.498194	-0.045 (-0.221, 0.131)	0.614423	-0.089 (-0.287, 0.109)	0.380108	-0.046 (-0.228, 0.137)	0.622258	-0.439 (-0.833, -0.045)	0.0316376	0.013 (0.001, 0.024)	0.0328839
TB-BMD	M32425	dehydroisoandrosterone sulfate (DHEA-S)	Known	Sterol, Steroid	Lipid	LC/MS neg	0.0691953	19.5644	28.1062	0.137164	22	0.02 (-0.075, 0.115)	0.682248	0.02 (-0.09, 0.13)	0.72343	-0.008 (-0.151, 0.136)	0.918101	0.021 (-0.093, 0.134)	0.720929	0.35 (0.067, 0.633)	0.017789	-0.011 (-0.02, -0.002)	0.0164655
TB-BMD	M32445	3-methylxanthine	Known	Xanthine metabolism	Xenobiotics	LC/MS pos	0.0445187	19.5538	18.887	0.169312	15	-0.048 (-0.144, 0.047)	0.322018	-0.048 (-0.159, 0.063)	0.393868	-0.08 (-0.216, 0.055)	0.24298	-0.049 (-0.162, 0.064)	0.390895	-0.171 (-0.504, 0.161)	0.285543	0.005 (-0.007, 0.017)	0.40431
TB-BMD	M32452	propionylcarnitine	Known	Fatty acid metabolism (also BCAA metabolism)	Lipid	LC/MS pos	0.141548	19.5407	110.961	2.57984e-09	38	-0.028 (-0.18, 0.124)	0.719023	-0.028 (-0.292, 0.236)	0.835427	0.069 (-0.168, 0.306)	0.5702	-0.027 (-0.303, 0.249)	0.847855	0.048 (-0.557, 0.653)	0.873207	-0.001 (-0.01, 0.007)	0.776469
TB-BMD	M32489	caproate (6:0)	Known	Medium chain fatty acid	Lipid	LC/MS neg	0.10158	19.2574	68.3828	0.000900767	37	0.008 (-0.198, 0.213)	0.93981	0.008 (-0.275, 0.291)	0.956309	-0.086 (-0.414, 0.242)	0.606226	0.009 (-0.286, 0.303)	0.954397	-0.184 (-1.167, 0.799)	0.706712	0.002 (-0.008, 0.011)	0.680607
TB-BMD	M32492	caprylate (8:0)	Known	Medium chain fatty acid	Lipid	LC/MS neg	0.129351	18.773	61.6278	0.0615023	47	0.094 (-0.045, 0.233)	0.184466	0.094 (-0.067, 0.254)	0.251556	0.169 (-0.073, 0.411)	0.170986	0.096 (-0.069, 0.262)	0.25458	0.213 (-0.072, 0.498)	0.139625	-0.002 (-0.006, 0.002)	0.30837
TB-BMD	M32497	10-undecenoate (11:1n1)	Known	Medium chain fatty acid	Lipid	LC/MS neg	0.129745	19.2501	57.4901	0.00183351	31	-0.05 (-0.137, 0.036)	0.25468	-0.05 (-0.171, 0.07)	0.410606	-0.059 (-0.191, 0.073)	0.378314	-0.051 (-0.173, 0.071)	0.41172	-0.086 (-0.269, 0.097)	0.34221	0.002 (-0.004, 0.007)	0.581551
TB-BMD	M32504	docosapentaenoate (n3 DPA; 22:5n3)	Known	Essential fatty acid	Lipid	LC/MS neg	0.0332052	19.3292	16.2772	0.0919671	11	-0.099 (-0.255, 0.058)	0.215301	-0.099 (-0.298, 0.101)	0.331433	0.042 (-0.187, 0.27)	0.721787	-0.105 (-0.313, 0.103)	0.321178	0.177 (-0.355, 0.708)	0.47144	-0.009 (-0.024, 0.007)	0.228715
TB-BMD	M32553	phenol sulfate	Known	Phenylalanine & tyrosine metabolism	Amino acid	LC/MS neg	0.0390084	19.694	23.7806	0.0332088	14	0.203 (0.079, 0.327)	0.00132935	0.203 (0.035, 0.37)	0.017642	0.1 (-0.092, 0.292)	0.305657	0.208 (0.029, 0.388)	0.0228201	0.25 (-0.364, 0.864)	0.392846	-0.002 (-0.024, 0.021)	0.863452
TB-BMD	M32586	bilirubin (E,E)	Known	Hemoglobin and porphyrin metabolism	Cofactors and vitamins	LC/MS pos	0.1162	19.7821	32.2501	0.0140062	18	0.099 (0.04, 0.158)	0.00106327	0.099 (0.017, 0.18)	0.0174785	0.095 (0.013, 0.177)	0.0236043	0.102 (0.019, 0.186)	0.0157603	0.074 (-0.098, 0.246)	0.375348	0.002 (-0.008, 0.011)	0.726365
TB-BMD	M32593	heme	Known	Hemoglobin and porphyrin metabolism	Cofactors and vitamins	LC/MS pos	0.0378049	19.5375	6.5796	0.922499	14	-0.017 (-0.14, 0.106)	0.789962	-0.017 (-0.14, 0.106)	0.789962	-0.07 (-0.235, 0.095)	0.406114	-0.017 (-0.141, 0.107)	0.790425	-0.047 (-0.291, 0.197)	0.705168	0.001 (-0.007, 0.009)	0.777363
TB-BMD	M32635	1-linoleoylglycerophosphoethanolamine	Known	Lysolipid	Lipid	LC/MS neg	0.0623979	19.6072	50.1197	1.15109e-05	16	-0.001 (-0.144, 0.141)	0.985382	-0.001 (-0.262, 0.259)	0.992003	-0.04 (-0.238, 0.158)	0.689673	-0.001 (-0.274, 0.271)	0.991728	-0.035 (-0.652, 0.581)	0.903743	0.001 (-0.015, 0.016)	0.894564
TB-BMD	M32654	3-dehydrocarnitine	Known	Carnitine metabolism	Lipid	LC/MS pos	0.106986	19.0047	29.5181	0.336236	28	0.094 (-0.066, 0.254)	0.249809	0.094 (-0.074, 0.262)	0.271056	0.162 (-0.069, 0.393)	0.168677	0.098 (-0.073, 0.269)	0.260317	0.168 (-0.271, 0.607)	0.438702	-0.002 (-0.01, 0.007)	0.708103
TB-BMD	M32672	pyroglutamine	Known	Glutamate metabolism	Amino acid	LC/MS pos	0.0776264	19.2923	46.3514	0.000263591	19	0.02 (-0.086, 0.127)	0.706912	0.02 (-0.151, 0.191)	0.814741	0.059 (-0.118, 0.236)	0.512518	0.022 (-0.154, 0.199)	0.804449	0.443 (0.007, 0.879)	0.046647	-0.014 (-0.027, -0.001)	0.0406739
TB-BMD	M32675	C-glycosyltryptophan	Known	Tryptophan metabolism	Amino acid	LC/MS pos	0.0604308	19.4587	39.0197	0.00662984	21	-0.107 (-0.407, 0.194)	0.486157	-0.107 (-0.526, 0.313)	0.618061	-0.01 (-0.466, 0.447)	0.967213	-0.102 (-0.535, 0.33)	0.643626	0.085 (-0.783, 0.954)	0.839428	-0.003 (-0.013, 0.008)	0.593137
TB-BMD	M32709	X-03056--N-[3-(2-Oxopyrrolidin-1-yl)propyl]acetamide	Identified	Polyamine metabolism	Amino acid	LC/MS Pos	0.12748	19.4203	36.1171	0.20427	31	-0.026 (-0.144, 0.092)	0.665323	-0.026 (-0.155, 0.103)	0.6934	-0.03 (-0.209, 0.149)	0.740611	-0.027 (-0.159, 0.105)	0.689256	0.114 (-0.146, 0.374)	0.378257	-0.003 (-0.009, 0.002)	0.210464
TB-BMD	M32739	X-11422--xanthine	Identified	Purine metabolism, (hypo)xanthine/inosine containing	Nucleotide	LC/MS Neg	0.0381261	19.6739	22.1897	0.0524912	14	0.222 (0.001, 0.444)	0.0490576	0.222 (-0.067, 0.511)	0.131964	0.216 (-0.114, 0.546)	0.200078	0.23 (-0.071, 0.531)	0.133507	0.924 (0.162, 1.686)	0.0214945	-0.017 (-0.034, 0)	0.0515056
TB-BMD	M32740	X-11423--O-sulfo-L-tyrosine	Identified	Phenylalanine & tyrosine metabolism	Amino acid	LC/MS Neg	0.152699	18.773	53.24	0.350625	51	-0.029 (-0.206, 0.148)	0.748817	-0.029 (-0.211, 0.154)	0.75633	0.057 (-0.21, 0.324)	0.67566	-0.03 (-0.217, 0.157)	0.755279	0.188 (-0.368, 0.743)	0.500962	-0.002 (-0.008, 0.003)	0.409825
TB-BMD	M32762	X-11445--5-alpha-pregnan-3beta,20alpha-disulfate	Identified	Sterol/Steroid	Lipid	LC/MS Neg	0.0413762	19.593	23.3367	0.0249995	13	-0.007 (-0.079, 0.065)	0.849895	-0.007 (-0.108, 0.094)	0.89205	-0.046 (-0.154, 0.062)	0.40308	-0.007 (-0.112, 0.097)	0.88843	-0.135 (-0.479, 0.209)	0.406637	0.008 (-0.012, 0.027)	0.404237
TB-BMD	M32836	HWESASXX	Known	Polypeptide	Peptide	LC/MS pos	0.0266947	21.6687	43.0029	1.16491e-07	7	0.084 (-0.046, 0.213)	0.205443	0.084 (-0.263, 0.43)	0.636239	0.198 (-0.013, 0.409)	0.0653692	0.105 (-0.287, 0.497)	0.598775	-0.333 (-2.254, 1.588)	0.674897	0.018 (-0.064, 0.1)	0.590102
TB-BMD	M32910	X-11593--O-methylascorbate	Identified	Ascorbate and aldarate metabolism	Cofactors and vitamins	LC/MS Neg	0.339564	18.773	58.2108	0.541384	61	-0.06 (-0.175, 0.056)	0.313202	-0.06 (-0.175, 0.056)	0.313202	-0.045 (-0.239, 0.148)	0.645723	-0.061 (-0.178, 0.056)	0.30934	-0.216 (-0.418, -0.015)	0.0352904	0.003 (0, 0.006)	0.062337
TB-BMD	M32980	adrenate (22:4n6)	Known	Long chain fatty acid	Lipid	LC/MS neg	0.0372651	19.8135	9.6902	0.376142	10	0.013 (-0.164, 0.191)	0.883265	0.013 (-0.171, 0.198)	0.887471	0.072 (-0.178, 0.323)	0.571017	0.014 (-0.174, 0.202)	0.885718	0.308 (-0.206, 0.823)	0.204256	-0.008 (-0.022, 0.005)	0.187272
TB-BMD	M33009	homostachydrine	Known	Food component, Plant	Xenobiotics	LC/MS pos	0.0191407	20.2448	4.07599	0.666393	7	-0.057 (-0.19, 0.076)	0.400571	-0.057 (-0.19, 0.076)	0.400571	-0.046 (-0.219, 0.127)	0.601632	-0.059 (-0.194, 0.076)	0.394935	-0.043 (-0.528, 0.443)	0.83817	-0.001 (-0.021, 0.019)	0.941959
TB-BMD	M33084	ADSGEGDFXAEGGGVR	Known	Fibrinogen cleavage peptide	Peptide	LC/MS pos	0.0285772	19.5407	13.7301	0.0890786	9	-0.141 (-0.26, -0.021)	0.0212516	-0.141 (-0.297, 0.016)	0.0786957	-0.219 (-0.386, -0.052)	0.0100766	-0.144 (-0.302, 0.013)	0.0718707	-0.1 (-0.526, 0.327)	0.597359	-0.002 (-0.02, 0.016)	0.804484
TB-BMD	M33131	X-11786--methylcysteine	Identified	Cysteine, methionine, SAM, taurine metabolism	Amino acid	LC/MS Pos	0.0346659	19.3551	12.5135	0.252156	11	0.004 (-0.13, 0.138)	0.955348	0.004 (-0.146, 0.154)	0.96008	0.084 (-0.1, 0.268)	0.369469	0.004 (-0.15, 0.158)	0.958524	0.285 (-0.321, 0.892)	0.315276	-0.01 (-0.029, 0.01)	0.302458
TB-BMD	M33138	X-11793--oxidized bilirubin	Identified	Hemoglobin and porphyrin metabolism	Cofactors and vitamins	LC/MS Pos	0.146268	19.6999	63.2512	2.18924e-05	25	0.061 (-0.022, 0.145)	0.149771	0.061 (-0.074, 0.197)	0.374955	0.128 (0.008, 0.248)	0.0372813	0.064 (-0.076, 0.203)	0.369578	0.102 (-0.183, 0.386)	0.467102	-0.002 (-0.012, 0.008)	0.736162
TB-BMD	M33173	2-hydroxyacetaminophen sulfate	Known	Drug	Xenobiotics	LC/MS neg	0.168753	19.5366	57.8268	0.301659	54	-0.001 (-0.007, 0.004)	0.689675	-0.001 (-0.007, 0.005)	0.702262	0.004 (-0.005, 0.012)	0.394607	-0.001 (-0.007, 0.005)	0.707915	-0.005 (-0.016, 0.006)	0.374425	0.003 (-0.004, 0.009)	0.414516
TB-BMD	M33178	2-methoxyacetaminophen sulfate	Known	Drug	Xenobiotics	LC/MS neg	1.67884	19.5333	650.313	0.242838	627	-0.004 (-0.008, 0)	0.0619364	-0.004 (-0.008, 0)	0.0670226	-0.004 (-0.011, 0.002)	0.215612	-0.004 (-0.008, 0)	0.0747075	0 (-0.012, 0.012)	0.971918	-0.001 (-0.005, 0.002)	0.467189
TB-BMD	M33228	1-arachidonoylglycerophosphocholine	Known	Lysolipid	Lipid	LC/MS pos	0.122917	18.8727	12.9137	0.953836	24	0.082 (-0.045, 0.208)	0.207962	0.082 (-0.045, 0.208)	0.207962	0.038 (-0.149, 0.225)	0.690128	0.083 (-0.045, 0.212)	0.204682	-0.075 (-0.314, 0.164)	0.538199	0.004 (-0.001, 0.009)	0.129696
TB-BMD	M33230	1-palmitoleoylglycerophosphocholine	Known	Lysolipid	Lipid	LC/MS pos	0.0400042	19.6072	14.0451	0.370676	14	0.05 (-0.159, 0.259)	0.639953	0.05 (-0.168, 0.267)	0.652692	-0.064 (-0.354, 0.227)	0.66779	0.052 (-0.17, 0.275)	0.645776	-0.191 (-0.982, 0.6)	0.608584	0.005 (-0.01, 0.019)	0.498364
TB-BMD	M33363	gamma-glutamylmethionine	Known	gamma-glutamyl	Peptide	LC/MS pos	0.028675	19.9248	4.46041	0.878587	10	0.042 (-0.099, 0.183)	0.558363	0.042 (-0.099, 0.183)	0.558363	-0.001 (-0.189, 0.187)	0.992593	0.043 (-0.099, 0.186)	0.550573	0.081 (-0.176, 0.339)	0.535979	-0.002 (-0.01, 0.007)	0.721085
TB-BMD	M33364	gamma-glutamylthreonine	Known	gamma-glutamyl	Peptide	LC/MS pos	0.0220918	19.7821	10.7841	0.148316	8	0.047 (-0.195, 0.288)	0.703442	0.047 (-0.253, 0.347)	0.759071	-0.072 (-0.413, 0.268)	0.677413	0.05 (-0.26, 0.359)	0.753673	0.088 (-1.299, 1.475)	0.881624	-0.001 (-0.032, 0.03)	0.941963
TB-BMD	M33384	salicyluric glucuronide	Known	Drug	Xenobiotics	LC/MS neg	0.0329296	19.7202	16.7351	0.115958	12	0.003 (-0.021, 0.027)	0.829209	0.003 (-0.027, 0.032)	0.861166	0.014 (-0.02, 0.048)	0.429906	0.003 (-0.028, 0.033)	0.861329	0.024 (-0.034, 0.082)	0.385564	-0.006 (-0.02, 0.008)	0.346293
TB-BMD	M33420	gamma-tocopherol	Known	Tocopherol metabolism	Cofactors and vitamins	GC/MS	0.0354707	19.5191	19.3364	0.0807261	13	-0.105 (-0.2, -0.01)	0.0296478	-0.105 (-0.225, 0.015)	0.0866711	-0.067 (-0.204, 0.069)	0.334205	-0.106 (-0.231, 0.019)	0.0979789	-0.081 (-0.364, 0.202)	0.540756	-0.001 (-0.013, 0.011)	0.834937
TB-BMD	M33422	gamma-glutamylphenylalanine	Known	gamma-glutamyl	Peptide	LC/MS pos	0.102346	18.773	56.8059	0.0113079	36	-0.266 (-0.465, -0.066)	0.00893374	-0.266 (-0.519, -0.012)	0.0401414	-0.378 (-0.749, -0.007)	0.0461042	-0.256 (-0.518, 0.006)	0.0558479	-0.453 (-0.938, 0.031)	0.0658929	0.003 (-0.003, 0.008)	0.355038
TB-BMD	M33423	p-acetamidophenylglucuronide	Known	Drug	Xenobiotics	LC/MS pos	0.197505	19.5039	63.5915	0.4909	65	0.003 (0, 0.006)	0.0737828	0.003 (0, 0.006)	0.0737828	0.003 (-0.001, 0.008)	0.170367	0.003 (0, 0.006)	0.0749959	0.002 (-0.004, 0.009)	0.439823	0 (-0.005, 0.006)	0.870546
TB-BMD	M33441	isobutyrylcarnitine	Known	Valine, leucine and isoleucine metabolism	Amino acid	LC/MS pos	0.125796	20.7776	42.4626	0.000574859	18	0 (-0.095, 0.095)	0.99691	0 (-0.15, 0.15)	0.998045	0.05 (-0.087, 0.186)	0.47684	0 (-0.16, 0.159)	0.998163	0.139 (-0.221, 0.499)	0.425268	-0.005 (-0.018, 0.007)	0.372015
TB-BMD	M33442	pseudouridine	Known	Pyrimidine metabolism, uracil containing	Nucleotide	LC/MS pos	0.0800185	19.2574	45.5425	0.014243	28	-0.115 (-0.419, 0.19)	0.460115	-0.115 (-0.51, 0.28)	0.56953	-0.044 (-0.493, 0.405)	0.847443	-0.122 (-0.531, 0.287)	0.559777	-0.233 (-1.599, 1.132)	0.728364	0.001 (-0.013, 0.015)	0.852541
TB-BMD	M33443	valerate	Known	Short chain fatty acid	Lipid	LC/MS neg	0.0236058	19.6961	9.12256	0.332063	9	-0.19 (-0.421, 0.041)	0.107555	-0.19 (-0.437, 0.057)	0.131806	-0.11 (-0.426, 0.205)	0.492614	-0.193 (-0.446, 0.061)	0.137166	0.278 (-0.671, 1.227)	0.510738	-0.011 (-0.032, 0.01)	0.260538
TB-BMD	M33447	palmitoleate (16:1n7)	Known	Long chain fatty acid	Lipid	LC/MS neg	0.033004	19.4669	7.70053	0.564585	10	-0.019 (-0.181, 0.143)	0.821259	-0.019 (-0.181, 0.143)	0.821259	0.029 (-0.197, 0.254)	0.802196	-0.019 (-0.183, 0.146)	0.822829	0.164 (-0.182, 0.51)	0.336647	-0.006 (-0.015, 0.004)	0.221164
TB-BMD	M33453	alpha-ketoglutarate	Known	Krebs cycle	Energy	GC/MS	0.0453658	19.4587	30.4539	0.0103859	16	0.016 (-0.12, 0.152)	0.818957	0.016 (-0.178, 0.209)	0.87238	0.019 (-0.196, 0.233)	0.865568	0.018 (-0.183, 0.218)	0.862884	-0.081 (-0.508, 0.346)	0.690579	0.003 (-0.008, 0.014)	0.581533
TB-BMD	M33477	erythronate	Known	Aminosugars metabolism	Carbohydrate	GC/MS	0.141689	18.9798	133.994	2.71473e-10	48	-0.135 (-0.322, 0.053)	0.158574	-0.135 (-0.451, 0.181)	0.403714	-0.203 (-0.509, 0.104)	0.1952	-0.149 (-0.489, 0.192)	0.391748	0.725 (-0.554, 2.005)	0.259501	-0.009 (-0.021, 0.004)	0.168648
TB-BMD	M33488	lathosterol	Known	Sterol, Steroid	Lipid	GC/MS	0.0486532	19.4937	12.0468	0.740754	17	-0.032 (-0.126, 0.063)	0.510463	-0.032 (-0.126, 0.063)	0.510463	-0.036 (-0.165, 0.094)	0.590985	-0.032 (-0.127, 0.063)	0.510903	-0.066 (-0.243, 0.111)	0.46486	0.002 (-0.006, 0.009)	0.653994
TB-BMD	M33510	X-12095--N1-methyl-3-pyridone-4-carboxamide	Identified	NAD metabolism	Nucleotide	LC/MS Pos	0.0618973	19.6722	25.9341	0.167999	21	-0.001 (-0.14, 0.137)	0.985499	-0.001 (-0.159, 0.156)	0.987265	-0.057 (-0.274, 0.16)	0.60701	-0.001 (-0.164, 0.161)	0.988003	-0.231 (-0.516, 0.054)	0.106412	0.006 (0, 0.012)	0.0579949
TB-BMD	M33515	X-12100--hydroxytryptophan	Identified	Tryptophan metabolism	Amino acid	LC/MS Pos	0.135984	19.7291	56.9617	0.0752096	44	0.026 (-0.16, 0.213)	0.781952	0.026 (-0.188, 0.241)	0.809962	0.205 (-0.058, 0.469)	0.126386	0.027 (-0.193, 0.247)	0.80987	-0.085 (-1.053, 0.882)	0.85937	0.001 (-0.008, 0.011)	0.811811
TB-BMD	M33587	eicosenoate (20:1n9 or 11)	Known	Long chain fatty acid	Lipid	LC/MS neg	0.0394197	19.5453	12.7965	0.463648	14	0.088 (-0.065, 0.24)	0.260495	0.088 (-0.065, 0.24)	0.260495	0.159 (-0.057, 0.375)	0.150144	0.092 (-0.063, 0.248)	0.245525	0.019 (-0.46, 0.498)	0.932757	0.002 (-0.01, 0.014)	0.742962
TB-BMD	M33666	X-12244--N-acetylcarnosine	Identified	Dipeptide	Peptide	LC/MS Pos	0.101063	19.1357	42.2021	0.0170942	26	-0.057 (-0.22, 0.105)	0.488007	-0.057 (-0.268, 0.153)	0.593514	-0.056 (-0.297, 0.185)	0.649672	-0.06 (-0.276, 0.156)	0.58511	-0.1 (-0.698, 0.498)	0.732541	0.001 (-0.009, 0.011)	0.8745
TB-BMD	M33801	ADpSGEGDFXAEGGGVR	Known	Fibrinogen cleavage peptide	Peptide	LC/MS pos	0.0342023	19.652	15.987	0.0425662	9	-0.161 (-0.269, -0.052)	0.00376401	-0.161 (-0.314, -0.007)	0.0404108	-0.093 (-0.255, 0.068)	0.258489	-0.171 (-0.329, -0.012)	0.0345148	0.044 (-0.479, 0.567)	0.847313	-0.01 (-0.032, 0.013)	0.355082
TB-BMD	M33821	1-eicosatrienoylglycerophosphocholine	Known	Lysolipid	Lipid	LC/MS pos	0.0666878	19.3551	58.872	1.063e-05	21	-0.203 (-0.333, -0.072)	0.00237511	-0.203 (-0.427, 0.022)	0.0765293	0.062 (-0.141, 0.264)	0.55028	-0.198 (-0.444, 0.049)	0.115903	-0.471 (-1.125, 0.184)	0.148747	0.007 (-0.009, 0.022)	0.368363
TB-BMD	M33822	1-docosahexaenoylglycerophosphocholine	Known	Lysolipid	Lipid	LC/MS pos	0.0216729	19.9556	6.4231	0.491303	8	-0.005 (-0.218, 0.208)	0.962829	-0.005 (-0.218, 0.208)	0.962829	-0.005 (-0.302, 0.291)	0.971407	-0.005 (-0.222, 0.212)	0.963546	0.277 (-0.491, 1.044)	0.411336	-0.007 (-0.026, 0.011)	0.376931
TB-BMD	M33871	1-eicosadienoylglycerophosphocholine	Known	Lysolipid	Lipid	LC/MS pos	0.0339676	19.5874	12.9478	0.296751	12	0.069 (-0.053, 0.191)	0.267817	0.069 (-0.063, 0.202)	0.307084	0.083 (-0.098, 0.264)	0.371511	0.072 (-0.063, 0.207)	0.293634	0.181 (-0.045, 0.408)	0.104762	-0.005 (-0.012, 0.003)	0.183012
TB-BMD	M33883	X-12441--12-hydroxyeicosatetraenoate (12-HETE)	Identified	Eicosanoid	Lipid	LC/MS Neg	0.048623	19.4351	25.4807	0.0199438	14	0.015 (-0.037, 0.066)	0.576477	0.015 (-0.057, 0.086)	0.68993	0.001 (-0.073, 0.076)	0.971551	0.016 (-0.059, 0.09)	0.677881	0.117 (-0.117, 0.351)	0.297867	-0.008 (-0.024, 0.009)	0.331158
TB-BMD	M33884	X-12442--5,8-tetradecadienoate	Identified	Long chain fatty acid	Lipid	LC/MS Neg	0.0404482	19.2693	20.6605	0.0235889	11	0.111 (-0.012, 0.234)	0.0756898	0.111 (-0.065, 0.288)	0.216546	0.023 (-0.181, 0.227)	0.825442	0.125 (-0.07, 0.319)	0.209725	-0.165 (-0.569, 0.239)	0.380067	0.011 (-0.003, 0.026)	0.115609
TB-BMD	M33935	piperine	Known	Food component, Plant	Xenobiotics	LC/MS pos	0.0282465	19.917	5.93541	0.746365	10	-0.075 (-0.163, 0.012)	0.0910173	-0.075 (-0.163, 0.012)	0.0910173	-0.113 (-0.23, 0.004)	0.0578887	-0.074 (-0.163, 0.014)	0.0995849	-0.185 (-0.395, 0.025)	0.084452	0.006 (-0.004, 0.016)	0.260781
TB-BMD	M33936	octanoylcarnitine	Known	Carnitine metabolism	Lipid	LC/MS pos	0.151584	19.694	47.0057	0.0033445	25	0.032 (-0.054, 0.118)	0.459604	0.032 (-0.088, 0.153)	0.597217	-0.017 (-0.144, 0.111)	0.800137	0.035 (-0.088, 0.158)	0.575706	-0.066 (-0.287, 0.156)	0.546385	0.004 (-0.003, 0.011)	0.276967
TB-BMD	M33937	alpha-hydroxyisovalerate	Known	Valine, leucine and isoleucine metabolism	Amino acid	LC/MS neg	0.0610592	20.2448	31.1127	0.00848469	16	0.06 (-0.068, 0.188)	0.360032	0.06 (-0.125, 0.245)	0.525077	0.067 (-0.116, 0.25)	0.474579	0.063 (-0.127, 0.253)	0.515845	0.014 (-0.535, 0.562)	0.958655	0.001 (-0.013, 0.016)	0.84706
TB-BMD	M33939	N-acetylthreonine	Known	Glycine, serine and threonine metabolism	Amino acid	LC/MS neg	0.0329759	19.719	9.48469	0.577245	12	-0.049 (-0.301, 0.203)	0.702288	-0.049 (-0.301, 0.203)	0.702288	-0.007 (-0.38, 0.365)	0.968775	-0.05 (-0.307, 0.207)	0.701889	-0.517 (-1.214, 0.18)	0.145864	0.009 (-0.003, 0.022)	0.158089
TB-BMD	M33941	decanoylcarnitine	Known	Carnitine metabolism	Lipid	LC/MS pos	0.108216	19.4494	34.907	0.0206051	21	-0.001 (-0.094, 0.091)	0.979714	-0.001 (-0.123, 0.121)	0.984644	0.032 (-0.111, 0.175)	0.66251	-0.001 (-0.127, 0.125)	0.985647	0.141 (-0.116, 0.398)	0.265023	-0.006 (-0.015, 0.003)	0.197414
TB-BMD	M33955	1-palmitoylglycerophosphocholine	Known	Lysolipid	Lipid	LC/MS pos	0.0847243	19.4203	31.5963	0.337867	30	0.01 (-0.235, 0.255)	0.93506	0.01 (-0.246, 0.266)	0.93778	0.005 (-0.376, 0.386)	0.979292	0.011 (-0.25, 0.271)	0.935997	0.101 (-0.661, 0.862)	0.788565	-0.001 (-0.009, 0.007)	0.796377
TB-BMD	M33957	1-heptadecanoylglycerophosphocholine	Known	Lysolipid	Lipid	LC/MS pos	0.0269606	19.4906	10.3534	0.322642	10	0.197 (0.017, 0.377)	0.0318219	0.197 (0.004, 0.391)	0.0453465	0.104 (-0.147, 0.354)	0.416431	0.207 (0.007, 0.406)	0.0425835	0.021 (-0.831, 0.873)	0.956051	0.005 (-0.018, 0.027)	0.632638
TB-BMD	M33960	1-oleoylglycerophosphocholine	Known	Lysolipid	Lipid	LC/MS pos	0.0469269	19.7128	16.7826	0.3998	17	-0.113 (-0.323, 0.098)	0.294392	-0.113 (-0.329, 0.103)	0.305931	-0.119 (-0.417, 0.178)	0.431875	-0.109 (-0.328, 0.111)	0.331726	0.007 (-0.565, 0.579)	0.980022	-0.002 (-0.011, 0.007)	0.630635
TB-BMD	M33961	1-stearoylglycerophosphocholine	Known	Lysolipid	Lipid	LC/MS pos	0.0378847	19.6999	13.961	0.376593	14	0.049 (-0.13, 0.229)	0.592037	0.049 (-0.137, 0.235)	0.605077	0.067 (-0.188, 0.321)	0.6073	0.051 (-0.139, 0.24)	0.598416	-0.076 (-0.553, 0.402)	0.735976	0.003 (-0.008, 0.014)	0.537413
TB-BMD	M33968	5-dodecenoate (12:1n7)	Known	Medium chain fatty acid	Lipid	LC/MS neg	0.0560638	19.7251	56.7577	6.76242e-06	19	0.008 (-0.095, 0.112)	0.876366	0.008 (-0.176, 0.192)	0.930184	-0.018 (-0.183, 0.146)	0.825935	0.009 (-0.185, 0.204)	0.926389	-0.133 (-0.508, 0.241)	0.46216	0.006 (-0.007, 0.019)	0.359406
TB-BMD	M33969	stearidonate (18:4n3)	Known	Long chain fatty acid	Lipid	LC/MS neg	0.0352045	19.5538	2.38026	0.992508	11	0.173 (0.027, 0.319)	0.0200645	0.173 (0.027, 0.319)	0.0200645	0.177 (-0.015, 0.368)	0.0701641	0.175 (0.026, 0.324)	0.0210434	0.111 (-0.262, 0.485)	0.55966	0.002 (-0.009, 0.013)	0.724435
TB-BMD	M33971	10-heptadecenoate (17:1n7)	Known	Long chain fatty acid	Lipid	LC/MS neg	0.0131086	19.7691	1.95385	0.744247	5	0.108 (-0.186, 0.403)	0.471701	0.108 (-0.186, 0.403)	0.471701	0.085 (-0.287, 0.456)	0.654347	0.11 (-0.189, 0.41)	0.470127	0.143 (-2.27, 2.555)	0.879124	-0.001 (-0.048, 0.047)	0.970122
TB-BMD	M33972	10-nonadecenoate (19:1n9)	Known	Long chain fatty acid	Lipid	LC/MS neg	0.023225	19.8654	5.95157	0.545416	8	-0.171 (-0.383, 0.041)	0.11383	-0.171 (-0.383, 0.041)	0.11383	-0.26 (-0.548, 0.028)	0.0773477	-0.177 (-0.395, 0.041)	0.111502	-0.258 (-0.978, 0.462)	0.414025	0.002 (-0.014, 0.018)	0.761945
TB-BMD	M33973	epiandrosterone sulfate	Known	Sterol, Steroid	Lipid	LC/MS neg	0.120726	19.6072	12.1551	0.667256	16	0.099 (0.04, 0.157)	0.000907839	0.099 (0.04, 0.157)	0.000907839	0.114 (0.037, 0.19)	0.00359935	0.102 (0.043, 0.162)	0.000756141	0.102 (0.009, 0.194)	0.0333614	0 (-0.006, 0.006)	0.935949
TB-BMD	M34035	linolenate [alpha or gamma; (18:3n3 or 6)]	Known	Essential fatty acid	Lipid	LC/MS neg	0.0133803	19.5191	7.03507	0.134046	5	-0.103 (-0.347, 0.142)	0.411828	-0.103 (-0.427, 0.222)	0.536029	-0.036 (-0.358, 0.285)	0.824266	-0.108 (-0.444, 0.228)	0.530267	0.111 (-1.109, 1.331)	0.791009	-0.006 (-0.039, 0.026)	0.573088
TB-BMD	M34040	X-12510--2-aminooctanoic acid	Identified	Amino fatty acid	Amino acid	LC/MS Pos	0.174149	19.1653	27.1662	0.165419	22	0.01 (-0.067, 0.087)	0.795099	0.01 (-0.078, 0.098)	0.819391	-0.01 (-0.115, 0.095)	0.852322	0.011 (-0.078, 0.099)	0.813842	-0.072 (-0.221, 0.077)	0.327166	0.004 (-0.002, 0.01)	0.162901
TB-BMD	M34106	bilirubin (E,Z or Z,E)	Known	Hemoglobin and porphyrin metabolism	Cofactors and vitamins	LC/MS pos	0.094215	19.632	30.5415	0.0816354	22	0.13 (0.054, 0.205)	0.000830002	0.13 (0.038, 0.221)	0.00557624	0.165 (0.047, 0.283)	0.00608637	0.132 (0.038, 0.225)	0.00564246	0.1 (-0.113, 0.313)	0.338257	0.001 (-0.008, 0.011)	0.747185
TB-BMD	M34109	metoprolol acid metabolite	Known	Drug	Xenobiotics	LC/MS pos	0.110582	19.7392	46.2681	0.141242	38	-0.001 (-0.009, 0.007)	0.82841	-0.001 (-0.01, 0.008)	0.846316	0.001 (-0.012, 0.014)	0.857378	-0.001 (-0.011, 0.009)	0.848439	0.013 (-0.003, 0.029)	0.0974537	-0.008 (-0.016, -0.001)	0.0310863
TB-BMD	M34214	1-arachidonoylglycerophosphoinositol	Known	Lysolipid	Lipid	LC/MS neg	0.0928679	19.719	47.6802	0.000471611	21	-0.011 (-0.146, 0.125)	0.874806	-0.011 (-0.22, 0.198)	0.918723	0.015 (-0.192, 0.222)	0.88495	-0.011 (-0.227, 0.204)	0.91771	0.167 (-0.232, 0.565)	0.392879	-0.005 (-0.014, 0.004)	0.276189
TB-BMD	M34283	asparagine	Known	Alanine and aspartate metabolism	Amino acid	GC/MS	0.140231	19.1357	59.178	0.0258368	41	0.08 (-0.076, 0.235)	0.314913	0.08 (-0.109, 0.269)	0.408673	-0.031 (-0.262, 0.199)	0.78959	0.082 (-0.112, 0.277)	0.406119	-0.011 (-0.362, 0.34)	0.948664	0.001 (-0.003, 0.006)	0.530832
TB-BMD	M34365	3-(cystein-S-yl)acetaminophen	Known	Drug	Xenobiotics	LC/MS pos	0.178559	19.5835	67.3344	0.240604	61	-0.003 (-0.013, 0.006)	0.487345	-0.003 (-0.014, 0.007)	0.512068	-0.01 (-0.024, 0.005)	0.189206	-0.004 (-0.014, 0.007)	0.507104	-0.012 (-0.05, 0.026)	0.536558	0.002 (-0.005, 0.008)	0.650072
TB-BMD	M34384	stachydrine	Known	Food component, Plant	Xenobiotics	LC/MS pos	0.0183534	19.7051	2.27895	0.89234	7	0.025 (-0.044, 0.095)	0.476552	0.025 (-0.044, 0.095)	0.476552	0.027 (-0.062, 0.115)	0.557137	0.026 (-0.044, 0.096)	0.473674	0.121 (-0.157, 0.399)	0.392502	-0.008 (-0.03, 0.014)	0.484371
TB-BMD	M34389	1-methylxanthine	Known	Xanthine metabolism	Xenobiotics	LC/MS pos	0.0760173	19.748	30.1826	0.00720191	15	0.026 (-0.076, 0.128)	0.617983	0.026 (-0.124, 0.176)	0.734118	0.103 (-0.034, 0.24)	0.139707	0.028 (-0.125, 0.181)	0.722034	0.196 (-0.099, 0.491)	0.175282	-0.007 (-0.017, 0.003)	0.164107
TB-BMD	M34390	7-methylxanthine	Known	Xanthine metabolism	Xenobiotics	LC/MS pos	0.0306213	19.2657	7.27333	0.699413	11	-0.067 (-0.172, 0.039)	0.216321	-0.067 (-0.172, 0.039)	0.216321	-0.085 (-0.23, 0.06)	0.252562	-0.066 (-0.174, 0.042)	0.23125	0.13 (-0.25, 0.51)	0.50255	-0.007 (-0.021, 0.006)	0.291223
TB-BMD	M34395	1-methylurate	Known	Xanthine metabolism	Xenobiotics	LC/MS pos	0.0602517	19.5511	11.9023	0.750674	17	0.039 (-0.045, 0.122)	0.367884	0.039 (-0.045, 0.122)	0.367884	0.064 (-0.059, 0.187)	0.310564	0.039 (-0.045, 0.123)	0.364441	0.082 (-0.058, 0.221)	0.25077	-0.003 (-0.009, 0.004)	0.447514
TB-BMD	M34400	1,7-dimethylurate	Known	Xanthine metabolism	Xenobiotics	LC/MS neg	0.0324549	19.502	10.8489	0.456011	12	-0.07 (-0.178, 0.037)	0.198856	-0.07 (-0.178, 0.037)	0.198856	-0.021 (-0.171, 0.13)	0.7884	-0.071 (-0.184, 0.042)	0.217427	0.044 (-0.177, 0.265)	0.670567	-0.006 (-0.015, 0.004)	0.20383
TB-BMD	M34404	1,3,7-trimethylurate	Known	Xanthine metabolism	Xenobiotics	LC/MS neg	0.0294068	20.8511	14.1596	0.11676	10	-0.009 (-0.055, 0.036)	0.688462	-0.009 (-0.067, 0.048)	0.749232	0 (-0.063, 0.062)	0.995578	-0.01 (-0.069, 0.049)	0.742536	0.06 (-0.135, 0.256)	0.496926	-0.007 (-0.026, 0.012)	0.406179
TB-BMD	M34407	isovalerylcarnitine	Known	Valine, leucine and isoleucine metabolism	Amino acid	LC/MS pos	0.128379	20.0785	195.185	5.56737e-27	29	0.017 (-0.091, 0.125)	0.756587	0.017 (-0.267, 0.301)	0.906543	0.088 (-0.088, 0.265)	0.327493	0.02 (-0.285, 0.326)	0.896807	0.29 (-0.326, 0.905)	0.342435	-0.007 (-0.021, 0.007)	0.308221
TB-BMD	M34409	stearoylcarnitine	Known	Carnitine metabolism	Lipid	LC/MS pos	0.0184113	19.4587	2.16742	0.825528	6	0.153 (-0.115, 0.421)	0.262657	0.153 (-0.115, 0.421)	0.262657	0.059 (-0.282, 0.4)	0.73473	0.156 (-0.117, 0.429)	0.262754	0.084 (-0.505, 0.674)	0.774355	0.002 (-0.011, 0.014)	0.790004
TB-BMD	M34416	1-stearoylglycerophosphoethanolamine	Known	Lysolipid	Lipid	LC/MS neg	0.0399483	19.502	43.9532	1.55542e-05	13	-0.159 (-0.303, -0.015)	0.030049	-0.159 (-0.434, 0.116)	0.25698	-0.017 (-0.221, 0.187)	0.869342	-0.161 (-0.455, 0.133)	0.283825	0.091 (-0.584, 0.765)	0.772982	-0.007 (-0.024, 0.01)	0.377741
TB-BMD	M34419	1-linoleoylglycerophosphocholine	Known	Lysolipid	Lipid	LC/MS pos	0.0429714	19.5129	8.28932	0.873715	15	0.34 (0.122, 0.558)	0.00224887	0.34 (0.122, 0.558)	0.00224887	0.31 (0.009, 0.611)	0.0432764	0.352 (0.128, 0.576)	0.00208272	0.435 (-0.101, 0.97)	0.111764	-0.002 (-0.012, 0.008)	0.704168
TB-BMD	M34420	bradykinin, des-arg(9)	Known	Polypeptide	Peptide	LC/MS pos	0.102893	19.6961	49.0425	0.00279162	26	-0.037 (-0.076, 0.001)	0.0545169	-0.037 (-0.091, 0.016)	0.169825	-0.069 (-0.129, -0.009)	0.024177	-0.038 (-0.093, 0.018)	0.182595	-0.189 (-0.315, -0.064)	0.00469747	0.012 (0.003, 0.022)	0.0117147
TB-BMD	M34456	gamma-glutamylisoleucine	Known	gamma-glutamyl	Peptide	LC/MS pos	0.0699241	19.2923	35.0664	0.0870086	26	-0.084 (-0.231, 0.064)	0.266143	-0.084 (-0.258, 0.091)	0.347776	-0.116 (-0.35, 0.118)	0.330401	-0.084 (-0.265, 0.097)	0.362195	0.086 (-0.413, 0.586)	0.724646	-0.003 (-0.011, 0.005)	0.457062
TB-BMD	M34534	laurylcarnitine	Known	Carnitine metabolism	Lipid	LC/MS pos	0.0398574	19.3551	22.9673	0.0420706	14	0.024 (-0.102, 0.149)	0.712685	0.024 (-0.143, 0.191)	0.78174	0.047 (-0.138, 0.232)	0.619015	0.026 (-0.147, 0.199)	0.769314	0.231 (-0.311, 0.774)	0.371136	-0.006 (-0.021, 0.009)	0.391533
TB-BMD	M34674	X-12990--docosapentaenoic acid (n6-DPA)	Identified	Essential fatty acid	Lipid	LC/MS Neg	0.0354778	19.4269	10.324	0.501502	12	-0.043 (-0.165, 0.079)	0.489229	-0.043 (-0.165, 0.079)	0.489229	-0.058 (-0.224, 0.109)	0.496572	-0.043 (-0.167, 0.081)	0.492709	0.183 (-0.111, 0.476)	0.221789	-0.011 (-0.024, 0.002)	0.0973578
TB-BMD	M34732	isovalerate	Known	Fatty acid metabolism	Lipid	LC/MS neg	0.0131123	19.6763	3.62782	0.458711	5	-0.069 (-0.401, 0.264)	0.685791	-0.069 (-0.401, 0.264)	0.685791	-0.103 (-0.547, 0.342)	0.650773	-0.071 (-0.409, 0.268)	0.681501	-0.19 (-1.984, 1.603)	0.757915	0.002 (-0.031, 0.035)	0.833983
TB-BMD	M34878	X-13183--stearamide	Identified	Fatty acid amide	Lipid	LC/MS Pos	0.036028	19.4147	15.2329	0.228947	13	-0.076 (-0.172, 0.02)	0.119252	-0.076 (-0.184, 0.032)	0.166741	0.002 (-0.136, 0.14)	0.980104	-0.076 (-0.189, 0.038)	0.19114	-0.068 (-0.315, 0.179)	0.557797	0 (-0.013, 0.012)	0.933307
TB-BMD	M35114	7-methylguanine	Known	Purine metabolism, guanine containing	Nucleotide	LC/MS pos	0.0289154	19.1878	15.5149	0.114388	11	0.095 (-0.071, 0.261)	0.26336	0.095 (-0.112, 0.302)	0.369208	0.092 (-0.148, 0.333)	0.452968	0.103 (-0.113, 0.319)	0.349908	0.297 (-0.282, 0.875)	0.276353	-0.006 (-0.02, 0.009)	0.408024
TB-BMD	M35126	phenylacetylglutamine	Known	Phenylalanine & tyrosine metabolism	Amino acid	LC/MS pos	0.0488343	19.636	19.4273	0.247127	17	0.023 (-0.07, 0.116)	0.626167	0.023 (-0.079, 0.125)	0.658434	0.022 (-0.12, 0.164)	0.761436	0.024 (-0.081, 0.129)	0.652017	0.036 (-0.189, 0.26)	0.738878	-0.001 (-0.009, 0.008)	0.890117
TB-BMD	M35127	pro-hydroxy-pro	Known	Dipeptide	Peptide	LC/MS pos	0.0552962	18.8842	73.9982	1.96656e-08	20	-0.244 (-0.421, -0.067)	0.00692233	-0.244 (-0.594, 0.106)	0.17118	-0.03 (-0.298, 0.238)	0.826013	-0.246 (-0.632, 0.139)	0.210279	0.256 (-0.621, 1.132)	0.547739	-0.009 (-0.023, 0.005)	0.203536
TB-BMD	M35137	N2,N2-dimethylguanosine	Known	Purine metabolism, guanine containing	Nucleotide	LC/MS pos	0.169068	19.4454	53.1581	0.655541	59	-0.022 (-0.173, 0.128)	0.770089	-0.022 (-0.173, 0.128)	0.770089	0.096 (-0.134, 0.326)	0.41502	-0.023 (-0.178, 0.131)	0.766998	0.049 (-0.324, 0.421)	0.797179	-0.001 (-0.005, 0.003)	0.681568
TB-BMD	M35159	cysteine-glutathione disulfide	Known	Glutathione metabolism	Amino acid	LC/MS pos	0.0257108	20.5924	2.33413	0.939061	8	-0.078 (-0.202, 0.047)	0.220074	-0.078 (-0.202, 0.047)	0.220074	-0.055 (-0.213, 0.103)	0.496725	-0.079 (-0.204, 0.047)	0.219532	-0.279 (-0.839, 0.281)	0.329073	0.007 (-0.013, 0.028)	0.470541
TB-BMD	M35160	oleoylcarnitine	Known	Carnitine metabolism	Lipid	LC/MS pos	0.03298	19.7251	12.8797	0.230475	11	0.086 (-0.104, 0.275)	0.375712	0.086 (-0.129, 0.301)	0.435073	0.03 (-0.236, 0.296)	0.823535	0.09 (-0.13, 0.31)	0.424378	0.501 (-0.223, 1.225)	0.151959	-0.01 (-0.026, 0.006)	0.20272
TB-BMD	M35186	1-arachidonoylglycerophosphoethanolamine	Known	Lysolipid	Lipid	LC/MS neg	0.103609	19.4203	37.3706	0.0532239	26	-0.048 (-0.196, 0.101)	0.529502	-0.048 (-0.23, 0.134)	0.607061	0.01 (-0.224, 0.243)	0.933882	-0.047 (-0.233, 0.14)	0.624046	0.335 (-0.168, 0.838)	0.181854	-0.007 (-0.016, 0.002)	0.104232
TB-BMD	M35189	X-13431--nonanoylcarnitine	Identified	Carnitine metabolism	Lipid	LC/MS Pos	0.165858	19.7251	27.1301	0.206328	23	-0.081 (-0.15, -0.012)	0.0215685	-0.081 (-0.158, -0.004)	0.0385223	-0.114 (-0.214, -0.014)	0.0250963	-0.078 (-0.155, -0.001)	0.0484129	-0.154 (-0.312, 0.005)	0.0569127	0.004 (-0.003, 0.01)	0.280267
TB-BMD	M35253	2-palmitoylglycerophosphocholine	Known	Lysolipid	Lipid	LC/MS pos	0.0526878	20.2448	22.2893	0.219393	19	0.081 (-0.126, 0.289)	0.441988	0.081 (-0.149, 0.312)	0.489619	0.165 (-0.131, 0.461)	0.27474	0.084 (-0.154, 0.323)	0.488516	-0.374 (-1.102, 0.354)	0.293607	0.007 (-0.004, 0.018)	0.17984
TB-BMD	M35254	2-oleoylglycerophosphocholine	Known	Lysolipid	Lipid	LC/MS pos	0.0501828	19.502	9.00147	0.940216	18	0.017 (-0.196, 0.23)	0.87617	0.017 (-0.196, 0.23)	0.87617	0.037 (-0.24, 0.314)	0.794381	0.017 (-0.198, 0.233)	0.874073	0.017 (-0.706, 0.739)	0.963509	0 (-0.011, 0.011)	0.999878
TB-BMD	M35255	2-stearoylglycerophosphocholine	Known	Lysolipid	Lipid	LC/MS pos	0.038364	19.5257	19.0821	0.0865666	13	0.093 (-0.067, 0.252)	0.254801	0.093 (-0.108, 0.293)	0.366499	0.129 (-0.098, 0.357)	0.265347	0.096 (-0.11, 0.301)	0.360732	-0.015 (-1.111, 1.082)	0.977223	0.003 (-0.023, 0.028)	0.82987
TB-BMD	M35257	2-linoleoylglycerophosphocholine	Known	Lysolipid	Lipid	LC/MS pos	0.0592822	19.1878	17.8729	0.595782	21	0 (-0.176, 0.176)	0.99801	0 (-0.176, 0.176)	0.99801	-0.077 (-0.324, 0.171)	0.544119	0 (-0.18, 0.179)	0.998049	-0.125 (-0.777, 0.528)	0.699884	0.002 (-0.009, 0.014)	0.68871
TB-BMD	M35305	1-palmitoylglycerophosphoinositol	Known	Lysolipid	Lipid	LC/MS neg	0.0269554	19.16	4.10286	0.904513	10	-0.115 (-0.25, 0.021)	0.0973783	-0.115 (-0.25, 0.021)	0.0973783	-0.136 (-0.316, 0.043)	0.137259	-0.113 (-0.252, 0.025)	0.108843	-0.074 (-0.335, 0.187)	0.57708	-0.001 (-0.009, 0.006)	0.722903
TB-BMD	M35320	catechol sulfate	Known	Benzoate metabolism	Xenobiotics	LC/MS neg	0.0270863	19.6072	26.5749	0.00164402	10	0.012 (-0.14, 0.164)	0.877804	0.012 (-0.249, 0.273)	0.928703	-0.086 (-0.314, 0.141)	0.456772	0.014 (-0.265, 0.294)	0.920551	-0.199 (-0.911, 0.514)	0.538717	0.006 (-0.013, 0.026)	0.469811
TB-BMD	M35322	hydroquinone sulfate	Known	Drug	Xenobiotics	LC/MS neg	0.0469145	19.6211	24.6605	0.0760393	17	-0.03 (-0.076, 0.015)	0.186765	-0.03 (-0.087, 0.026)	0.287594	-0.023 (-0.094, 0.047)	0.518217	-0.031 (-0.089, 0.027)	0.297663	-0.025 (-0.144, 0.094)	0.659909	-0.001 (-0.01, 0.009)	0.910323
TB-BMD	M35431	2-methylbutyroylcarnitine	Known	Valine, leucine and isoleucine metabolism	Amino acid	LC/MS pos	0.0734943	19.1653	34.2978	0.101694	26	0.064 (-0.123, 0.251)	0.500973	0.064 (-0.155, 0.283)	0.565597	0.024 (-0.252, 0.3)	0.864135	0.066 (-0.159, 0.291)	0.566805	-0.27 (-0.987, 0.448)	0.445923	0.006 (-0.006, 0.017)	0.321162
TB-BMD	M35433	hydroxyisovaleroyl carnitine	Known	Valine, leucine and isoleucine metabolism	Amino acid	LC/MS pos	0.0319824	19.7691	12.8007	0.118895	9	-0.029 (-0.184, 0.127)	0.717421	-0.029 (-0.225, 0.168)	0.774797	0.005 (-0.217, 0.228)	0.96178	-0.03 (-0.231, 0.171)	0.773246	0.049 (-0.386, 0.484)	0.796314	-0.003 (-0.018, 0.011)	0.621136
TB-BMD	M35439	glutaroyl carnitine	Known	Lysine metabolism	Amino acid	LC/MS pos	0.176292	18.8842	53.1603	0.0521478	39	0.057 (-0.057, 0.172)	0.324415	0.057 (-0.078, 0.193)	0.404761	0.195 (0.018, 0.371)	0.0304538	0.06 (-0.08, 0.199)	0.401244	0.205 (-0.126, 0.536)	0.217559	-0.003 (-0.01, 0.003)	0.325866
TB-BMD	M35472	2-tetradecenoyl carnitine	Known	Carnitine metabolism	Lipid	LC/MS pos	0.0551138	19.7146	15.7134	0.612542	19	0.131 (0.034, 0.227)	0.00779699	0.131 (0.034, 0.227)	0.00779699	0.145 (0.004, 0.285)	0.0434929	0.136 (0.036, 0.235)	0.00748707	0.066 (-0.13, 0.261)	0.502604	0.003 (-0.004, 0.01)	0.445017
TB-BMD	M35527	4-hydroxyhippurate	Known	Benzoate metabolism	Xenobiotics	LC/MS Neg	0.0212876	19.3551	8.20822	0.314592	8	-0.085 (-0.199, 0.029)	0.145889	-0.085 (-0.208, 0.039)	0.179298	-0.096 (-0.248, 0.056)	0.214452	-0.089 (-0.216, 0.038)	0.169313	-0.084 (-0.542, 0.373)	0.66726	0 (-0.02, 0.02)	0.999446
TB-BMD	M35626	1-myristoylglycerophosphocholine	Known	Lysolipid	Lipid	LC/MS pos	0.0162905	19.4026	33.9792	2.40381e-06	6	-0.038 (-0.232, 0.155)	0.6984	-0.038 (-0.542, 0.466)	0.88184	0.016 (-0.264, 0.296)	0.912035	-0.046 (-0.603, 0.511)	0.871748	0.067 (-1.854, 1.987)	0.927731	-0.003 (-0.055, 0.049)	0.875614
TB-BMD	M35628	1-oleoylglycerophosphoethanolamine	Known	Lysolipid	Lipid	LC/MS neg	0.0290999	19.4351	49.7437	1.20361e-07	10	-0.185 (-0.4, 0.03)	0.0924165	-0.185 (-0.691, 0.321)	0.474126	-0.032 (-0.385, 0.321)	0.859161	-0.231 (-0.801, 0.34)	0.428361	0.362 (-3.387, 4.11)	0.829394	-0.01 (-0.08, 0.06)	0.741762
TB-BMD	M35631	1-palmitoylglycerophosphoethanolamine	Known	Lysolipid	Lipid	LC/MS neg	0.0815993	18.773	59.0343	0.000141852	26	-0.048 (-0.191, 0.095)	0.508425	-0.048 (-0.268, 0.172)	0.666948	0.086 (-0.127, 0.299)	0.428767	-0.048 (-0.278, 0.182)	0.681793	0.097 (-0.364, 0.559)	0.666611	-0.003 (-0.011, 0.005)	0.456849
TB-BMD	M35635	3-(3-hydroxyphenyl)propionate	Known	Phenylalanine & tyrosine metabolism	Amino acid	LC/MS neg	0.0305503	19.8693	3.65015	0.961753	11	-0.005 (-0.055, 0.044)	0.828075	-0.005 (-0.055, 0.044)	0.828075	0.011 (-0.055, 0.078)	0.738974	-0.006 (-0.056, 0.044)	0.823824	0.001 (-0.095, 0.097)	0.984643	-0.001 (-0.009, 0.008)	0.878518
TB-BMD	M35669	tetradecanedioate	Known	Fatty acid, dicarboxylate	Lipid	LC/MS neg	0.116694	19.8379	45.1033	0.0038604	24	0.032 (-0.036, 0.1)	0.353453	0.032 (-0.063, 0.127)	0.507572	0.098 (-0.015, 0.211)	0.088805	0.035 (-0.063, 0.132)	0.485232	0.131 (-0.043, 0.305)	0.132552	-0.005 (-0.013, 0.002)	0.167158
TB-BMD	M35675	2-hydroxypalmitate	Known	Fatty acid, monohydroxy	Lipid	LC/MS neg	0.137794	18.6213	50.4894	0.337324	48	0.027 (-0.136, 0.19)	0.745325	0.027 (-0.142, 0.196)	0.753988	-0.014 (-0.265, 0.237)	0.914497	0.028 (-0.144, 0.2)	0.748382	-0.059 (-0.406, 0.289)	0.735579	0.001 (-0.003, 0.005)	0.569102
TB-BMD	M35678	hexadecanedioate	Known	Fatty acid, dicarboxylate	Lipid	LC/MS neg	0.11926	19.748	39.276	0.0345597	26	0.094 (0.016, 0.172)	0.0185027	0.094 (-0.004, 0.192)	0.060218	0.091 (-0.035, 0.218)	0.155925	0.099 (-0.002, 0.199)	0.0539189	0.165 (-0.037, 0.366)	0.104062	-0.003 (-0.01, 0.004)	0.40489
TB-BMD	M35718	dihomo-linolenate (20:3n3 or n6)	Known	Essential fatty acid	Lipid	LC/MS neg	0.0798567	19.2199	67.9491	2.51084e-06	24	-0.137 (-0.303, 0.029)	0.105338	-0.137 (-0.422, 0.148)	0.346077	-0.203 (-0.458, 0.053)	0.119902	-0.132 (-0.429, 0.166)	0.385566	-0.543 (-1.422, 0.335)	0.212973	0.008 (-0.008, 0.023)	0.318361
TB-BMD	M35854	threitol	Known	Nucleotide sugars, pentose metabolism	Carbohydrate	GC/MS	0.0299975	19.4026	4.05798	0.944693	11	-0.053 (-0.214, 0.109)	0.522549	-0.053 (-0.214, 0.109)	0.522549	-0.121 (-0.329, 0.087)	0.253476	-0.052 (-0.214, 0.11)	0.529354	-0.204 (-0.634, 0.226)	0.352834	0.004 (-0.006, 0.014)	0.457354
TB-BMD	M36095	thymol sulfate	Known	Food component, Plant	Xenobiotics	LC/MS neg	0.0139476	19.7974	9.51524	0.049435	5	-0.04 (-0.115, 0.034)	0.287173	-0.04 (-0.155, 0.074)	0.490141	-0.043 (-0.143, 0.056)	0.394014	-0.043 (-0.162, 0.076)	0.480116	0.089 (-0.521, 0.698)	0.674194	-0.013 (-0.073, 0.046)	0.526479
TB-BMD	M36097	4-acetaminophen sulfate	Known	Drug	Xenobiotics	LC/MS neg	0.0723202	19.5336	48.3824	0.00335537	26	-0.005 (-0.012, 0.002)	0.136395	-0.005 (-0.015, 0.004)	0.284354	-0.003 (-0.014, 0.007)	0.547868	-0.005 (-0.015, 0.004)	0.285831	0.002 (-0.023, 0.026)	0.895581	-0.004 (-0.016, 0.008)	0.535426
TB-BMD	M36098	4-vinylphenol sulfate	Known	Benzoate metabolism	Xenobiotics	LC/MS neg	0.0279658	20.0037	6.65853	0.672623	10	-0.027 (-0.128, 0.074)	0.597467	-0.027 (-0.128, 0.074)	0.597467	-0.065 (-0.205, 0.074)	0.35829	-0.027 (-0.13, 0.075)	0.598852	0.121 (-0.15, 0.392)	0.382924	-0.008 (-0.021, 0.005)	0.249374
TB-BMD	M36099	4-ethylphenylsulfate	Known	Benzoate metabolism	Xenobiotics	LC/MS neg	0.0224634	19.5918	6.87648	0.441853	8	-0.005 (-0.1, 0.09)	0.922722	-0.005 (-0.1, 0.09)	0.922722	0.044 (-0.089, 0.176)	0.519587	-0.005 (-0.103, 0.093)	0.919602	-0.135 (-0.321, 0.051)	0.141659	0.009 (-0.002, 0.02)	0.0948588
TB-BMD	M36103	p-cresol sulfate	Known	Phenylalanine & tyrosine metabolism	Amino acid	LC/MS neg	0.0402085	19.7291	9.83403	0.707446	14	-0.061 (-0.146, 0.024)	0.158567	-0.061 (-0.146, 0.024)	0.158567	-0.049 (-0.162, 0.065)	0.398834	-0.061 (-0.147, 0.026)	0.16858	-0.011 (-0.145, 0.122)	0.867447	-0.003 (-0.01, 0.003)	0.343071
TB-BMD	M36115	X-14189--leucylalanine	Identified	Dipeptide	Peptide	LC/MS Pos	0.0468059	20.1686	3.27315	0.993289	13	0.011 (-0.057, 0.079)	0.755017	0.011 (-0.057, 0.079)	0.755017	0.008 (-0.087, 0.104)	0.863424	0.011 (-0.058, 0.08)	0.755131	0.015 (-0.116, 0.147)	0.819625	0 (-0.008, 0.008)	0.938625
TB-BMD	M36131	X-14205--alpha-glutamyltyrosine	Identified	Dipeptide	Peptide	LC/MS Pos	0.0541554	19.6652	23.124	0.11046	17	-0.028 (-0.118, 0.062)	0.540136	-0.028 (-0.136, 0.08)	0.610347	-0.02 (-0.153, 0.112)	0.762601	-0.029 (-0.14, 0.083)	0.616056	-0.057 (-0.458, 0.344)	0.766796	0.001 (-0.015, 0.017)	0.874754
TB-BMD	M36134	X-14208--phenylalanylserine	Identified	Dipeptide	Peptide	LC/MS Pos	0.0486227	19.5129	16.8487	0.206315	14	0.031 (-0.043, 0.105)	0.414636	0.031 (-0.053, 0.115)	0.473646	0.01 (-0.102, 0.121)	0.863844	0.033 (-0.053, 0.119)	0.44979	0.001 (-0.184, 0.185)	0.993719	0.002 (-0.008, 0.012)	0.683435
TB-BMD	M36230	X-14304--leucylalanine	Identified	Dipeptide	Peptide	LC/MS Neg	0.0653513	19.7974	26.9788	0.135862	21	-0.034 (-0.107, 0.04)	0.367421	-0.034 (-0.119, 0.051)	0.437729	-0.006 (-0.113, 0.101)	0.912109	-0.034 (-0.121, 0.054)	0.450736	-0.146 (-0.402, 0.111)	0.249708	0.005 (-0.006, 0.016)	0.341382
TB-BMD	M36376	X-14450--phenylalanylleucine	Identified	Dipeptide	Peptide	LC/MS Pos	0.014441	20.3666	5.30591	0.257324	5	0.04 (-0.097, 0.176)	0.569923	0.04 (-0.118, 0.197)	0.62179	0.072 (-0.101, 0.246)	0.412416	0.041 (-0.119, 0.201)	0.615118	0.368 (-1.104, 1.839)	0.484874	-0.013 (-0.072, 0.045)	0.522711
TB-BMD	M36738	gamma-glutamylglutamate	Known	gamma-glutamyl	Peptide	LC/MS pos	0.0347344	19.8876	6.15954	0.86251	12	0.018 (-0.067, 0.102)	0.679472	0.018 (-0.067, 0.102)	0.679472	0.011 (-0.11, 0.132)	0.857551	0.018 (-0.067, 0.103)	0.679053	-0.024 (-0.224, 0.176)	0.815667	0.002 (-0.008, 0.013)	0.65299
TB-BMD	M36754	octadecanedioate	Known	Fatty acid, dicarboxylate	Lipid	LC/MS neg	0.042704	19.6961	14.9355	0.134432	11	0.09 (-0.058, 0.238)	0.235081	0.09 (-0.091, 0.271)	0.331261	0.09 (-0.115, 0.295)	0.389937	0.093 (-0.092, 0.278)	0.323784	0.253 (-0.211, 0.718)	0.248648	-0.006 (-0.02, 0.009)	0.394399
TB-BMD	M36756	leucylleucine	Known	Dipeptide	Peptide	LC/MS pos	0.028038	20.3163	17.6964	0.0388635	10	0.025 (-0.12, 0.17)	0.734337	0.025 (-0.179, 0.229)	0.808769	0.195 (-0.018, 0.408)	0.0720997	0.027 (-0.184, 0.238)	0.800186	0.723 (0.17, 1.276)	0.0167429	-0.021 (-0.036, -0.005)	0.0155677
TB-BMD	M36776	7-alpha-hydroxy-3-oxo-4-cholestenoate (7-Hoca)	Known	Sterol, Steroid	Lipid	LC/MS neg	0.0434387	19.4587	13.857	0.536404	16	0.047 (-0.207, 0.302)	0.714858	0.047 (-0.207, 0.302)	0.714858	0.04 (-0.317, 0.396)	0.827659	0.05 (-0.21, 0.31)	0.704282	-0.528 (-1.324, 0.269)	0.194247	0.009 (-0.003, 0.021)	0.135398
TB-BMD	M36802	n-Butyl Oleate	Known	Fatty acid, ester	Lipid	GC/MS	0.0213643	19.8379	5.42615	0.608106	8	0.094 (-0.155, 0.343)	0.459483	0.094 (-0.155, 0.343)	0.459483	0.08 (-0.255, 0.415)	0.641423	0.098 (-0.157, 0.353)	0.452021	-0.175 (-0.898, 0.548)	0.601183	0.006 (-0.008, 0.02)	0.385564
TB-BMD	M36808	dimethylarginine (SDMA + ADMA)	Known	Urea cycle; arginine-, proline-, metabolism	Amino acid	LC/MS pos	0.0904022	19.2574	47.6888	0.0367355	33	-0.132 (-0.382, 0.118)	0.30029	-0.132 (-0.437, 0.173)	0.396164	0.061 (-0.322, 0.443)	0.755586	-0.141 (-0.457, 0.175)	0.381839	0.43 (-0.392, 1.251)	0.294572	-0.006 (-0.014, 0.002)	0.141994
TB-BMD	M36850	taurolithocholate 3-sulfate	Known	Bile acid metabolism	Lipid	LC/MS neg	0.0306728	19.9957	20.7859	0.0226369	11	-0.004 (-0.097, 0.088)	0.92957	-0.004 (-0.138, 0.129)	0.951116	-0.011 (-0.145, 0.123)	0.876193	-0.004 (-0.141, 0.133)	0.952748	-0.024 (-0.32, 0.271)	0.856402	0.001 (-0.012, 0.014)	0.857723
TB-BMD	M37004	X-14977--vanillin	Identified	Food component/Plant	Xenobiotics	LC/MS Pos	0.0182555	19.9002	0.701021	0.994469	7	-0.017 (-0.194, 0.16)	0.851815	-0.017 (-0.194, 0.16)	0.851815	-0.001 (-0.217, 0.216)	0.995311	-0.017 (-0.195, 0.161)	0.851276	-0.092 (-0.476, 0.291)	0.637207	0.003 (-0.009, 0.015)	0.663961
TB-BMD	M37058	succinylcarnitine	Known	Krebs cycle	Energy	LC/MS pos	0.204962	18.6213	53.4617	0.0918892	42	-0.097 (-0.247, 0.053)	0.206907	-0.097 (-0.268, 0.075)	0.269042	-0.122 (-0.384, 0.14)	0.360373	-0.1 (-0.275, 0.074)	0.260004	-0.384 (-0.755, -0.013)	0.042707	0.004 (-0.001, 0.009)	0.0844845
TB-BMD	M37097	tryptophan betaine	Known	Tryptophan metabolism	Amino acid	LC/MS Pos	0.0595404	19.4228	18.7928	0.173018	15	0.001 (-0.046, 0.049)	0.9523	0.001 (-0.053, 0.056)	0.958823	-0.008 (-0.079, 0.062)	0.818142	0.002 (-0.055, 0.058)	0.957655	0.065 (-0.088, 0.217)	0.375036	-0.006 (-0.019, 0.007)	0.345704
TB-BMD	M37104	cyclo(leu-pro)	Known	Dipeptide	Peptide	LC/MS Pos	0.0413871	19.3271	18.8507	0.170734	15	0.038 (-0.048, 0.124)	0.381639	0.038 (-0.061, 0.138)	0.450873	-0.024 (-0.152, 0.104)	0.712698	0.041 (-0.063, 0.144)	0.440833	-0.006 (-0.209, 0.197)	0.952308	0.002 (-0.006, 0.011)	0.582556
TB-BMD	M37112	chiro-inositol	Known	Inositol metabolism	Lipid	GC/MS	0.0359515	19.5436	17.1449	0.144226	13	-0.029 (-0.064, 0.006)	0.104912	-0.029 (-0.071, 0.013)	0.174922	-0.039 (-0.091, 0.014)	0.147824	-0.03 (-0.074, 0.014)	0.180947	0.041 (-0.067, 0.149)	0.419081	-0.008 (-0.02, 0.003)	0.143363
TB-BMD	M37190	5alpha-androstan-3beta,17beta-diol disulfate	Known	Sterol, Steroid	Lipid	LC/MS Neg	0.094048	20.1681	26.4425	0.118323	20	0.049 (-0.006, 0.104)	0.082622	0.049 (-0.016, 0.114)	0.141218	0.09 (0.01, 0.171)	0.0281514	0.05 (-0.016, 0.116)	0.137504	0.088 (-0.037, 0.213)	0.157181	-0.003 (-0.01, 0.005)	0.438632
TB-BMD	M37202	4-androsten-3beta,17beta-diol disulfate 1	Known	Sterol, Steroid	Lipid	LC/MS Neg	0.12984	19.593	37.63	0.0278982	24	-0.006 (-0.056, 0.045)	0.823912	-0.006 (-0.07, 0.059)	0.861894	-0.039 (-0.115, 0.036)	0.308756	-0.006 (-0.071, 0.06)	0.865634	-0.008 (-0.14, 0.124)	0.899296	0 (-0.007, 0.008)	0.964655
TB-BMD	M37203	4-androsten-3beta,17beta-diol disulfate 2	Known	Sterol, Steroid	Lipid	LC/MS Neg	0.0641714	19.4587	30.7132	0.0310635	19	0.091 (-0.026, 0.208)	0.128307	0.091 (-0.062, 0.244)	0.24432	0.125 (-0.052, 0.302)	0.165351	0.094 (-0.064, 0.253)	0.243415	0.687 (0.213, 1.16)	0.00710512	-0.016 (-0.028, -0.004)	0.0128688
TB-BMD	M37253	2-hydroxyglutarate	Known	Fatty acid, dicarboxylate	Lipid	GC/MS	0.0371843	19.4417	12.8032	0.463126	14	0.027 (-0.141, 0.194)	0.75434	0.027 (-0.141, 0.194)	0.75434	-0.024 (-0.262, 0.213)	0.841463	0.029 (-0.143, 0.2)	0.742674	-0.092 (-0.49, 0.306)	0.624	0.003 (-0.006, 0.013)	0.475841
TB-BMD	M37459	ergothioneine	Known	Food component, Plant	Xenobiotics	LC/MS Pos	0.00792761	19.8186	1.04843	0.59202	3	-0.036 (-0.161, 0.089)	0.571951	-0.036 (-0.161, 0.089)	0.571951	-0.03 (-0.178, 0.118)	0.690448	-0.037 (-0.163, 0.089)	0.568445	0.009 (-2.896, 2.915)	0.973777	-0.007 (-0.459, 0.444)	0.870102
TB-BMD	M37506	palmitoyl sphingomyelin	Known	Sphingolipid	Lipid	GC/MS	0.135322	18.773	46.3137	0.459311	47	-0.055 (-0.252, 0.142)	0.583122	-0.055 (-0.253, 0.143)	0.5844	-0.034 (-0.314, 0.246)	0.812093	-0.058 (-0.259, 0.144)	0.576564	-0.404 (-1.17, 0.363)	0.294448	0.003 (-0.004, 0.011)	0.347274
TB-BMD	M38150	phenylalanylphenylalanine	Known	Dipeptide	Peptide	LC/MS Pos	0.00869911	21.0016	3.8346	0.147004	3	-0.09 (-0.36, 0.18)	0.513444	-0.09 (-0.464, 0.284)	0.636966	-0.151 (-0.469, 0.168)	0.354836	-0.093 (-0.365, 0.179)	0.501369	-0.637 (-9.079, 7.804)	0.513218	0.015 (-0.207, 0.237)	0.545788
TB-BMD	M38178	cis-4-decenoyl carnitine	Known	Carnitine metabolism	Lipid	LC/MS Pos	0.091339	20.4955	16.6941	0.272845	15	-0.041 (-0.155, 0.073)	0.480358	-0.041 (-0.165, 0.083)	0.5181	-0.059 (-0.22, 0.103)	0.477124	-0.041 (-0.166, 0.085)	0.52741	-0.038 (-0.305, 0.229)	0.763286	0 (-0.01, 0.01)	0.977841
TB-BMD	M38768	15-methylpalmitate (isobar with 2-methylpalmitate)	Known	Fatty acid, branched	Lipid	LC/MS Neg	0.0391542	19.6072	16.7409	0.21142	14	-0.052 (-0.277, 0.173)	0.64934	-0.052 (-0.307, 0.203)	0.688663	0.036 (-0.298, 0.371)	0.831464	-0.051 (-0.313, 0.21)	0.699957	0.471 (-0.1, 1.043)	0.0976739	-0.01 (-0.02, 0)	0.0468438
LS-BMD	M00053	glutamine	Known	Glutamate metabolism	Amino acid	LC/MS pos	0.0305	20.2448	10.141	0.180723	8	0.211 (-0.528, 0.95)	0.576401	0.211 (-0.679, 1.1)	0.642548	-0.274 (-1.219, 0.672)	0.570307	0.219 (-0.694, 1.131)	0.638526	-0.751 (-2.641, 1.14)	0.368737	0.011 (-0.007, 0.029)	0.188961
LS-BMD	M00054	tryptophan	Known	Tryptophan metabolism	Amino acid	LC/MS pos	0.594359	18.9433	223.02	0.075065	195	-0.148 (-0.412, 0.116)	0.270477	-0.148 (-0.431, 0.135)	0.304058	0.074 (-0.374, 0.523)	0.745213	-0.151 (-0.441, 0.139)	0.30685	0.653 (-0.31, 1.616)	0.182826	-0.004 (-0.009, 0.001)	0.0876458
LS-BMD	M00059	histidine	Known	Histidine metabolism	Amino acid	LC/MS neg	0.0247215	19.719	6.53138	0.366364	7	-0.189 (-1.04, 0.662)	0.663308	-0.189 (-1.076, 0.699)	0.676484	-0.718 (-1.832, 0.396)	0.206545	-0.193 (-1.088, 0.703)	0.672919	-1.18 (-2.496, 0.135)	0.0786488	0.015 (0, 0.029)	0.0528215
LS-BMD	M00060	leucine	Known	Valine, leucine and isoleucine metabolism	Amino acid	LC/MS pos	0.632988	17.6355	259.411	0.00887839	209	0.124 (-0.144, 0.391)	0.365251	0.124 (-0.175, 0.422)	0.417517	0.346 (-0.051, 0.744)	0.0877209	0.126 (-0.181, 0.433)	0.421783	1.07 (-0.609, 2.749)	0.210349	-0.004 (-0.012, 0.003)	0.259954
LS-BMD	M00063	cholesterol	Known	Sterol, Steroid	Lipid	GC/MS	0.136931	18.4347	66.2062	0.0270281	47	-0.08 (-0.382, 0.221)	0.601547	-0.08 (-0.442, 0.282)	0.663375	0.081 (-0.385, 0.547)	0.734414	-0.083 (-0.455, 0.289)	0.66021	-0.576 (-1.476, 0.325)	0.204652	0.006 (-0.004, 0.015)	0.230868
LS-BMD	M00064	phenylalanine	Known	Phenylalanine & tyrosine metabolism	Amino acid	LC/MS pos	0.0156746	20.0497	9.45603	0.0506587	5	-0.466 (-1.645, 0.713)	0.438904	-0.466 (-2.279, 1.347)	0.614659	0.472 (-1.222, 2.166)	0.585141	-0.505 (-2.418, 1.407)	0.604504	1.46 (-3.375, 6.296)	0.407355	-0.021 (-0.067, 0.024)	0.231311
LS-BMD	M00513	creatinine	Known	Creatine metabolism	Amino acid	LC/MS pos	0.0748259	19.0782	20.5345	0.718258	26	-0.035 (-0.504, 0.433)	0.883033	-0.035 (-0.504, 0.433)	0.883033	0.229 (-0.488, 0.946)	0.530918	-0.034 (-0.513, 0.445)	0.889673	0.548 (-0.501, 1.596)	0.305843	-0.006 (-0.015, 0.004)	0.223139
LS-BMD	M00527	lactate	Known	Glycolysis, gluconeogenesis, pyruvate metabolism	Carbohydrate	GC/MS	0.0360461	19.502	21.4875	0.0436818	13	-0.262 (-0.689, 0.165)	0.228937	-0.262 (-0.833, 0.309)	0.368608	0.213 (-0.387, 0.813)	0.486743	-0.255 (-0.851, 0.341)	0.401973	0.343 (-1.695, 2.381)	0.718073	-0.009 (-0.039, 0.02)	0.504369
LS-BMD	M00542	3-hydroxybutyrate (BHBA)	Known	Ketone bodies	Lipid	GC/MS	0.0275459	19.876	10.2113	0.333652	10	0.049 (-0.041, 0.139)	0.289345	0.049 (-0.047, 0.145)	0.319866	0.084 (-0.036, 0.204)	0.169679	0.051 (-0.046, 0.148)	0.30195	0.047 (-0.121, 0.214)	0.539609	0 (-0.015, 0.015)	0.968691
LS-BMD	M00553	cotinine	Known	Tobacco metabolite	Xenobiotics	LC/MS pos	0.0515644	19.5918	22.2734	0.174433	18	-0.007 (-0.043, 0.029)	0.702678	-0.007 (-0.048, 0.034)	0.738776	-0.007 (-0.061, 0.046)	0.784925	-0.007 (-0.05, 0.035)	0.741311	0.043 (-0.026, 0.111)	0.207364	-0.011 (-0.023, 0.001)	0.0732323
LS-BMD	M00569	caffeine	Known	Xanthine metabolism	Xenobiotics	LC/MS pos	0.0436072	19.7713	12.2661	0.424556	13	-0.018 (-0.099, 0.063)	0.657421	-0.018 (-0.1, 0.064)	0.660922	-0.05 (-0.167, 0.067)	0.40237	-0.019 (-0.102, 0.065)	0.66266	0.02 (-0.289, 0.328)	0.889886	-0.003 (-0.026, 0.02)	0.77991
LS-BMD	M00575	arabinose	Known	Nucleotide sugars, pentose metabolism	Carbohydrate	GC/MS	0.0194313	19.8799	14.0561	0.0290162	7	0.01 (-0.188, 0.208)	0.923048	0.01 (-0.293, 0.313)	0.949679	0.098 (-0.173, 0.369)	0.478332	0.01 (-0.302, 0.323)	0.948224	0.232 (-0.385, 0.85)	0.377617	-0.017 (-0.053, 0.019)	0.288944
LS-BMD	M00577	fructose	Known	Fructose, mannose, galactose, starch, and sucrose metabolism	Carbohydrate	GC/MS	0.00856386	20.0024	2.6461	0.266321	3	0.024 (-0.524, 0.572)	0.930764	0.024 (-0.606, 0.654)	0.939789	0.029 (-0.724, 0.781)	0.940576	0.025 (-0.533, 0.584)	0.929443	-1.244 (-12.184, 9.696)	0.385402	0.032 (-0.235, 0.3)	0.366978
LS-BMD	M00584	mannose	Known	Fructose, mannose, galactose, starch, and sucrose metabolism	Carbohydrate	GC/MS	0.135082	19.4587	29.9204	0.317743	28	0.297 (0.09, 0.505)	0.00491689	0.297 (0.079, 0.516)	0.0075479	0.467 (0.152, 0.783)	0.00367148	0.306 (0.085, 0.528)	0.00678161	0.618 (0.163, 1.074)	0.00974088	-0.008 (-0.018, 0.002)	0.109546
LS-BMD	M00599	pyruvate	Known	Glycolysis, gluconeogenesis, pyruvate metabolism	Carbohydrate	GC/MS	0.0388713	19.632	11.9989	0.527733	14	0.105 (-0.14, 0.351)	0.401324	0.105 (-0.14, 0.351)	0.401324	0.177 (-0.171, 0.524)	0.319519	0.109 (-0.14, 0.358)	0.390377	0.395 (-0.356, 1.147)	0.274115	-0.007 (-0.025, 0.011)	0.386514
LS-BMD	M00606	uridine	Known	Pyrimidine metabolism, uracil containing	Nucleotide	LC/MS neg	0.0662558	19.861	22.5749	0.256585	20	-0.388 (-0.873, 0.098)	0.117581	-0.388 (-0.917, 0.142)	0.151072	-0.649 (-1.379, 0.082)	0.0817035	-0.405 (-0.947, 0.136)	0.142565	-0.205 (-1.878, 1.467)	0.799409	-0.002 (-0.021, 0.016)	0.809844
LS-BMD	M01105	linoleate (18:2n6)	Known	Essential fatty acid	Lipid	LC/MS neg	0.0505144	19.502	15.1213	0.586747	18	0.121 (-0.246, 0.488)	0.51955	0.121 (-0.246, 0.488)	0.51955	0.348 (-0.153, 0.849)	0.173554	0.126 (-0.249, 0.5)	0.510337	0.215 (-1.172, 1.601)	0.749748	-0.001 (-0.021, 0.018)	0.884264
LS-BMD	M01107	allantoin	Known	Purine metabolism, urate metabolism	Nucleotide	GC/MS	0.0474912	19.3088	28.7303	0.0258194	17	0.081 (-0.085, 0.248)	0.33803	0.081 (-0.142, 0.305)	0.474631	0.115 (-0.134, 0.364)	0.364193	0.086 (-0.142, 0.315)	0.459693	0.129 (-0.347, 0.606)	0.571146	-0.002 (-0.016, 0.013)	0.804342
LS-BMD	M01110	arachidonate (20:4n6)	Known	Long chain fatty acid	Lipid	LC/MS neg	0.135366	19.748	24.8719	0.526234	27	-0.213 (-0.438, 0.011)	0.0629266	-0.213 (-0.438, 0.011)	0.0629266	-0.392 (-0.721, -0.062)	0.0199043	-0.205 (-0.432, 0.022)	0.0770388	-0.319 (-0.728, 0.089)	0.119517	0.002 (-0.005, 0.01)	0.519084
LS-BMD	M01114	deoxycholate	Known	Bile acid metabolism	Lipid	LC/MS neg	0.0431682	19.6685	27.4712	0.0251239	16	-0.048 (-0.166, 0.07)	0.42723	-0.048 (-0.208, 0.112)	0.557424	-0.095 (-0.279, 0.089)	0.311093	-0.048 (-0.216, 0.12)	0.573782	-0.278 (-0.669, 0.113)	0.149361	0.013 (-0.007, 0.033)	0.18273
LS-BMD	M01121	margarate (17:0)	Known	Long chain fatty acid	Lipid	LC/MS neg	0.0273798	20.3547	12.9937	0.0722626	8	0.006 (-0.381, 0.393)	0.974843	0.006 (-0.521, 0.533)	0.981534	-0.069 (-0.614, 0.476)	0.803329	0.007 (-0.537, 0.551)	0.980545	-0.917 (-3, 1.166)	0.322755	0.021 (-0.025, 0.067)	0.297534
LS-BMD	M01123	inosine	Known	Purine metabolism, (hypo)xanthine, inosine containing	Nucleotide	LC/MS neg	0.0404937	19.8439	8.18765	0.696403	12	0.004 (-0.051, 0.059)	0.895572	0.004 (-0.051, 0.059)	0.895572	0.019 (-0.053, 0.09)	0.609029	0.004 (-0.052, 0.059)	0.895291	0.039 (-0.041, 0.118)	0.341869	-0.006 (-0.015, 0.004)	0.233926
LS-BMD	M01125	isoleucine	Known	Valine, leucine and isoleucine metabolism	Amino acid	LC/MS pos	0.0469317	18.773	21.1511	0.172777	17	-0.133 (-0.699, 0.432)	0.644174	-0.133 (-0.784, 0.517)	0.687896	0.122 (-0.714, 0.959)	0.774554	-0.13 (-0.801, 0.541)	0.703395	0.826 (-0.855, 2.506)	0.31149	-0.011 (-0.029, 0.007)	0.201987
LS-BMD	M01284	threonine	Known	Glycine, serine and threonine metabolism	Amino acid	LC/MS pos	0.0496849	19.0047	20.0193	0.273241	18	0.141 (-0.21, 0.492)	0.430825	0.141 (-0.24, 0.522)	0.467871	-0.053 (-0.549, 0.443)	0.833689	0.148 (-0.243, 0.538)	0.458812	-0.08 (-1.584, 1.423)	0.911128	0.003 (-0.019, 0.026)	0.748922
LS-BMD	M01299	tyrosine	Known	Phenylalanine & tyrosine metabolism	Amino acid	LC/MS pos	0.105956	18.773	35.9587	0.376879	35	0.138 (-0.24, 0.515)	0.474947	0.138 (-0.251, 0.526)	0.487229	-0.032 (-0.587, 0.524)	0.911085	0.143 (-0.254, 0.541)	0.478992	-0.691 (-2.454, 1.073)	0.431351	0.008 (-0.009, 0.025)	0.33355
LS-BMD	M01301	lysine	Known	Lysine metabolism	Amino acid	LC/MS pos	0.0744196	19.748	37.6117	0.0280236	24	-0.589 (-1.078, -0.099)	0.0183953	-0.589 (-1.215, 0.037)	0.0652419	-0.469 (-1.267, 0.329)	0.249783	-0.57 (-1.217, 0.078)	0.0848035	-3.355 (-6.467, -0.243)	0.0358544	0.027 (-0.003, 0.057)	0.0731339
LS-BMD	M01302	methionine	Known	Cysteine, methionine, SAM, taurine metabolism	Amino acid	LC/MS neg	0.0599605	18.5929	19.254	0.568853	22	-0.141 (-0.753, 0.471)	0.65144	-0.141 (-0.753, 0.471)	0.65144	-0.33 (-1.22, 0.56)	0.467586	-0.136 (-0.763, 0.491)	0.671643	-1.785 (-3.882, 0.312)	0.0951884	0.014 (-0.003, 0.032)	0.108109
LS-BMD	M01303	malate	Known	Krebs cycle	Energy	GC/MS	0.0470956	19.6685	7.30804	0.948531	16	0.082 (-0.215, 0.378)	0.58903	0.082 (-0.215, 0.378)	0.58903	0.069 (-0.329, 0.468)	0.732383	0.086 (-0.214, 0.386)	0.573912	-0.107 (-0.674, 0.461)	0.712377	0.004 (-0.006, 0.014)	0.445259
LS-BMD	M01336	palmitate (16:0)	Known	Long chain fatty acid	Lipid	LC/MS neg	0.0839491	19.4669	30.1536	0.355913	29	0.293 (-0.067, 0.654)	0.110952	0.293 (-0.081, 0.667)	0.12455	0.156 (-0.365, 0.678)	0.557034	0.302 (-0.081, 0.685)	0.122392	0.079 (-1.126, 1.283)	0.894328	0.002 (-0.01, 0.015)	0.701787
LS-BMD	M01356	nonadecanoate (19:0)	Known	Long chain fatty acid	Lipid	LC/MS neg	0.0450541	19.946	10.8444	0.763546	16	-0.193 (-0.459, 0.073)	0.155654	-0.193 (-0.459, 0.073)	0.155654	-0.137 (-0.511, 0.238)	0.475073	-0.187 (-0.458, 0.084)	0.175503	-0.168 (-0.665, 0.328)	0.506608	-0.001 (-0.012, 0.01)	0.908485
LS-BMD	M01358	stearate (18:0)	Known	Long chain fatty acid	Lipid	LC/MS neg	0.123022	19.946	61.9673	0.0145128	41	-0.324 (-0.618, -0.03)	0.0306874	-0.324 (-0.69, 0.042)	0.0825111	-0.092 (-0.531, 0.348)	0.682908	-0.342 (-0.72, 0.036)	0.0758028	0.093 (-0.88, 1.066)	0.847492	-0.005 (-0.015, 0.006)	0.352388
LS-BMD	M01359	oleate (18:1n9)	Known	Long chain fatty acid	Lipid	LC/MS neg	0.0589161	19.3551	17.4635	0.622706	21	-0.109 (-0.461, 0.243)	0.544389	-0.109 (-0.461, 0.243)	0.544389	-0.211 (-0.699, 0.277)	0.397035	-0.105 (-0.463, 0.254)	0.567122	-0.352 (-1.621, 0.918)	0.580102	0.003 (-0.014, 0.021)	0.690422
LS-BMD	M01361	pentadecanoate (15:0)	Known	Long chain fatty acid	Lipid	GC/MS	0.0473543	19.8253	11.4509	0.780835	17	-0.232 (-0.582, 0.118)	0.194563	-0.232 (-0.582, 0.118)	0.194563	-0.343 (-0.836, 0.15)	0.173018	-0.237 (-0.592, 0.119)	0.191826	-0.52 (-1.83, 0.791)	0.436911	0.005 (-0.015, 0.024)	0.654902
LS-BMD	M01365	myristate (14:0)	Known	Long chain fatty acid	Lipid	LC/MS neg	0.0710366	19.2199	27.3001	0.34106	26	0.224 (-0.024, 0.471)	0.0765836	0.224 (-0.035, 0.482)	0.0901474	0.12 (-0.264, 0.503)	0.540168	0.234 (-0.032, 0.5)	0.0851663	0.273 (-0.272, 0.817)	0.312341	-0.001 (-0.011, 0.009)	0.831702
LS-BMD	M01444	pipecolate	Known	Lysine metabolism	Amino acid	LC/MS pos	0.0394006	19.7974	13.9877	0.374709	14	0.126 (-0.116, 0.369)	0.307365	0.126 (-0.125, 0.378)	0.325083	0.044 (-0.303, 0.391)	0.804537	0.131 (-0.126, 0.388)	0.316652	0.329 (-0.62, 1.277)	0.464721	-0.005 (-0.028, 0.017)	0.634505
LS-BMD	M01493	ornithine	Known	Urea cycle; arginine-, proline-, metabolism	Amino acid	LC/MS pos	0.031125	19.3551	13.3386	0.205353	11	-0.152 (-0.59, 0.286)	0.4967	-0.152 (-0.658, 0.354)	0.556188	-0.207 (-0.822, 0.409)	0.510437	-0.156 (-0.674, 0.362)	0.55473	-0.043 (-1.938, 1.851)	0.959774	-0.002 (-0.03, 0.027)	0.894047
LS-BMD	M01494	5-oxoproline	Known	Glutathione metabolism	Amino acid	LC/MS pos	0.131585	19.4351	28.0311	0.258731	25	0.341 (0.017, 0.666)	0.0391666	0.341 (-0.009, 0.692)	0.0563418	-0.037 (-0.503, 0.429)	0.876515	0.349 (-0.006, 0.705)	0.0541489	-0.36 (-0.913, 0.194)	0.202797	0.012 (0.004, 0.02)	0.00245082
LS-BMD	M01508	pantothenate	Known	Pantothenate and CoA metabolism	Cofactors and vitamins	LC/MS pos	0.0764537	18.773	51.3886	0.00213836	27	-0.094 (-0.322, 0.134)	0.418249	-0.094 (-0.415, 0.226)	0.56477	0.114 (-0.273, 0.5)	0.563975	-0.092 (-0.435, 0.251)	0.59786	-0.509 (-1.224, 0.207)	0.155378	0.008 (-0.004, 0.021)	0.189898
LS-BMD	M01515	salicylate	Known	Drug	Xenobiotics	GC/MS	0.0525826	19.8096	20.3285	0.314635	19	-0.004 (-0.026, 0.018)	0.726798	-0.004 (-0.027, 0.019)	0.742329	0.001 (-0.03, 0.032)	0.935932	-0.004 (-0.028, 0.02)	0.740711	0.011 (-0.021, 0.044)	0.472898	-0.007 (-0.016, 0.003)	0.149924
LS-BMD	M01558	4-acetamidobutanoate	Known	Guanidino and acetamido metabolism	Amino acid	LC/MS pos	0.142672	18.773	34.7604	0.663615	40	0.079 (-0.202, 0.36)	0.580975	0.079 (-0.202, 0.36)	0.580975	0.065 (-0.355, 0.486)	0.760294	0.081 (-0.204, 0.366)	0.577538	0.478 (-0.168, 1.123)	0.14728	-0.005 (-0.012, 0.002)	0.179334
LS-BMD	M01561	alpha-tocopherol	Known	Tocopherol metabolism	Cofactors and vitamins	GC/MS	0.0254179	19.974	6.42363	0.599891	9	0.297 (-0.047, 0.641)	0.090314	0.297 (-0.047, 0.641)	0.090314	0.315 (-0.142, 0.772)	0.177207	0.305 (-0.045, 0.656)	0.0874808	0.702 (-0.124, 1.528)	0.0843687	-0.012 (-0.034, 0.01)	0.267916
LS-BMD	M01564	citrate	Known	Krebs cycle	Energy	GC/MS	0.143817	18.773	35.7529	0.861909	47	0.146 (-0.135, 0.428)	0.308254	0.146 (-0.135, 0.428)	0.308254	0.334 (-0.071, 0.739)	0.105801	0.15 (-0.135, 0.435)	0.303252	0.189 (-0.628, 1.005)	0.650646	0 (-0.009, 0.008)	0.913691
LS-BMD	M01572	glycerate	Known	Glycolysis, gluconeogenesis, pyruvate metabolism	Carbohydrate	GC/MS	0.0494929	19.5586	20.3281	0.257793	18	-0.237 (-0.608, 0.135)	0.211526	-0.237 (-0.643, 0.169)	0.253231	-0.027 (-0.547, 0.494)	0.920461	-0.23 (-0.646, 0.187)	0.279554	-0.649 (-2.098, 0.8)	0.356168	0.006 (-0.015, 0.027)	0.534478
LS-BMD	M01573	guanosine	Known	Purine metabolism, guanine containing	Nucleotide	LC/MS pos	0.0327745	19.681	9.09149	0.613448	12	0.082 (-0.059, 0.222)	0.256015	0.082 (-0.059, 0.222)	0.256015	0.025 (-0.167, 0.217)	0.798926	0.086 (-0.058, 0.229)	0.241285	0.337 (-0.052, 0.726)	0.0895979	-0.014 (-0.034, 0.006)	0.167533
LS-BMD	M01585	N-acetylalanine	Known	Alanine and aspartate metabolism	Amino acid	LC/MS neg	0.0618686	19.2574	37.2815	0.0156235	22	-0.028 (-0.622, 0.566)	0.92608	-0.028 (-0.819, 0.763)	0.944487	0.103 (-0.799, 1.006)	0.822349	-0.027 (-0.852, 0.799)	0.949004	-9.138 (-22.934, 4.659)	0.182345	0.074 (-0.038, 0.186)	0.182885
LS-BMD	M01604	urate	Known	Purine metabolism, urate metabolism	Nucleotide	LC/MS neg	0.136746	18.773	35.9483	0.055524	25	0.032 (-0.327, 0.391)	0.86136	0.032 (-0.407, 0.471)	0.886529	0.079 (-0.45, 0.609)	0.769319	0.033 (-0.413, 0.479)	0.884486	0.3 (-0.71, 1.309)	0.545339	-0.004 (-0.017, 0.009)	0.5417
LS-BMD	M01605	ursodeoxycholate	Known	Bile acid metabolism	Lipid	LC/MS neg	0.0271602	19.6949	11.7952	0.225102	10	-0.208 (-0.351, -0.065)	0.00424765	-0.208 (-0.371, -0.045)	0.012507	-0.23 (-0.427, -0.032)	0.022537	-0.213 (-0.381, -0.046)	0.0123492	-0.339 (-0.877, 0.199)	0.18465	0.007 (-0.019, 0.033)	0.563151
LS-BMD	M01638	arginine	Known	Urea cycle; arginine-, proline-, metabolism	Amino acid	LC/MS neg	0.0576386	19.2786	26.5611	0.14807	21	0.196 (-0.112, 0.504)	0.212692	0.196 (-0.159, 0.551)	0.279527	0.01 (-0.449, 0.469)	0.965215	0.203 (-0.163, 0.569)	0.276971	-0.153 (-1.425, 1.118)	0.803409	0.005 (-0.013, 0.023)	0.55323
LS-BMD	M01640	ascorbate (Vitamin C)	Known	Ascorbate and aldarate metabolism	Cofactors and vitamins	GC/MS	0.0398794	19.7323	5.11874	0.972485	14	0.022 (-0.037, 0.081)	0.461736	0.022 (-0.037, 0.081)	0.461736	0.006 (-0.077, 0.089)	0.88743	0.022 (-0.037, 0.082)	0.46226	0.012 (-0.093, 0.117)	0.821634	0.001 (-0.009, 0.012)	0.819489
LS-BMD	M01644	heptanoate (7:0)	Known	Medium chain fatty acid	Lipid	LC/MS neg	0.103053	19.0782	42.0203	0.192891	36	0.044 (-0.252, 0.341)	0.770076	0.044 (-0.281, 0.369)	0.789666	0.218 (-0.236, 0.673)	0.345983	0.045 (-0.289, 0.38)	0.79027	0.478 (-0.571, 1.526)	0.361098	-0.005 (-0.016, 0.006)	0.3811
LS-BMD	M01645	laurate (12:0)	Known	Medium chain fatty acid	Lipid	LC/MS neg	0.115921	19.2574	36.0558	0.64844	41	-0.379 (-0.655, -0.103)	0.0070476	-0.379 (-0.655, -0.103)	0.0070476	-0.329 (-0.744, 0.087)	0.121185	-0.388 (-0.674, -0.102)	0.00783845	0.142 (-0.504, 0.787)	0.666778	-0.006 (-0.014, 0.001)	0.0800375
LS-BMD	M01649	valine	Known	Valine, leucine and isoleucine metabolism	Amino acid	LC/MS pos	0.0173003	21.0016	3.51118	0.47618	5	1.209 (0.023, 2.395)	0.045652	1.209 (0.023, 2.395)	0.045652	0.827 (-0.687, 2.34)	0.284278	1.235 (0.017, 2.454)	0.0469668	1.028 (-3.597, 5.653)	0.530284	0.002 (-0.034, 0.037)	0.897799
LS-BMD	M01670	urea	Known	Urea cycle; arginine-, proline-, metabolism	Amino acid	GC/MS	0.0354883	19.5586	15.0896	0.236572	13	0.001 (-0.422, 0.424)	0.995884	0.001 (-0.473, 0.476)	0.99633	-0.043 (-0.648, 0.562)	0.888874	0.001 (-0.49, 0.492)	0.996247	-0.897 (-2.323, 0.528)	0.193371	0.015 (-0.007, 0.037)	0.165726
LS-BMD	M01712	cortisol	Known	Sterol, Steroid	Lipid	LC/MS pos	0.0363265	19.0365	12.6701	0.393466	13	0.036 (-0.22, 0.293)	0.781602	0.036 (-0.227, 0.3)	0.787313	-0.066 (-0.421, 0.29)	0.717584	0.039 (-0.231, 0.309)	0.774722	0.405 (-0.17, 0.98)	0.149059	-0.01 (-0.024, 0.004)	0.134776
LS-BMD	M01769	cortisone	Known	Sterol, Steroid	Lipid	LC/MS pos	0.11196	18.773	56.9965	0.0244859	39	-0.018 (-0.309, 0.273)	0.903084	-0.018 (-0.374, 0.338)	0.920801	-0.262 (-0.725, 0.201)	0.266831	-0.019 (-0.386, 0.348)	0.920932	-0.02 (-0.861, 0.821)	0.961788	0 (-0.009, 0.009)	0.995836
LS-BMD	M01898	proline	Known	Urea cycle; arginine-, proline-, metabolism	Amino acid	LC/MS pos	0.182405	19.2574	47.7467	0.217563	42	0.035 (-0.188, 0.258)	0.757064	0.035 (-0.205, 0.276)	0.774379	0.102 (-0.234, 0.437)	0.552315	0.037 (-0.208, 0.281)	0.76847	0.472 (0.035, 0.909)	0.0350174	-0.007 (-0.013, -0.001)	0.0213814
LS-BMD	M02132	citrulline	Known	Urea cycle; arginine-, proline-, metabolism	Amino acid	LC/MS pos	0.127358	18.773	67.8021	0.00929144	44	0.039 (-0.261, 0.34)	0.797645	0.039 (-0.338, 0.417)	0.838209	0.193 (-0.289, 0.676)	0.432388	0.042 (-0.35, 0.433)	0.833699	0.379 (-0.793, 1.552)	0.517336	-0.004 (-0.015, 0.008)	0.538011
LS-BMD	M02137	biliverdin	Known	Hemoglobin and porphyrin metabolism	Cofactors and vitamins	LC/MS neg	0.230102	19.8023	39.5388	0.168768	33	0.034 (-0.063, 0.13)	0.495966	0.034 (-0.074, 0.141)	0.540199	0.097 (-0.051, 0.245)	0.197682	0.034 (-0.074, 0.143)	0.536426	0.077 (-0.136, 0.29)	0.467293	-0.002 (-0.011, 0.007)	0.627644
LS-BMD	M02342	serotonin (5HT)	Known	Tryptophan metabolism	Amino acid	LC/MS pos	0.0420028	19.3018	13.6697	0.474595	15	-0.105 (-0.341, 0.132)	0.385546	-0.105 (-0.341, 0.132)	0.385546	-0.152 (-0.495, 0.19)	0.383307	-0.102 (-0.347, 0.143)	0.413973	0.254 (-0.303, 0.812)	0.353234	-0.009 (-0.021, 0.003)	0.145482
LS-BMD	M02730	gamma-glutamylglutamine	Known	gamma-glutamyl	Peptide	LC/MS pos	0.0719471	19.4351	36.0263	0.021717	22	0.334 (-0.003, 0.671)	0.0519949	0.334 (-0.107, 0.775)	0.137919	0.411 (-0.106, 0.929)	0.119435	0.347 (-0.103, 0.797)	0.130785	1.092 (-0.06, 2.245)	0.0620213	-0.012 (-0.029, 0.005)	0.150689
LS-BMD	M02734	gamma-glutamyltyrosine	Known	gamma-glutamyl	Peptide	LC/MS pos	0.14242	19.2574	32.8394	0.941713	48	-0.069 (-0.343, 0.204)	0.619408	-0.069 (-0.343, 0.204)	0.619408	-0.156 (-0.545, 0.233)	0.431165	-0.07 (-0.347, 0.208)	0.622601	0.243 (-0.652, 1.139)	0.594264	-0.003 (-0.012, 0.006)	0.472123
LS-BMD	M03127	hypoxanthine	Known	Purine metabolism, (hypo)xanthine, inosine containing	Nucleotide	LC/MS neg	0.0623715	19.3551	22.743	0.357832	22	0.188 (-0.085, 0.462)	0.177152	0.188 (-0.096, 0.473)	0.194689	0.222 (-0.164, 0.609)	0.259945	0.197 (-0.095, 0.489)	0.185827	0.177 (-0.765, 1.12)	0.699151	0 (-0.015, 0.015)	0.979165
LS-BMD	M03141	betaine	Known	Glycine, serine and threonine metabolism	Amino acid	LC/MS pos	0.109893	19.1795	20.405	0.849256	29	0.108 (-0.137, 0.353)	0.386458	0.108 (-0.137, 0.353)	0.386458	0.145 (-0.208, 0.498)	0.420148	0.11 (-0.138, 0.358)	0.385228	0.195 (-0.438, 0.828)	0.54658	-0.002 (-0.012, 0.009)	0.771622
LS-BMD	M03147	xanthine	Known	Purine metabolism, (hypo)xanthine, inosine containing	Nucleotide	LC/MS pos	0.0143594	19.946	1.90907	0.752479	5	0.036 (-0.468, 0.54)	0.888873	0.036 (-0.468, 0.54)	0.888873	0.091 (-0.547, 0.73)	0.779652	0.037 (-0.472, 0.545)	0.887542	0.438 (-0.816, 1.693)	0.458222	-0.012 (-0.044, 0.021)	0.449345
LS-BMD	M11438	phosphate	Known	Oxidative phosphorylation	Energy	GC/MS	0.016974	20.2448	6.35993	0.272754	6	-0.647 (-1.25, -0.045)	0.0352174	-0.647 (-1.327, 0.032)	0.0618766	-0.394 (-1.229, 0.44)	0.354659	-0.682 (-1.406, 0.042)	0.0650387	-0.06 (-1.287, 1.168)	0.898999	-0.012 (-0.031, 0.007)	0.15262
LS-BMD	M12017	3-methoxytyrosine	Known	Phenylalanine & tyrosine metabolism	Amino acid	LC/MS pos	0.0448707	19.0953	12.7478	0.621768	16	0.007 (-0.268, 0.282)	0.959369	0.007 (-0.268, 0.282)	0.959369	0.03 (-0.348, 0.407)	0.876672	0.008 (-0.271, 0.286)	0.957473	-0.043 (-0.713, 0.626)	0.894491	0.001 (-0.012, 0.014)	0.864319
LS-BMD	M12035	pelargonate (9:0)	Known	Medium chain fatty acid	Lipid	LC/MS neg	0.107583	18.773	49.9347	0.0930766	39	0.153 (-0.133, 0.439)	0.293684	0.153 (-0.174, 0.48)	0.35965	0.378 (-0.065, 0.82)	0.0940989	0.163 (-0.173, 0.499)	0.340629	1.254 (0.281, 2.227)	0.0129178	-0.012 (-0.022, -0.002)	0.0201862
LS-BMD	M12067	undecanoate (11:0)	Known	Medium chain fatty acid	Lipid	LC/MS neg	0.07962	18.773	38.0985	0.0592983	27	-0.044 (-0.436, 0.348)	0.825283	-0.044 (-0.519, 0.43)	0.855295	0.058 (-0.579, 0.695)	0.857947	-0.047 (-0.54, 0.447)	0.853453	-0.344 (-1.307, 0.619)	0.469058	0.004 (-0.008, 0.017)	0.459477
LS-BMD	M12129	beta-hydroxyisovalerate	Known	Valine, leucine and isoleucine metabolism	Amino acid	LC/MS neg	0.0726362	19.0953	46.2614	0.00411759	25	-0.052 (-0.291, 0.187)	0.669833	-0.052 (-0.383, 0.279)	0.758761	0.035 (-0.347, 0.417)	0.857669	-0.052 (-0.398, 0.295)	0.769428	0.668 (-0.142, 1.478)	0.101464	-0.014 (-0.027, 0)	0.0559863
LS-BMD	M12261	taurodeoxycholate	Known	Bile acid metabolism	Lipid	LC/MS neg	0.0327687	19.5748	9.62076	0.564787	12	-0.014 (-0.112, 0.084)	0.781284	-0.014 (-0.112, 0.084)	0.781284	-0.027 (-0.163, 0.108)	0.690903	-0.014 (-0.114, 0.086)	0.783019	-0.047 (-0.398, 0.305)	0.77417	0.002 (-0.022, 0.027)	0.83235
LS-BMD	M15122	glycerol	Known	Glycerolipid metabolism	Lipid	GC/MS	0.0488687	19.0953	14.2534	0.579842	17	-0.058 (-0.373, 0.257)	0.717362	-0.058 (-0.373, 0.257)	0.717362	-0.174 (-0.628, 0.28)	0.451865	-0.056 (-0.376, 0.263)	0.729715	-0.381 (-1.125, 0.363)	0.30385	0.007 (-0.007, 0.02)	0.333598
LS-BMD	M15140	kynurenine	Known	Tryptophan metabolism	Amino acid	LC/MS pos	0.137256	18.773	55.8138	0.0613036	42	0.193 (-0.067, 0.453)	0.146301	0.193 (-0.111, 0.496)	0.213096	0.079 (-0.326, 0.483)	0.703186	0.201 (-0.109, 0.51)	0.203801	0.052 (-0.594, 0.699)	0.870631	0.002 (-0.006, 0.01)	0.618144
LS-BMD	M15335	mannitol	Known	Fructose, mannose, galactose, starch, and sucrose metabolism	Carbohydrate	GC/MS	0.035074	19.9614	10.9661	0.53183	13	-0.047 (-0.138, 0.044)	0.311659	-0.047 (-0.138, 0.044)	0.311659	-0.013 (-0.139, 0.114)	0.842859	-0.047 (-0.14, 0.046)	0.325145	-0.052 (-0.317, 0.214)	0.675509	0 (-0.018, 0.019)	0.965534
LS-BMD	M15365	glycerol 3-phosphate (G3P)	Known	Glycerolipid metabolism	Lipid	GC/MS	0.0379102	19.2001	11.3357	0.582714	14	0.114 (-0.276, 0.504)	0.565717	0.114 (-0.276, 0.504)	0.565717	0.157 (-0.392, 0.707)	0.575044	0.117 (-0.278, 0.513)	0.560562	0.363 (-0.616, 1.342)	0.43944	-0.004 (-0.02, 0.011)	0.558685
LS-BMD	M15488	acetylphosphate	Known	Oxidative phosphorylation	Energy	GC/MS	0.0509089	18.9433	19.2835	0.254237	17	-0.487 (-1.07, 0.095)	0.100943	-0.487 (-1.127, 0.152)	0.13514	-0.598 (-1.45, 0.253)	0.168283	-0.488 (-1.141, 0.166)	0.143724	-2.376 (-6.19, 1.437)	0.203971	0.016 (-0.016, 0.049)	0.299971
LS-BMD	M15500	carnitine	Known	Carnitine metabolism	Lipid	LC/MS pos	0.738109	19.2574	243.714	0.174458	225	-0.064 (-0.299, 0.171)	0.592452	-0.064 (-0.309, 0.181)	0.607826	0.064 (-0.367, 0.495)	0.770299	-0.064 (-0.314, 0.186)	0.614132	0.367 (-0.256, 0.99)	0.2468	-0.002 (-0.006, 0.001)	0.138975
LS-BMD	M15506	choline	Known	Glycerolipid metabolism	Lipid	LC/MS pos	0.0693008	19.1357	29.438	0.166222	24	0.988 (0.431, 1.544)	0.000510236	0.988 (0.357, 1.618)	0.00212713	0.959 (0.125, 1.794)	0.0242568	1.047 (0.396, 1.697)	0.00161214	0.391 (-1.547, 2.33)	0.679501	0.006 (-0.012, 0.024)	0.503501
LS-BMD	M15630	N-acetylornithine	Known	Urea cycle; arginine-, proline-, metabolism	Amino acid	LC/MS pos	0.392243	19.5191	15.8941	0.859766	24	-0.078 (-0.147, -0.01)	0.0250783	-0.078 (-0.147, -0.01)	0.0250783	-0.086 (-0.174, 0.002)	0.0553041	-0.079 (-0.148, -0.01)	0.0255404	-0.113 (-0.214, -0.013)	0.0275459	0.003 (-0.004, 0.011)	0.356093
LS-BMD	M15650	N1-methyladenosine	Known	Purine metabolism, adenine containing	Nucleotide	LC/MS pos	0.0229598	19.2199	10.085	0.18381	8	-0.009 (-1.048, 1.03)	0.986441	-0.009 (-1.256, 1.238)	0.988704	0.624 (-0.814, 2.061)	0.394976	-0.01 (-1.293, 1.274)	0.988415	-2.11 (-8.357, 4.137)	0.440136	0.014 (-0.027, 0.056)	0.427438
LS-BMD	M15676	3-methyl-2-oxovalerate	Known	Valine, leucine and isoleucine metabolism	Amino acid	LC/MS neg	0.105211	19.2574	56.829	0.00611409	34	0.269 (-0.033, 0.572)	0.0811673	0.269 (-0.128, 0.666)	0.183866	0.173 (-0.291, 0.637)	0.465831	0.28 (-0.132, 0.692)	0.183431	-0.238 (-1.137, 0.66)	0.592808	0.006 (-0.004, 0.016)	0.205839
LS-BMD	M15677	3-methylhistidine	Known	Histidine metabolism	Amino acid	LC/MS neg	0.021472	19.5918	4.75325	0.690046	8	-0.038 (-0.196, 0.12)	0.639401	-0.038 (-0.196, 0.12)	0.639401	-0.018 (-0.227, 0.19)	0.865194	-0.038 (-0.199, 0.122)	0.640854	0.366 (-0.275, 1.006)	0.263043	-0.02 (-0.05, 0.011)	0.202648
LS-BMD	M15749	3-phenylpropionate (hydrocinnamate)	Known	Phenylalanine & tyrosine metabolism	Amino acid	LC/MS neg	0.0526264	19.5838	13.6871	0.689114	18	-0.035 (-0.185, 0.116)	0.650138	-0.035 (-0.185, 0.116)	0.650138	0.06 (-0.159, 0.28)	0.590493	-0.035 (-0.189, 0.118)	0.654191	-0.046 (-0.303, 0.21)	0.723922	0.001 (-0.009, 0.011)	0.914169
LS-BMD	M15753	hippurate	Known	Benzoate metabolism	Xenobiotics	LC/MS pos	0.0371672	19.4669	6.49618	0.926219	14	0.055 (-0.131, 0.241)	0.562884	0.055 (-0.131, 0.241)	0.562884	0.05 (-0.197, 0.297)	0.693547	0.057 (-0.132, 0.245)	0.553781	0.126 (-0.389, 0.64)	0.632142	-0.003 (-0.02, 0.015)	0.772788
LS-BMD	M15778	benzoate	Known	Benzoate metabolism	Xenobiotics	LC/MS neg	0.11042	19.0782	37.1898	0.506745	39	0.058 (-0.259, 0.376)	0.718491	0.058 (-0.259, 0.376)	0.718491	0.143 (-0.349, 0.636)	0.568342	0.062 (-0.263, 0.387)	0.709169	0.241 (-0.76, 1.242)	0.628471	-0.002 (-0.013, 0.009)	0.697705
LS-BMD	M15958	phenylacetate	Known	Phenylalanine & tyrosine metabolism	Amino acid	LC/MS neg	0.0266341	19.5463	6.98537	0.638643	10	0.126 (-0.066, 0.317)	0.197835	0.126 (-0.066, 0.317)	0.197835	0.053 (-0.207, 0.312)	0.690643	0.128 (-0.072, 0.328)	0.20964	-0.082 (-0.397, 0.233)	0.608362	0.011 (-0.002, 0.024)	0.102764
LS-BMD	M15990	glycerophosphorylcholine (GPC)	Known	Glycerolipid metabolism	Lipid	LC/MS pos	0.0513066	19.1045	12.9808	0.792713	19	0.097 (-0.053, 0.247)	0.205794	0.097 (-0.053, 0.247)	0.205794	0.107 (-0.093, 0.308)	0.294858	0.1 (-0.052, 0.252)	0.198577	0.136 (-0.073, 0.345)	0.20106	-0.002 (-0.008, 0.004)	0.59549
LS-BMD	M15996	aspartate	Known	Alanine and aspartate metabolism	Amino acid	GC/MS	0.0140671	19.8521	5.22671	0.264817	5	-0.169 (-0.531, 0.193)	0.359418	-0.169 (-0.583, 0.244)	0.4227	-0.273 (-0.754, 0.207)	0.264544	-0.176 (-0.59, 0.237)	0.403405	-0.21 (-2.07, 1.649)	0.74262	0.001 (-0.057, 0.059)	0.943026
LS-BMD	M16822	X-04499--3,4-dihydroxybutyrate	Identified	Butanoate metabolism	Amino acid	GC/MS	0.056123	19.0047	16.4096	0.563982	19	-0.163 (-0.501, 0.176)	0.345674	-0.163 (-0.501, 0.176)	0.345674	-0.401 (-0.878, 0.077)	0.100234	-0.157 (-0.503, 0.188)	0.372628	0.128 (-1.283, 1.54)	0.851381	-0.004 (-0.025, 0.016)	0.660493
LS-BMD	M17799	ibuprofen	Known	Drug	Xenobiotics	LC/MS neg	0.39251	19.4043	119.945	0.535679	123	-0.026 (-0.052, 0.001)	0.0586469	-0.026 (-0.052, 0.001)	0.0586469	-0.035 (-0.074, 0.004)	0.0780974	-0.026 (-0.053, 0.001)	0.0598779	-0.012 (-0.086, 0.062)	0.748931	-0.002 (-0.009, 0.006)	0.693733
LS-BMD	M17805	dihomo-linoleate (20:2n6)	Known	Long chain fatty acid	Lipid	LC/MS neg	0.0265011	19.5314	24.7499	0.00326062	10	-0.297 (-0.61, 0.017)	0.0640469	-0.297 (-0.817, 0.224)	0.264118	-0.223 (-0.693, 0.247)	0.352588	-0.295 (-0.841, 0.251)	0.289648	-0.503 (-2.578, 1.571)	0.59113	0.004 (-0.038, 0.047)	0.814911
LS-BMD	M17945	2-hydroxystearate	Known	Fatty acid, monohydroxy	Lipid	LC/MS neg	0.0926304	19.0782	28.6768	0.635528	33	0.441 (0.101, 0.782)	0.0111173	0.441 (0.101, 0.782)	0.0111173	0.333 (-0.15, 0.815)	0.17635	0.458 (0.108, 0.809)	0.0104411	-0.16 (-1.28, 0.96)	0.779667	0.006 (-0.005, 0.017)	0.269571
LS-BMD	M18254	paraxanthine	Known	Xanthine metabolism	Xenobiotics	LC/MS pos	0.0362335	19.7047	14.9555	0.243877	13	0.041 (-0.071, 0.154)	0.471285	0.041 (-0.084, 0.167)	0.518738	0.004 (-0.158, 0.166)	0.965315	0.044 (-0.085, 0.173)	0.500595	0.025 (-0.48, 0.529)	0.91658	0.001 (-0.028, 0.03)	0.939985
LS-BMD	M18281	2-hydroxyhippurate (salicylurate)	Known	Benzoate metabolism	Xenobiotics	LC/MS neg	0.0328766	19.5602	7.79877	0.731209	12	-0.003 (-0.048, 0.042)	0.896831	-0.003 (-0.048, 0.042)	0.896831	0.018 (-0.044, 0.081)	0.568771	-0.003 (-0.049, 0.043)	0.897517	-0.062 (-0.157, 0.034)	0.20713	0.013 (-0.006, 0.031)	0.173652
LS-BMD	M18335	quinate	Known	Food component, Plant	Xenobiotics	GC/MS	0.0164876	19.6404	7.02577	0.218731	6	-0.103 (-0.265, 0.059)	0.214256	-0.103 (-0.295, 0.089)	0.294772	-0.179 (-0.399, 0.041)	0.111445	-0.107 (-0.304, 0.089)	0.283043	-0.376 (-1.121, 0.369)	0.233911	0.017 (-0.026, 0.06)	0.336819
LS-BMD	M18349	indolelactate	Known	Tryptophan metabolism	Amino acid	LC/MS pos	0.0587456	19.4203	22.7047	0.2506	20	-0.024 (-0.281, 0.234)	0.857718	-0.024 (-0.305, 0.258)	0.869729	-0.018 (-0.401, 0.366)	0.927757	-0.024 (-0.312, 0.263)	0.868922	0.184 (-0.426, 0.795)	0.533799	-0.005 (-0.016, 0.007)	0.419948
LS-BMD	M18357	glycylvaline	Known	Dipeptide	Peptide	LC/MS pos	0.0162243	19.7273	9.84873	0.0796366	6	0.061 (-0.125, 0.248)	0.518237	0.061 (-0.2, 0.323)	0.645278	0.146 (-0.116, 0.407)	0.275114	0.066 (-0.205, 0.337)	0.633059	-0.095 (-2.136, 1.946)	0.903487	0.007 (-0.077, 0.09)	0.83871
LS-BMD	M18369	gamma-glutamylleucine	Known	gamma-glutamyl	Peptide	LC/MS pos	0.104561	19.4131	43.3233	0.219618	38	0.122 (-0.172, 0.416)	0.416443	0.122 (-0.196, 0.44)	0.452672	0.277 (-0.164, 0.717)	0.218305	0.127 (-0.198, 0.453)	0.443801	0.475 (-0.254, 1.203)	0.194627	-0.004 (-0.012, 0.004)	0.278518
LS-BMD	M18392	theobromine	Known	Xanthine metabolism	Xenobiotics	LC/MS pos	0.0167155	19.5838	4.75929	0.445957	6	-0.117 (-0.352, 0.119)	0.332525	-0.117 (-0.352, 0.119)	0.332525	-0.119 (-0.422, 0.184)	0.440536	-0.121 (-0.362, 0.12)	0.325606	-0.856 (-3.366, 1.654)	0.397383	0.025 (-0.06, 0.11)	0.455613
LS-BMD	M18394	theophylline	Known	Xanthine metabolism	Xenobiotics	LC/MS neg	0.0336952	19.8226	7.62605	0.746358	12	-0.19 (-0.346, -0.034)	0.0168404	-0.19 (-0.346, -0.034)	0.0168404	-0.194 (-0.409, 0.02)	0.0758421	-0.189 (-0.349, -0.029)	0.0204954	-0.336 (-0.637, -0.035)	0.0286922	0.007 (-0.005, 0.019)	0.267691
LS-BMD	M18467	eicosapentaenoate (EPA; 20:5n3)	Known	Essential fatty acid	Lipid	LC/MS neg	0.0442281	19.748	15.1282	0.234499	13	-0.072 (-0.291, 0.147)	0.516603	-0.072 (-0.318, 0.173)	0.563498	-0.053 (-0.377, 0.272)	0.750582	-0.071 (-0.323, 0.18)	0.577835	0.177 (-0.411, 0.765)	0.521184	-0.009 (-0.026, 0.009)	0.313318
LS-BMD	M18474	estrone 3-sulfate	Known	Sterol, Steroid	Lipid	LC/MS neg	0.0339256	19.548	16.4054	0.126737	12	-0.012 (-0.068, 0.045)	0.686332	-0.012 (-0.08, 0.057)	0.740885	0.016 (-0.073, 0.106)	0.720034	-0.013 (-0.085, 0.059)	0.729009	-0.034 (-0.159, 0.092)	0.563787	0.004 (-0.015, 0.024)	0.620143
LS-BMD	M18476	glycocholate	Known	Bile acid metabolism	Lipid	LC/MS pos	0.0249398	20.0806	10.5844	0.22638	9	-0.003 (-0.117, 0.111)	0.965107	-0.003 (-0.134, 0.129)	0.969662	0.041 (-0.117, 0.199)	0.611215	-0.003 (-0.137, 0.132)	0.970496	0.071 (-0.15, 0.292)	0.473389	-0.007 (-0.023, 0.008)	0.305076
LS-BMD	M18477	glycodeoxycholate	Known	Bile acid metabolism	Lipid	LC/MS neg	0.0197596	20.4859	3.03746	0.804131	7	0.082 (-0.014, 0.177)	0.0936071	0.082 (-0.014, 0.177)	0.0936071	0.098 (-0.026, 0.222)	0.121401	0.082 (-0.014, 0.178)	0.0953502	-0.068 (-0.43, 0.293)	0.712144	0.014 (-0.019, 0.048)	0.399405
LS-BMD	M18494	taurochenodeoxycholate	Known	Bile acid metabolism	Lipid	LC/MS neg	0.0352221	19.47	8.5946	0.737111	13	-0.004 (-0.12, 0.111)	0.94083	-0.004 (-0.12, 0.111)	0.94083	0.043 (-0.112, 0.198)	0.588504	-0.004 (-0.121, 0.112)	0.940989	0.004 (-0.194, 0.202)	0.968036	-0.001 (-0.012, 0.011)	0.918459
LS-BMD	M18497	taurocholate	Known	Bile acid metabolism	Lipid	LC/MS neg	0.0468937	19.8506	18.4419	0.298665	17	0.003 (-0.069, 0.075)	0.935402	0.003 (-0.075, 0.081)	0.939822	0.014 (-0.092, 0.12)	0.791349	0.003 (-0.077, 0.083)	0.939301	-0.051 (-0.178, 0.076)	0.403184	0.005 (-0.004, 0.014)	0.245851
LS-BMD	M19323	docosahexaenoate (DHA; 22:6n3)	Known	Essential fatty acid	Lipid	LC/MS neg	0.0194187	19.9537	4.97995	0.546387	7	0.073 (-0.234, 0.38)	0.64145	0.073 (-0.234, 0.38)	0.64145	-0.057 (-0.466, 0.352)	0.784448	0.075 (-0.236, 0.387)	0.635827	0.485 (-0.262, 1.232)	0.17345	-0.014 (-0.036, 0.008)	0.197933
LS-BMD	M19324	1-stearoylglycerophosphoinositol	Known	Lysolipid	Lipid	LC/MS neg	0.0200563	19.8379	9.79775	0.133432	7	-0.117 (-0.336, 0.102)	0.296266	-0.117 (-0.397, 0.163)	0.413726	-0.178 (-0.483, 0.128)	0.253928	-0.117 (-0.404, 0.171)	0.427132	-0.08 (-0.75, 0.591)	0.772053	-0.002 (-0.034, 0.029)	0.866203
LS-BMD	M19934	myo-inositol	linoleat	Inositol metabolism	Lipid	GC/MS	0.12209	18.773	69.8362	0.00174878	40	0.227 (-0.015, 0.47)	0.0662681	0.227 (-0.097, 0.552)	0.169912	0.246 (-0.117, 0.608)	0.184453	0.241 (-0.098, 0.581)	0.163416	-0.034 (-0.698, 0.631)	0.918757	0.004 (-0.005, 0.013)	0.363036
LS-BMD	M20489	glucose	Known	Glycolysis, gluconeogenesis, pyruvate metabolism	Carbohydrate	GC/MS	0.106257	18.9433	35.4772	0.49328	37	-0.084 (-0.423, 0.254)	0.625148	-0.084 (-0.423, 0.254)	0.625148	0.101 (-0.415, 0.617)	0.701917	-0.087 (-0.432, 0.258)	0.6209	0.234 (-0.472, 0.941)	0.505146	-0.004 (-0.012, 0.004)	0.300287
LS-BMD	M20675	1,5-anhydroglucitol (1,5-AG)	Known	Glycolysis, gluconeogenesis, pyruvate metabolism	Carbohydrate	LC/MS neg	0.142993	19.0953	30.5103	0.832591	40	0.152 (-0.033, 0.337)	0.106444	0.152 (-0.033, 0.337)	0.106444	0.097 (-0.167, 0.361)	0.47118	0.156 (-0.031, 0.344)	0.102558	0.054 (-0.401, 0.509)	0.815439	0.002 (-0.006, 0.01)	0.644435
LS-BMD	M20699	erythritol	Known	Sugar, sugar substitute, starch	Xenobiotics	GC/MS	0.0782774	19.2199	42.5025	0.015861	26	-0.009 (-0.185, 0.166)	0.918952	-0.009 (-0.238, 0.22)	0.937797	-0.052 (-0.323, 0.22)	0.709172	-0.009 (-0.244, 0.225)	0.938036	0.049 (-0.359, 0.457)	0.805524	-0.002 (-0.012, 0.008)	0.715103
LS-BMD	M21044	2-hydroxybutyrate (AHB)	Known	Cysteine, methionine, SAM, taurine metabolism	Amino acid	GC/MS	0.0483811	19.2657	17.2134	0.371922	17	-0.128 (-0.38, 0.124)	0.320583	-0.128 (-0.389, 0.134)	0.338258	0 (-0.367, 0.367)	0.99917	-0.123 (-0.391, 0.144)	0.366872	0.018 (-0.654, 0.69)	0.954863	-0.003 (-0.017, 0.011)	0.615486
LS-BMD	M21047	3-methyl-2-oxobutyrate	Known	Valine, leucine and isoleucine metabolism	Amino acid	LC/MS neg	0.0476047	19.6414	17.3845	0.361147	17	-0.088 (-0.508, 0.332)	0.680449	-0.088 (-0.526, 0.349)	0.692762	-0.06 (-0.652, 0.533)	0.843857	-0.086 (-0.533, 0.361)	0.706815	-0.183 (-1.939, 1.573)	0.827216	0.001 (-0.023, 0.025)	0.906223
LS-BMD	M21049	1,6-anhydroglucose	Known	Glycolysis, gluconeogenesis, pyruvate metabolism	Carbohydrate	GC/MS	0.0354598	19.6831	12.1072	0.437108	13	0.092 (-0.026, 0.211)	0.127127	0.092 (-0.027, 0.211)	0.128823	0.08 (-0.095, 0.255)	0.369414	0.096 (-0.025, 0.217)	0.118192	0.375 (0.135, 0.615)	0.00215696	-0.018 (-0.031, -0.005)	0.00777854
LS-BMD	M21127	1-palmitoylglycerol (1-monopalmitin)	Known	Monoacylglycerol	Lipid	GC/MS	0.0251136	20.0785	5.59096	0.692943	9	-0.637 (-1.096, -0.178)	0.00648738	-0.637 (-1.096, -0.178)	0.00648738	-0.729 (-1.348, -0.11)	0.0209519	-0.65 (-1.124, -0.176)	0.00715231	-1.184 (-3.652, 1.284)	0.320265	0.008 (-0.027, 0.042)	0.639716
LS-BMD	M21151	saccharin	Known	Food component, Plant	Xenobiotics	LC/MS neg	0.0274195	19.6219	10.6751	0.298641	10	-0.004 (-0.084, 0.075)	0.911647	-0.004 (-0.091, 0.082)	0.918848	-0.048 (-0.154, 0.058)	0.377526	-0.005 (-0.092, 0.083)	0.916668	-0.065 (-0.249, 0.12)	0.441669	0.007 (-0.011, 0.026)	0.391303
LS-BMD	M21184	1-oleoylglycerol (1-monoolein)	Known	Monoacylglycerol	Lipid	LC/MS pos	0.0438486	20.0167	9.40033	0.804583	15	-0.008 (-0.182, 0.166)	0.930002	-0.008 (-0.182, 0.166)	0.930002	-0.068 (-0.306, 0.169)	0.57331	-0.008 (-0.185, 0.169)	0.93183	0.26 (-0.44, 0.96)	0.466768	-0.009 (-0.032, 0.014)	0.43903
LS-BMD	M21188	1-stearoylglycerol (1-monostearin)	Known	Monoacylglycerol	Lipid	GC/MS	0.0764672	19.4203	15.8511	0.93972	27	-0.21 (-0.457, 0.037)	0.0953343	-0.21 (-0.457, 0.037)	0.0953343	-0.183 (-0.535, 0.17)	0.309497	-0.205 (-0.457, 0.047)	0.110587	-0.182 (-0.824, 0.459)	0.577296	0 (-0.011, 0.01)	0.927236
LS-BMD	M22030	2-hydroxyisobutyrate	Known	Valine, leucine and isoleucine metabolism	Amino acid	GC/MS	0.069476	19.5586	43.9049	0.000973424	20	-0.028 (-0.319, 0.263)	0.850015	-0.028 (-0.47, 0.414)	0.901001	-0.313 (-0.753, 0.127)	0.163548	-0.027 (-0.486, 0.433)	0.909275	-0.949 (-2.313, 0.415)	0.161041	0.015 (-0.006, 0.037)	0.149347
LS-BMD	M22116	4-methyl-2-oxopentanoate	Known	Valine, leucine and isoleucine metabolism	Amino acid	LC/MS neg	0.0448093	19.9002	23.7316	0.0493582	15	-0.033 (-0.391, 0.324)	0.855349	-0.033 (-0.499, 0.432)	0.888646	0.014 (-0.51, 0.537)	0.959394	-0.035 (-0.517, 0.447)	0.887209	0.742 (-1.111, 2.594)	0.402885	-0.012 (-0.041, 0.016)	0.364084
LS-BMD	M22130	phenyllactate (PLA)	Known	Phenylalanine & tyrosine metabolism	Amino acid	LC/MS neg	0.06308	19.6072	24.2035	0.114012	18	0.073 (-0.194, 0.339)	0.593528	0.073 (-0.245, 0.39)	0.654652	-0.107 (-0.491, 0.277)	0.585752	0.074 (-0.252, 0.399)	0.657775	-0.667 (-1.548, 0.214)	0.128189	0.015 (-0.002, 0.031)	0.0743833
LS-BMD	M22138	homocitrulline	Known	Urea cycle; arginine-, proline-, metabolism	Amino acid	LC/MS pos	0.028128	19.6072	30.9044	6.47506e-05	8	0.076 (-0.195, 0.346)	0.584317	0.076 (-0.494, 0.645)	0.794575	0.208 (-0.247, 0.664)	0.369717	0.08 (-0.55, 0.709)	0.803352	1.217 (-0.574, 3.009)	0.147407	-0.035 (-0.085, 0.016)	0.146434
LS-BMD	M22175	aspartylphenylalanine	Known	Dipeptide	Peptide	LC/MS pos	0.0306544	19.7807	10.4679	0.16357	8	0.223 (0.011, 0.435)	0.0390493	0.223 (-0.036, 0.482)	0.0914964	0.094 (-0.198, 0.385)	0.529955	0.234 (-0.032, 0.499)	0.0843828	-0.085 (-0.901, 0.73)	0.806873	0.012 (-0.017, 0.04)	0.352788
LS-BMD	M22177	levulinate (4-oxovalerate)	Known	Valine, leucine and isoleucine metabolism	Amino acid	LC/MS pos or neg	0.16701	18.4853	175.503	5.3838e-14	58	0.002 (-0.208, 0.213)	0.981874	0.002 (-0.367, 0.371)	0.98967	-0.128 (-0.477, 0.221)	0.472423	0.003 (-0.391, 0.397)	0.989099	-0.35 (-1.088, 0.388)	0.345811	0.005 (-0.004, 0.014)	0.270509
LS-BMD	M22189	palmitoylcarnitine	Known	Carnitine metabolism	Lipid	LC/MS pos	0.0295344	19.2001	6.18938	0.720825	10	-0.134 (-0.435, 0.168)	0.384982	-0.134 (-0.435, 0.168)	0.384982	-0.272 (-0.67, 0.127)	0.181217	-0.136 (-0.444, 0.172)	0.38738	-0.05 (-0.728, 0.627)	0.881249	-0.002 (-0.018, 0.014)	0.780045
LS-BMD	M22842	cholate	Known	Bile acid metabolism	Lipid	LC/MS neg	0.0238495	19.8255	15.6348	0.0479164	9	-0.084 (-0.179, 0.01)	0.0812805	-0.084 (-0.216, 0.048)	0.212391	-0.086 (-0.231, 0.059)	0.243551	-0.087 (-0.223, 0.05)	0.212788	-0.195 (-0.599, 0.208)	0.289705	0.009 (-0.02, 0.037)	0.497868
LS-BMD	M27447	1-linoleoylglycerol (1-monolinolein)	Known	Monoacylglycerol	Lipid	LC/MS neg	0.042975	19.5822	10.9249	0.691922	15	0.042 (-0.094, 0.178)	0.543092	0.042 (-0.094, 0.178)	0.543092	0.076 (-0.107, 0.259)	0.416695	0.044 (-0.094, 0.183)	0.529011	-0.127 (-0.489, 0.235)	0.491793	0.008 (-0.007, 0.023)	0.322646
LS-BMD	M27513	indoleacetate	Known	Tryptophan metabolism	Amino acid	LC/MS pos	0.0661035	19.2923	19.9327	0.587249	23	0.018 (-0.194, 0.231)	0.865384	0.018 (-0.194, 0.231)	0.865384	0.021 (-0.283, 0.324)	0.892177	0.019 (-0.198, 0.236)	0.861657	0.234 (-0.14, 0.609)	0.220332	-0.006 (-0.014, 0.002)	0.170535
LS-BMD	M27531	hyodeoxycholate	Known	Bile acid metabolism	Lipid	LC/MS neg	0.0484274	20.0552	14.6247	0.552276	17	-0.045 (-0.147, 0.058)	0.393204	-0.045 (-0.147, 0.058)	0.393204	-0.07 (-0.216, 0.076)	0.347543	-0.045 (-0.149, 0.058)	0.390656	-0.055 (-0.276, 0.167)	0.607316	0.001 (-0.011, 0.013)	0.913418
LS-BMD	M27672	3-indoxyl sulfate	Known	Tryptophan metabolism	Amino acid	LC/MS neg	0.0138707	20.3736	6.97226	0.137361	5	0.154 (-0.142, 0.449)	0.308612	0.154 (-0.237, 0.544)	0.440607	0.242 (-0.169, 0.653)	0.248992	0.167 (-0.241, 0.575)	0.421476	-0.141 (-2.6, 2.319)	0.866991	0.009 (-0.065, 0.083)	0.717097
LS-BMD	M27710	N-acetylglycine	Known	Glycine, serine and threonine metabolism	Amino acid	GC/MS	0.106151	19.4351	20.1211	0.45038	21	-0.09 (-0.204, 0.024)	0.12267	-0.09 (-0.204, 0.025)	0.123801	-0.18 (-0.343, -0.017)	0.0300361	-0.088 (-0.203, 0.028)	0.136726	-0.279 (-0.508, -0.05)	0.0194189	0.009 (0, 0.018)	0.061694
LS-BMD	M27716	bilirubin (Z,Z)	Known	Hemoglobin and porphyrin metabolism	Cofactors and vitamins	LC/MS neg	0.169828	19.5348	18.407	0.495423	20	0.069 (-0.004, 0.142)	0.0654008	0.069 (-0.004, 0.142)	0.0654008	0.065 (-0.036, 0.167)	0.207527	0.072 (-0.002, 0.146)	0.0582111	0.053 (-0.101, 0.207)	0.479603	0.001 (-0.009, 0.011)	0.79992
LS-BMD	M27718	creatine	Known	Creatine metabolism	Amino acid	LC/MS pos	0.040147	19.7894	18.2509	0.0508766	11	-0.081 (-0.287, 0.126)	0.443122	-0.081 (-0.36, 0.198)	0.570242	-0.199 (-0.494, 0.096)	0.186579	-0.081 (-0.37, 0.207)	0.580836	-0.029 (-0.901, 0.842)	0.940832	-0.002 (-0.029, 0.026)	0.888181
LS-BMD	M27722	erythrose	Known	Fructose, mannose, galactose, starch, and sucrose metabolism	Carbohydrate	GC/MS	0.0185556	19.694	10.3153	0.111987	7	0.105 (-0.235, 0.446)	0.544227	0.105 (-0.341, 0.552)	0.643718	0.363 (-0.113, 0.839)	0.135529	0.11 (-0.349, 0.569)	0.638143	0.73 (-0.619, 2.08)	0.222944	-0.019 (-0.055, 0.018)	0.248601
LS-BMD	M27728	glycerol 2-phosphate	Known	Chemical	Xenobiotics	GC/MS	0.0801646	19.0144	54.1808	0.00213035	29	0.108 (-0.105, 0.32)	0.32183	0.108 (-0.188, 0.403)	0.476343	-0.13 (-0.449, 0.189)	0.425419	0.113 (-0.198, 0.423)	0.477682	-0.161 (-0.902, 0.58)	0.659448	0.005 (-0.008, 0.018)	0.419832
LS-BMD	M27738	threonate	Known	Ascorbate and aldarate metabolism	Cofactors and vitamins	GC/MS	0.0458498	19.4942	13.6392	0.625575	17	0.019 (-0.183, 0.221)	0.856225	0.019 (-0.183, 0.221)	0.856225	-0.031 (-0.315, 0.252)	0.82806	0.02 (-0.186, 0.227)	0.846251	0.006 (-0.361, 0.372)	0.974753	0 (-0.01, 0.011)	0.930242
LS-BMD	M31453	cysteine	Known	Cysteine, methionine, SAM, taurine metabolism	Amino acid	GC/MS	0.0463232	19.6219	20.0931	0.216055	17	0.108 (-0.156, 0.371)	0.423895	0.108 (-0.188, 0.403)	0.475476	0.206 (-0.179, 0.591)	0.294548	0.111 (-0.19, 0.412)	0.469514	0.228 (-0.279, 0.736)	0.353295	-0.004 (-0.016, 0.009)	0.518032
LS-BMD	M31522	pyroglutamylglycine	Known	Dipeptide	Peptide	LC/MS neg	0.00819112	19.7974	0.136386	0.93408	3	-0.023 (-0.229, 0.183)	0.827058	-0.023 (-0.229, 0.183)	0.827058	-0.038 (-0.279, 0.203)	0.758073	-0.023 (-0.229, 0.183)	0.826939	0.056 (-1.389, 1.501)	0.883448	-0.006 (-0.105, 0.094)	0.829288
LS-BMD	M31536	N-(2-furoyl)glycine	Known	Food component, Plant	Xenobiotics	LC/MS pos	0.0827785	19.6205	29.966	0.364844	29	-0.002 (-0.032, 0.029)	0.923241	-0.002 (-0.033, 0.03)	0.925794	0.002 (-0.045, 0.049)	0.933139	-0.002 (-0.034, 0.031)	0.925766	-0.002 (-0.055, 0.052)	0.948196	0 (-0.01, 0.01)	0.99239
LS-BMD	M31548	DSGEGDFXAEGGGVR	Known	Fibrinogen cleavage peptide	Peptide	LC/MS pos	0.0321635	19.8958	14.3721	0.213083	12	0.04 (-0.115, 0.195)	0.613391	0.04 (-0.137, 0.217)	0.658482	-0.02 (-0.243, 0.203)	0.859766	0.042 (-0.14, 0.224)	0.651261	0.32 (-0.25, 0.89)	0.239348	-0.012 (-0.036, 0.011)	0.269957
LS-BMD	M31555	pyridoxate	Known	Vitamin B6 metabolism	Cofactors and vitamins	LC/MS neg	0.0349619	19.5756	7.2422	0.841201	13	-0.003 (-0.203, 0.197)	0.974574	-0.003 (-0.203, 0.197)	0.974574	0.008 (-0.276, 0.292)	0.95689	-0.003 (-0.205, 0.198)	0.974677	0.072 (-0.278, 0.422)	0.688597	-0.003 (-0.015, 0.009)	0.609738
LS-BMD	M31591	androsterone sulfate	Known	Sterol, Steroid	Lipid	LC/MS neg	0.195994	19.4246	26.4532	0.438422	27	0.097 (0.035, 0.158)	0.00208123	0.097 (0.035, 0.159)	0.00227394	0.125 (0.037, 0.214)	0.00555278	0.098 (0.035, 0.162)	0.00231239	0.122 (0.024, 0.219)	0.0169966	-0.002 (-0.009, 0.005)	0.487166
LS-BMD	M31787	3-carboxy-4-methyl-5-propyl-2-furanpropanoate (CMPF)	Known	Fatty acid, dicarboxylate	Lipid	LC/MS neg	0.0450158	19.9002	16.6792	0.273678	15	0.016 (-0.077, 0.11)	0.730495	0.016 (-0.085, 0.118)	0.752313	-0.005 (-0.141, 0.131)	0.94042	0.017 (-0.087, 0.121)	0.748527	-0.015 (-0.303, 0.274)	0.913374	0.002 (-0.015, 0.02)	0.802468
LS-BMD	M32197	3-(4-hydroxyphenyl)lactate	Known	Phenylalanine & tyrosine metabolism	Amino acid	LC/MS neg	0.0689876	19.7162	21.6396	0.542088	24	-0.117 (-0.365, 0.13)	0.352076	-0.117 (-0.365, 0.13)	0.352076	-0.066 (-0.428, 0.297)	0.723212	-0.114 (-0.367, 0.139)	0.378316	-0.022 (-0.542, 0.497)	0.929363	-0.002 (-0.012, 0.008)	0.666628
LS-BMD	M32198	acetylcarnitine	Known	Carnitine metabolism	Lipid	LC/MS pos	0.0738304	19.0953	16.3312	0.750763	22	0.02 (-0.246, 0.286)	0.883566	0.02 (-0.246, 0.286)	0.883566	0.049 (-0.322, 0.42)	0.795742	0.02 (-0.25, 0.29)	0.8829	0.578 (-0.117, 1.274)	0.103198	-0.011 (-0.024, 0.002)	0.0885374
LS-BMD	M32315	serine	Known	Glycine, serine and threonine metabolism	Amino acid	GC/MS	0.135719	18.773	44.8682	0.206022	39	-0.286 (-0.557, -0.015)	0.038869	-0.286 (-0.58, 0.009)	0.0573132	-0.55 (-0.963, -0.136)	0.00914288	-0.286 (-0.587, 0.015)	0.0625115	-1.173 (-2.001, -0.345)	0.00673541	0.011 (0.001, 0.021)	0.0261725
LS-BMD	M32319	trans-4-hydroxyproline	Known	Urea cycle; arginine-, proline-, metabolism	Amino acid	GC/MS	0.0154708	18.9294	18.1072	0.00281498	6	-0.123 (-0.404, 0.158)	0.391225	-0.123 (-0.658, 0.412)	0.652315	0.038 (-0.33, 0.406)	0.838859	-0.139 (-0.722, 0.445)	0.641551	0.654 (-0.668, 1.976)	0.241766	-0.025 (-0.062, 0.012)	0.138228
LS-BMD	M32322	glutamate	Known	Glutamate metabolism	Amino acid	GC/MS	0.0122437	20.1165	1.98341	0.575858	4	-0.131 (-0.657, 0.395)	0.624764	-0.131 (-0.657, 0.395)	0.624764	-0.058 (-0.7, 0.585)	0.860373	-0.134 (-0.666, 0.398)	0.621606	-3.197 (-14.074, 7.68)	0.339733	0.053 (-0.134, 0.239)	0.358385
LS-BMD	M32328	hexanoylcarnitine	Known	Carnitine metabolism	Lipid	LC/MS pos	0.154116	19.7055	17.3445	0.744068	23	0.122 (-0.028, 0.272)	0.111861	0.122 (-0.028, 0.272)	0.111861	0.105 (-0.123, 0.332)	0.367085	0.126 (-0.026, 0.277)	0.103167	-0.015 (-0.286, 0.257)	0.916468	0.005 (-0.003, 0.014)	0.237927
LS-BMD	M32338	glycine	Known	Glycine, serine and threonine metabolism	Amino acid	GC/MS	0.239242	19.0047	44.9989	0.144499	37	-0.135 (-0.284, 0.015)	0.0777489	-0.135 (-0.302, 0.033)	0.114635	-0.194 (-0.42, 0.033)	0.0932986	-0.137 (-0.306, 0.032)	0.113281	-0.112 (-0.425, 0.202)	0.474869	-0.001 (-0.008, 0.007)	0.859014
LS-BMD	M32339	alanine	Known	Alanine and aspartate metabolism	Amino acid	GC/MS	0.117547	19.2574	44.4786	0.252007	40	-0.129 (-0.441, 0.182)	0.41563	-0.129 (-0.462, 0.203)	0.445914	-0.246 (-0.699, 0.207)	0.287224	-0.135 (-0.476, 0.206)	0.436885	-0.091 (-1.485, 1.304)	0.896072	0 (-0.013, 0.013)	0.953982
LS-BMD	M32346	glycochenodeoxycholate	Known	Bile acid metabolism	Lipid	LC/MS neg	0.0369854	19.5257	8.80309	0.719651	13	-0.007 (-0.112, 0.099)	0.901489	-0.007 (-0.112, 0.099)	0.901489	-0.073 (-0.223, 0.076)	0.334968	-0.007 (-0.115, 0.101)	0.89977	0.069 (-0.151, 0.289)	0.539521	-0.005 (-0.017, 0.007)	0.443228
LS-BMD	M32348	2-aminobutyrate	Known	Butanoate metabolism	Amino acid	LC/MS pos	0.129331	18.773	47.454	0.295977	44	-0.166 (-0.452, 0.119)	0.253833	-0.166 (-0.467, 0.134)	0.277382	-0.16 (-0.577, 0.258)	0.453128	-0.174 (-0.481, 0.133)	0.267038	-0.251 (-1.175, 0.673)	0.586568	0.001 (-0.009, 0.01)	0.845582
LS-BMD	M32379	scyllo-inositol	Known	Inositol metabolism	Lipid	GC/MS	0.0479278	19.6072	11.7794	0.545812	14	-0.006 (-0.178, 0.166)	0.949168	-0.006 (-0.178, 0.166)	0.949168	0.053 (-0.193, 0.3)	0.671001	-0.006 (-0.18, 0.169)	0.949428	0.015 (-0.292, 0.322)	0.916205	-0.001 (-0.012, 0.01)	0.854862
LS-BMD	M32388	dodecanedioate	Known	Fatty acid, dicarboxylate	Lipid	LC/MS neg	0.0211006	19.7368	9.36594	0.15402	7	-0.103 (-0.344, 0.139)	0.404223	-0.103 (-0.404, 0.199)	0.504385	-0.291 (-0.637, 0.054)	0.0987019	-0.111 (-0.424, 0.202)	0.487462	-0.603 (-2.114, 0.907)	0.351715	0.017 (-0.032, 0.066)	0.417312
LS-BMD	M32393	gamma-glutamylvaline	Known	gamma-glutamyl	Peptide	LC/MS pos	0.0398215	19.6864	23.2822	0.038412	14	0.44 (0.048, 0.833)	0.0277497	0.44 (-0.084, 0.965)	0.100067	0.49 (-0.125, 1.105)	0.118078	0.465 (-0.084, 1.014)	0.096961	-0.747 (-3.019, 1.526)	0.487878	0.017 (-0.015, 0.049)	0.262346
LS-BMD	M32405	indolepropionate	Known	Tryptophan metabolism	Amino acid	LC/MS pos	0.0599025	19.3088	24.3747	0.109605	18	0.069 (-0.086, 0.223)	0.383013	0.069 (-0.116, 0.254)	0.466287	0.019 (-0.198, 0.235)	0.866497	0.074 (-0.117, 0.264)	0.45007	-0.162 (-0.512, 0.188)	0.341305	0.009 (-0.003, 0.021)	0.115598
LS-BMD	M32412	butyrylcarnitine	Known	Fatty acid metabolism (also BCAA metabolism)	Lipid	LC/MS pos	0.685235	19.5613	47.4608	0.652781	53	-0.042 (-0.1, 0.016)	0.151649	-0.042 (-0.1, 0.016)	0.151649	-0.086 (-0.173, 0.002)	0.055663	-0.043 (-0.101, 0.015)	0.149685	-0.082 (-0.175, 0.011)	0.0842588	0.003 (-0.002, 0.008)	0.286184
LS-BMD	M32418	myristoleate (14:1n5)	Known	Long chain fatty acid	Lipid	LC/MS neg	0.0479674	19.1357	19.7225	0.139134	15	0.097 (-0.108, 0.301)	0.355077	0.097 (-0.146, 0.339)	0.435888	0.206 (-0.096, 0.508)	0.181971	0.101 (-0.149, 0.351)	0.426946	-0.248 (-0.853, 0.356)	0.390609	0.011 (-0.006, 0.028)	0.19511
LS-BMD	M32425	dehydroisoandrosterone sulfate (DHEA-S)	Known	Sterol, Steroid	Lipid	LC/MS neg	0.0691953	19.5644	24.6093	0.264483	22	0.172 (0.026, 0.318)	0.0209386	0.172 (0.014, 0.33)	0.0329206	0.121 (-0.095, 0.338)	0.272097	0.177 (0.014, 0.34)	0.0337746	0.205 (-0.267, 0.677)	0.376054	-0.001 (-0.016, 0.014)	0.878377
LS-BMD	M32445	3-methylxanthine	Known	Xanthine metabolism	Xenobiotics	LC/MS pos	0.0445187	19.5538	13.6785	0.473926	15	-0.08 (-0.225, 0.065)	0.280876	-0.08 (-0.225, 0.065)	0.280876	-0.125 (-0.335, 0.085)	0.241884	-0.077 (-0.224, 0.07)	0.304973	-0.375 (-0.773, 0.023)	0.0627465	0.012 (-0.003, 0.027)	0.110367
LS-BMD	M32452	propionylcarnitine	Known	Fatty acid metabolism (also BCAA metabolism)	Lipid	LC/MS pos	0.147068	19.5407	35.1672	0.645375	40	-0.113 (-0.336, 0.11)	0.32135	-0.113 (-0.336, 0.11)	0.32135	-0.135 (-0.464, 0.194)	0.421246	-0.115 (-0.341, 0.11)	0.315602	-0.588 (-1.074, -0.101)	0.0178617	0.008 (0.001, 0.015)	0.0312812
LS-BMD	M32489	caproate (6:0)	Known	Medium chain fatty acid	Lipid	LC/MS neg	0.10158	19.2574	46.9864	0.103962	37	-0.169 (-0.485, 0.146)	0.292897	-0.169 (-0.53, 0.191)	0.357234	-0.122 (-0.629, 0.386)	0.638106	-0.178 (-0.554, 0.198)	0.352664	0.486 (-0.741, 1.714)	0.426624	-0.007 (-0.019, 0.005)	0.26289
LS-BMD	M32492	caprylate (8:0)	Known	Medium chain fatty acid	Lipid	LC/MS neg	0.129351	18.773	55.8457	0.15159	47	-0.115 (-0.333, 0.103)	0.299325	-0.115 (-0.356, 0.125)	0.346214	-0.306 (-0.678, 0.065)	0.105998	-0.121 (-0.364, 0.123)	0.331678	-0.286 (-0.726, 0.154)	0.197021	0.003 (-0.003, 0.008)	0.350212
LS-BMD	M32497	10-undecenoate (11:1n1)	Known	Medium chain fatty acid	Lipid	LC/MS neg	0.132393	19.2501	30.1176	0.511228	32	0.114 (-0.017, 0.246)	0.0884296	0.114 (-0.017, 0.246)	0.0884296	0.074 (-0.118, 0.266)	0.448228	0.117 (-0.024, 0.259)	0.103883	0.058 (-0.139, 0.255)	0.552692	0.002 (-0.004, 0.008)	0.423331
LS-BMD	M32504	docosapentaenoate (n3 DPA; 22:5n3)	Known	Essential fatty acid	Lipid	LC/MS neg	0.0332052	19.3292	24.6857	0.00597409	11	-0.305 (-0.547, -0.063)	0.0135126	-0.305 (-0.686, 0.075)	0.115938	-0.21 (-0.559, 0.14)	0.239226	-0.33 (-0.737, 0.077)	0.112432	0.335 (-0.607, 1.278)	0.441648	-0.02 (-0.048, 0.007)	0.123359
LS-BMD	M32553	phenol sulfate	Known	Phenylalanine & tyrosine metabolism	Amino acid	LC/MS neg	0.0390084	19.694	8.13271	0.834848	14	-0.007 (-0.203, 0.189)	0.94378	-0.007 (-0.203, 0.189)	0.94378	-0.061 (-0.326, 0.204)	0.653175	-0.007 (-0.205, 0.191)	0.944574	-0.044 (-0.695, 0.607)	0.894339	0.001 (-0.022, 0.025)	0.906845
LS-BMD	M32586	bilirubin (E,E)	Known	Hemoglobin and porphyrin metabolism	Cofactors and vitamins	LC/MS pos	0.1162	19.7821	34.1534	0.00802143	18	0.085 (-0.009, 0.179)	0.0767689	0.085 (-0.049, 0.219)	0.211816	0.089 (-0.045, 0.223)	0.194957	0.09 (-0.047, 0.227)	0.198697	0.01 (-0.28, 0.301)	0.940904	0.005 (-0.011, 0.02)	0.534949
LS-BMD	M32593	heme	Known	Hemoglobin and porphyrin metabolism	Cofactors and vitamins	LC/MS pos	0.0378049	19.5375	6.33675	0.933034	14	0.137 (-0.053, 0.327)	0.158794	0.137 (-0.053, 0.327)	0.158794	0.229 (-0.031, 0.489)	0.0844879	0.137 (-0.054, 0.329)	0.159898	0.312 (-0.06, 0.684)	0.0998047	-0.007 (-0.019, 0.005)	0.281545
LS-BMD	M32635	1-linoleoylglycerophosphoethanolamine	Known	Lysolipid	Lipid	LC/MS neg	0.0623979	19.6072	31.2437	0.00814799	16	0.102 (-0.109, 0.313)	0.341377	0.102 (-0.202, 0.407)	0.509736	0.167 (-0.175, 0.51)	0.33739	0.11 (-0.212, 0.431)	0.504577	-0.034 (-0.698, 0.63)	0.914117	0.004 (-0.013, 0.021)	0.615338
LS-BMD	M32654	3-dehydrocarnitine	Known	Carnitine metabolism	Lipid	LC/MS pos	0.112294	19.0047	20.039	0.863039	29	0.211 (-0.035, 0.456)	0.0924726	0.211 (-0.035, 0.456)	0.0924726	0.297 (-0.051, 0.645)	0.094676	0.219 (-0.031, 0.469)	0.0855894	0.297 (-0.318, 0.912)	0.344286	-0.002 (-0.014, 0.01)	0.764467
LS-BMD	M32672	pyroglutamine	Known	Glutamate metabolism	Amino acid	LC/MS pos	0.0776264	19.2923	38.9257	0.00291587	19	-0.003 (-0.162, 0.156)	0.967408	-0.003 (-0.237, 0.231)	0.977834	-0.132 (-0.387, 0.122)	0.307911	-0.003 (-0.244, 0.237)	0.978941	-0.016 (-0.682, 0.65)	0.959612	0 (-0.02, 0.02)	0.965115
LS-BMD	M32675	C-glycosyltryptophan	Known	Tryptophan metabolism	Amino acid	LC/MS pos	0.0604308	19.4587	23.5162	0.264163	21	0.085 (-0.402, 0.571)	0.733024	0.085 (-0.443, 0.612)	0.753087	0.196 (-0.581, 0.973)	0.620823	0.088 (-0.456, 0.632)	0.750282	1.135 (0.057, 2.212)	0.0400126	-0.014 (-0.026, -0.001)	0.0318814
LS-BMD	M32709	X-03056--N-[3-(2-Oxopyrrolidin-1-yl)propyl]acetamide	Identified	Polyamine metabolism	Amino acid	LC/MS Pos	0.12748	19.4203	21.0407	0.88661	31	-0.024 (-0.201, 0.153)	0.793217	-0.024 (-0.201, 0.153)	0.793217	-0.078 (-0.332, 0.177)	0.549751	-0.024 (-0.204, 0.155)	0.791414	0.169 (-0.171, 0.508)	0.329706	-0.005 (-0.012, 0.002)	0.192629
LS-BMD	M32739	X-11422--xanthine	Identified	Purine metabolism, (hypo)xanthine/inosine containing	Nucleotide	LC/MS Neg	0.0299935	19.9002	10.7278	0.379118	11	-0.269 (-0.628, 0.09)	0.142005	-0.269 (-0.641, 0.103)	0.156282	-0.114 (-0.634, 0.407)	0.668311	-0.259 (-0.639, 0.12)	0.180674	-0.624 (-2.057, 0.808)	0.349812	0.008 (-0.023, 0.039)	0.569283
LS-BMD	M32740	X-11423--O-sulfo-L-tyrosine	Identified	Phenylalanine & tyrosine metabolism	Amino acid	LC/MS Neg	0.152699	18.773	51.6085	0.410712	51	0.11 (-0.162, 0.383)	0.428517	0.11 (-0.167, 0.387)	0.435806	0.152 (-0.252, 0.555)	0.461807	0.112 (-0.17, 0.395)	0.436299	0.183 (-0.653, 1.018)	0.662514	-0.001 (-0.009, 0.008)	0.853605
LS-BMD	M32762	X-11445--5-alpha-pregnan-3beta,20alpha-disulfate	Identified	Sterol/Steroid	Lipid	LC/MS Neg	0.0413762	19.593	12.6946	0.391622	13	0.064 (-0.047, 0.175)	0.258726	0.064 (-0.05, 0.178)	0.272172	-0.011 (-0.165, 0.143)	0.8868	0.067 (-0.049, 0.184)	0.258253	0.048 (-0.363, 0.459)	0.80257	0.001 (-0.022, 0.024)	0.928758
LS-BMD	M32836	HWESASXX	Known	Polypeptide	Peptide	LC/MS pos	0.0266947	21.6687	15.209	0.0186922	7	0.021 (-0.177, 0.22)	0.833135	0.021 (-0.295, 0.338)	0.894724	-0.032 (-0.339, 0.275)	0.839661	0.023 (-0.305, 0.351)	0.891099	-0.095 (-1.868, 1.679)	0.896364	0.005 (-0.071, 0.081)	0.86888
LS-BMD	M32910	X-11593--O-methylascorbate	Identified	Ascorbate and aldarate metabolism	Cofactors and vitamins	LC/MS Neg	0.337028	18.773	50.3155	0.782377	60	-0.074 (-0.262, 0.114)	0.442368	-0.074 (-0.262, 0.114)	0.442368	-0.259 (-0.563, 0.045)	0.0952869	-0.075 (-0.265, 0.116)	0.442347	-0.306 (-0.638, 0.025)	0.0701706	0.004 (-0.001, 0.009)	0.0949301
LS-BMD	M32980	adrenate (22:4n6)	Known	Long chain fatty acid	Lipid	LC/MS neg	0.0372651	19.8135	15.6063	0.0755727	10	-0.082 (-0.336, 0.172)	0.526455	-0.082 (-0.416, 0.252)	0.630499	-0.045 (-0.469, 0.378)	0.834186	-0.088 (-0.443, 0.267)	0.627002	-0.129 (-1.114, 0.856)	0.770372	0.001 (-0.026, 0.029)	0.906229
LS-BMD	M33009	homostachydrine	Known	Food component, Plant	Xenobiotics	LC/MS pos	0.0191407	20.2448	5.62556	0.466413	7	-0.224 (-0.437, -0.011)	0.039352	-0.224 (-0.437, -0.011)	0.039352	-0.163 (-0.454, 0.128)	0.27329	-0.232 (-0.452, -0.012)	0.0389487	0.192 (-0.645, 1.028)	0.591713	-0.017 (-0.051, 0.016)	0.2376
LS-BMD	M33084	ADSGEGDFXAEGGGVR	Known	Fibrinogen cleavage peptide	Peptide	LC/MS pos	0.0285772	19.5407	7.26228	0.508617	9	-0.107 (-0.291, 0.077)	0.255053	-0.107 (-0.291, 0.077)	0.255053	-0.062 (-0.292, 0.169)	0.599442	-0.11 (-0.301, 0.081)	0.257705	0.126 (-0.288, 0.541)	0.523665	-0.011 (-0.028, 0.006)	0.181283
LS-BMD	M33131	X-11786--methylcysteine	Identified	Cysteine, methionine, SAM, taurine metabolism	Amino acid	LC/MS Pos	0.0346659	19.3551	13.3189	0.206383	11	0.006 (-0.2, 0.212)	0.954189	0.006 (-0.231, 0.244)	0.9603	0.024 (-0.272, 0.32)	0.874135	0.006 (-0.237, 0.25)	0.96075	0.051 (-0.981, 1.083)	0.913098	-0.002 (-0.035, 0.032)	0.920117
LS-BMD	M33138	X-11793--oxidized bilirubin	Identified	Hemoglobin and porphyrin metabolism	Cofactors and vitamins	LC/MS Pos	0.146268	19.6999	33.201	0.0999038	25	0.099 (-0.03, 0.229)	0.132215	0.099 (-0.053, 0.251)	0.200566	0.103 (-0.085, 0.29)	0.282999	0.102 (-0.052, 0.257)	0.193841	-0.005 (-0.324, 0.314)	0.974375	0.004 (-0.007, 0.016)	0.439827
LS-BMD	M33173	2-hydroxyacetaminophen sulfate	Known	Drug	Xenobiotics	LC/MS neg	0.165705	19.5311	61.1961	0.179309	53	0 (-0.008, 0.009)	0.919037	0 (-0.009, 0.01)	0.925349	0.002 (-0.013, 0.016)	0.826638	0 (-0.009, 0.01)	0.925272	0.002 (-0.016, 0.019)	0.862233	-0.001 (-0.011, 0.01)	0.883097
LS-BMD	M33178	2-methoxyacetaminophen sulfate	Known	Drug	Xenobiotics	LC/MS neg	1.42727	19.5333	540.084	0.394739	533	-0.003 (-0.01, 0.004)	0.412502	-0.003 (-0.01, 0.004)	0.416022	-0.006 (-0.016, 0.005)	0.306624	-0.003 (-0.01, 0.004)	0.424347	-0.001 (-0.02, 0.017)	0.880451	0 (-0.006, 0.005)	0.87407
LS-BMD	M33228	1-arachidonoylglycerophosphocholine	Known	Lysolipid	Lipid	LC/MS pos	0.122917	18.8727	25.85	0.307999	24	-0.082 (-0.279, 0.114)	0.412754	-0.082 (-0.29, 0.126)	0.439766	-0.298 (-0.581, -0.014)	0.0394342	-0.083 (-0.294, 0.129)	0.442825	-0.292 (-0.704, 0.121)	0.156544	0.005 (-0.003, 0.013)	0.22754
LS-BMD	M33230	1-palmitoleoylglycerophosphocholine	Known	Lysolipid	Lipid	LC/MS pos	0.0400042	19.6072	12.8927	0.456136	14	-0.103 (-0.428, 0.222)	0.535686	-0.103 (-0.428, 0.222)	0.535686	-0.172 (-0.619, 0.274)	0.449898	-0.1 (-0.432, 0.232)	0.5537	0.485 (-0.679, 1.649)	0.381916	-0.011 (-0.031, 0.01)	0.270621
LS-BMD	M33363	gamma-glutamylmethionine	Known	gamma-glutamyl	Peptide	LC/MS pos	0.028675	19.9248	13.2276	0.152573	10	-0.073 (-0.305, 0.159)	0.538851	-0.073 (-0.354, 0.209)	0.612212	0.027 (-0.309, 0.364)	0.872664	-0.079 (-0.373, 0.215)	0.599139	0.044 (-0.61, 0.697)	0.881685	-0.004 (-0.025, 0.017)	0.641073
LS-BMD	M33364	gamma-glutamylthreonine	Known	gamma-glutamyl	Peptide	LC/MS pos	0.0220918	19.7821	4.06727	0.771998	8	0.002 (-0.358, 0.363)	0.989183	0.002 (-0.358, 0.363)	0.989183	0.079 (-0.396, 0.554)	0.744875	0.003 (-0.362, 0.367)	0.989206	0.309 (-0.944, 1.562)	0.628863	-0.007 (-0.036, 0.021)	0.616658
LS-BMD	M33384	salicyluric glucuronide	Known	Drug	Xenobiotics	LC/MS neg	0.0329296	19.7202	10.835	0.457185	12	-0.048 (-0.09, -0.007)	0.0234307	-0.048 (-0.09, -0.007)	0.0234307	-0.05 (-0.109, 0.01)	0.100785	-0.05 (-0.093, -0.007)	0.0234114	-0.054 (-0.143, 0.036)	0.209651	0.001 (-0.018, 0.021)	0.876967
LS-BMD	M33420	gamma-tocopherol	Known	Tocopherol metabolism	Cofactors and vitamins	GC/MS	0.0354707	19.5191	15.4115	0.2197	13	-0.002 (-0.164, 0.161)	0.982111	-0.002 (-0.186, 0.182)	0.984215	0 (-0.237, 0.236)	0.997779	-0.002 (-0.192, 0.188)	0.985133	0.176 (-0.261, 0.613)	0.393832	-0.008 (-0.025, 0.009)	0.330673
LS-BMD	M33422	gamma-glutamylphenylalanine	Known	gamma-glutamyl	Peptide	LC/MS pos	0.102346	18.773	32.1425	0.606787	36	-0.172 (-0.484, 0.14)	0.27937	-0.172 (-0.484, 0.14)	0.27937	0.012 (-0.521, 0.546)	0.964266	-0.178 (-0.5, 0.144)	0.277774	0.094 (-0.49, 0.678)	0.751712	-0.004 (-0.01, 0.003)	0.290096
LS-BMD	M33423	p-acetamidophenylglucuronide	Known	Drug	Xenobiotics	LC/MS pos	0.189306	19.5039	44.2261	0.947776	62	0.001 (-0.004, 0.006)	0.72996	0.001 (-0.004, 0.006)	0.72996	-0.002 (-0.009, 0.006)	0.683287	0.001 (-0.004, 0.006)	0.729722	0.004 (-0.006, 0.013)	0.454291	-0.003 (-0.012, 0.006)	0.50541
LS-BMD	M33441	isobutyrylcarnitine	Known	Valine, leucine and isoleucine metabolism	Amino acid	LC/MS pos	0.125796	20.7776	26.8159	0.0608242	18	-0.04 (-0.184, 0.104)	0.583999	-0.04 (-0.221, 0.141)	0.66286	0.085 (-0.122, 0.292)	0.421866	-0.039 (-0.225, 0.148)	0.685051	0.221 (-0.196, 0.638)	0.277602	-0.01 (-0.025, 0.004)	0.155522
LS-BMD	M33442	pseudouridine	Known	Pyrimidine metabolism, uracil containing	Nucleotide	LC/MS pos	0.0800185	19.2574	31.76	0.241089	28	0.132 (-0.334, 0.599)	0.578403	0.132 (-0.374, 0.638)	0.608381	0.364 (-0.328, 1.056)	0.30215	0.14 (-0.378, 0.658)	0.596658	-0.528 (-2.163, 1.107)	0.512794	0.007 (-0.01, 0.024)	0.388105
LS-BMD	M33443	valerate	Known	Short chain fatty acid	Lipid	LC/MS neg	0.0236058	19.6961	17.3078	0.027059	9	0.065 (-0.295, 0.424)	0.723891	0.065 (-0.464, 0.593)	0.810196	0.448 (-0.082, 0.977)	0.0975406	0.071 (-0.482, 0.624)	0.800803	1.981 (0.677, 3.285)	0.00883992	-0.045 (-0.074, -0.016)	0.00817733
LS-BMD	M33447	palmitoleate (16:1n7)	Known	Long chain fatty acid	Lipid	LC/MS neg	0.0354723	19.3551	12.3061	0.26509	11	0.109 (-0.145, 0.363)	0.401864	0.109 (-0.173, 0.391)	0.449843	0.175 (-0.176, 0.525)	0.328544	0.114 (-0.173, 0.4)	0.437227	0.007 (-0.72, 0.734)	0.983519	0.003 (-0.016, 0.021)	0.727949
LS-BMD	M33453	alpha-ketoglutarate	Known	Krebs cycle	Energy	GC/MS	0.0453658	19.4587	28.0327	0.0213655	16	-0.003 (-0.212, 0.207)	0.980431	-0.003 (-0.289, 0.283)	0.985685	0.109 (-0.19, 0.407)	0.476343	-0.003 (-0.297, 0.292)	0.985487	0.201 (-0.422, 0.825)	0.49994	-0.006 (-0.022, 0.01)	0.429082
LS-BMD	M33477	erythronate	Known	Aminosugars metabolism	Carbohydrate	GC/MS	0.141689	18.9798	68.3646	0.0225404	48	0.03 (-0.257, 0.317)	0.837558	0.03 (-0.316, 0.376)	0.865018	0.144 (-0.302, 0.591)	0.525935	0.032 (-0.325, 0.388)	0.862108	-0.168 (-1.601, 1.265)	0.81452	0.002 (-0.012, 0.016)	0.775228
LS-BMD	M33488	lathosterol	Known	Sterol, Steroid	Lipid	GC/MS	0.0486532	19.4937	19.4968	0.243744	17	0.161 (0.013, 0.308)	0.0324268	0.161 (-0.002, 0.324)	0.0526463	0.102 (-0.111, 0.316)	0.347033	0.172 (0.002, 0.341)	0.0476659	0.054 (-0.289, 0.397)	0.741592	0.005 (-0.009, 0.02)	0.44811
LS-BMD	M33510	X-12095--N1-methyl-3-pyridone-4-carboxamide	Identified	NAD metabolism	Nucleotide	LC/MS Pos	0.0618973	19.6722	15.4922	0.747585	21	-0.026 (-0.242, 0.191)	0.815879	-0.026 (-0.242, 0.191)	0.815879	-0.068 (-0.374, 0.238)	0.661661	-0.026 (-0.246, 0.193)	0.813138	-0.128 (-0.532, 0.276)	0.535023	0.003 (-0.006, 0.011)	0.557248
LS-BMD	M33515	X-12100--hydroxytryptophan	Identified	Tryptophan metabolism	Amino acid	LC/MS Pos	0.135984	19.7291	52.0936	0.161163	44	-0.067 (-0.353, 0.219)	0.644173	-0.067 (-0.382, 0.247)	0.674757	-0.167 (-0.577, 0.243)	0.425706	-0.07 (-0.393, 0.252)	0.669668	0.057 (-1.37, 1.483)	0.936225	-0.001 (-0.015, 0.013)	0.857469
LS-BMD	M33587	eicosenoate (20:1n9 or 11)	Known	Long chain fatty acid	Lipid	LC/MS neg	0.0394197	19.5453	10.0683	0.68834	14	0.107 (-0.128, 0.342)	0.371265	0.107 (-0.128, 0.342)	0.371265	0.192 (-0.135, 0.518)	0.249966	0.111 (-0.127, 0.35)	0.36052	0.296 (-0.346, 0.937)	0.366229	-0.005 (-0.021, 0.011)	0.535869
LS-BMD	M33666	X-12244--N-acetylcarnosine	Identified	Dipeptide	Peptide	LC/MS Pos	0.101063	19.1357	29.3978	0.247631	26	0.105 (-0.151, 0.362)	0.421391	0.105 (-0.173, 0.384)	0.458428	0.216 (-0.153, 0.584)	0.251488	0.108 (-0.175, 0.392)	0.453213	0.097 (-0.731, 0.925)	0.810869	0 (-0.014, 0.014)	0.982602
LS-BMD	M33801	ADpSGEGDFXAEGGGVR	Known	Fibrinogen cleavage peptide	Peptide	LC/MS pos	0.0342023	19.652	4.93805	0.764177	9	-0.369 (-0.534, -0.205)	1.08136e-05	-0.369 (-0.534, -0.205)	1.08136e-05	-0.341 (-0.56, -0.121)	0.0023462	-0.375 (-0.547, -0.203)	1.97728e-05	-0.078 (-0.553, 0.396)	0.746979	-0.014 (-0.034, 0.007)	0.199624
LS-BMD	M33821	1-eicosatrienoylglycerophosphocholine	Known	Lysolipid	Lipid	LC/MS pos	0.0666878	19.3551	43.4477	0.00178325	21	-0.09 (-0.289, 0.11)	0.378734	-0.09 (-0.384, 0.204)	0.550366	-0.209 (-0.529, 0.11)	0.199134	-0.092 (-0.399, 0.214)	0.554894	-0.597 (-1.43, 0.235)	0.149661	0.013 (-0.007, 0.033)	0.185676
LS-BMD	M33822	1-docosahexaenoylglycerophosphocholine	Known	Lysolipid	Lipid	LC/MS pos	0.0216729	19.9556	6.97485	0.431504	8	-0.187 (-0.52, 0.147)	0.272627	-0.187 (-0.52, 0.147)	0.272627	-0.157 (-0.604, 0.29)	0.490275	-0.185 (-0.53, 0.159)	0.291593	-0.208 (-1.569, 1.153)	0.721361	0.001 (-0.032, 0.033)	0.969113
LS-BMD	M33871	1-eicosadienoylglycerophosphocholine	Known	Lysolipid	Lipid	LC/MS pos	0.0339676	19.5874	23.1376	0.0169018	12	0.14 (-0.078, 0.359)	0.207949	0.14 (-0.177, 0.457)	0.385262	0.197 (-0.155, 0.549)	0.272579	0.15 (-0.181, 0.482)	0.373958	-0.097 (-0.739, 0.545)	0.743457	0.008 (-0.01, 0.027)	0.342988
LS-BMD	M33883	X-12441--12-hydroxyeicosatetraenoate (12-HETE)	Identified	Eicosanoid	Lipid	LC/MS Neg	0.048623	19.4351	14.9033	0.313426	14	0.07 (-0.01, 0.149)	0.087023	0.07 (-0.016, 0.155)	0.109975	0.069 (-0.045, 0.183)	0.234306	0.072 (-0.015, 0.16)	0.103315	0.158 (-0.131, 0.447)	0.256965	-0.007 (-0.027, 0.014)	0.493411
LS-BMD	M33884	X-12442--5,8-tetradecadienoate	Identified	Long chain fatty acid	Lipid	LC/MS Neg	0.0404482	19.2693	15.3795	0.118828	11	0.125 (-0.076, 0.325)	0.223385	0.125 (-0.124, 0.373)	0.326196	0.079 (-0.237, 0.394)	0.624994	0.133 (-0.127, 0.393)	0.3164	0.106 (-0.609, 0.821)	0.745274	0.001 (-0.024, 0.025)	0.94958
LS-BMD	M33935	piperine	Known	Food component, Plant	Xenobiotics	LC/MS pos	0.0282465	19.917	8.75243	0.460434	10	-0.029 (-0.165, 0.107)	0.678085	-0.029 (-0.165, 0.107)	0.678085	-0.118 (-0.311, 0.075)	0.230407	-0.028 (-0.167, 0.11)	0.688489	0.013 (-0.397, 0.424)	0.941452	-0.002 (-0.022, 0.017)	0.801063
[truncated: 1,020 more rows]

## Sheet: Table S7
Table S7. LOOCV analysis of identified metabolites on outcomes
Traits	Outcomes	SNPs	BETA	LOW	UP	Estimate (95%CI)	p
[truncated: 236 more rows]

## Sheet: Table S8
Table S8. Sensitive analysis based on IVs selected under different threasholds.
[truncated: 132 more rows]

[truncated: 2 more sheets: Table S9, Table S10]
